# Supplementary material for: Coding and non-coding roles of MOCCI (C15ORF48) coordinate to regulate host inflammation and immunity
Source: Nat Commun. 2021 Apr 9;12:2130. doi: 10.1038/s41467-021-22397-5 (PMC8035321; doi:10.1038/s41467-021-22397-5)
Supplement: Supplementary file 6 — Supplementary Data 2 [file 41467_2021_22397_MOESM6_ESM.xlsx]

## Sheet: Sheet1
Supplementary Data 2. Table of proteins identified by mass spectrometric analysis of isolated heart mitochondria from AAV-mMOCCI and AAV-GFP mice. P = Two-tailed unpaired Student's t-test; n = 3 biological replicates

## Sheet: Nmes1_matrix
Peptides	Razor + unique peptides	Unique peptides	Sequence coverage [%]	Unique + razor sequence coverage [%]	Unique sequence coverage [%]	Mol. weight [kDa]	Q-value	Score	Intensity	MS/MS count	Gene names	Protein IDs	Majority protein IDs	Protein names	IMPI Category	-Log10 p-value	Difference Log2 MOCCI / controls	T-test Test statistic	Log2 TMT Reporter intensity GFP 1	Log2 TMT Reporter intensity GFP 2	Log2 TMT Reporter intensity GFP 3	Log2 TMT Reporter intensity MOCCI 1	Log2 TMT Reporter intensity MOCCI 2	Log2 TMT Reporter intensity MOCCI 3
16	16	16	91.6	91.6	91.6	9.5842	0	323.31	906190000000	190	Nmes1 (C15orf48/MOCCI)	Q810Q5	Q810Q5	Normal mucosa of esophagus-specific gene 1 protein		4.02251	4.54628	15.7496	26.39	26.4084	25.8218	31.0169	30.3269	30.9151
1	1	1	16.2	16.2	16.2	12.983	0	56.132	1076800000	3		P01756;P01757;P06330	P01756;P01757;P06330	Ig heavy chain V region MOPC 104E;Ig heavy chain V region J558;Ig heavy chain V region AC38 205.12		0.233877	1.49251	0.595427	21.9656	24.4607	16.1045	21.5629	22.7395	22.7059
3	3	3	7.5	7.5	7.5	52.175	0	3.5272	328560000	3	Gtpbp3	Q923K4;Q923K4-2	Q923K4	tRNA modification GTPase GTPBP3, mitochondrial	Known mitochondrial	1.09723	1.35101	2.33355	19.7857	19.2197	20.2979	20.2874	21.9775	21.0914
1	1	1	5.8	5.8	5.8	28.625	0	10.551	52947000	1	Bpifa1	P97361	P97361	BPI fold-containing family A member 1		0.673268	1.35095	1.48311	18.6439	18.6615	18.6331	19.9633	21.5914	18.4367
1	1	1	2.6	2.6	2.6	50.167	0.0041082	1.8496	9157300	1	Pcolce	Q61398	Q61398	Procollagen C-endopeptidase enhancer 1		3.1344	1.32001	9.33263	16.3571	16.5107	16.3935	17.6228	18.0071	17.5914
21	1	1	59.6	6.4	6.4	49.486	0	38.911	381560000	4	Dnaja3	Q99M87-2	Q99M87-2	DnaJ homolog subfamily A member 3, mitochondrial	Known mitochondrial	0.737126	1.19299	1.60771	18.8464	18.6148	19.9741	19.5964	21.5518	19.866
1	1	1	3.1	3.1	3.1	64.49	0	7.6489	230960000	2	Lgals3bp	Q07797	Q07797	Galectin-3-binding protein		0.224459	1.04627	0.574483	18.2214	18.1238	18.1827	17.4985	22.8626	17.3057
48	3	2	18.9	1.9	1.3	222.7	0	7.6603	23166000	4	Myh8	P13542	P13542	Myosin-8		0.315116	0.989689	0.770395	16.7093	16.5734	16.7033	16.2686	20.2168	16.4696
1	1	1	7.9	7.9	7.9	20.91	0	3.1366	60929000	2	Trp53i11	Q4QQM4	Q4QQM4	Tumor protein p53-inducible protein 11		0.401701	0.98918	0.948573	17.5238	17.5275	17.8346	17.5859	20.6932	17.5744
1	1	1	0.8	0.8	0.8	138.94	0	3.8978	377550000	3	Col3a1	P08121	P08121	Collagen alpha-1(III) chain		1.41611	0.98597	3.04109	20.7101	20.4929	21.2388	21.3267	22.0519	22.021
2	2	2	4.9	4.9	4.9	44.609	0	20.722	172900000	3	Pex13	Q9D0K1	Q9D0K1	Peroxisomal membrane protein PEX13		1.01053	0.97897	2.15343	20.0457	19.9138	20.4522	20.2939	21.7121	21.3426
1	1	1	1.7	1.7	1.7	80.974	0.0054311	1.7789	90539000	1	Strn4	P58404-2;P58404	P58404-2;P58404	Striatin-4		0.864044	0.969097	1.85773	19.5912	19.8482	19.6539	20.1053	21.6972	20.198
1	1	1	19.8	19.8	19.8	9.0303	0	3.2706	13842000	1	Abracl	Q4KML4	Q4KML4	Costars family protein ABRACL		0.885869	0.96833	1.90122	14.2236	14.2901	13.3445	14.4946	15.737	14.5316
2	2	2	11.2	11.2	11.2	27.974	0	3.6629	287760000	2	Iah1	Q9DB29	Q9DB29	Isoamyl acetate-hydrolyzing esterase 1 homolog		0.433365	0.967473	1.01227	19.2178	19.1304	19.6897	19.3302	22.1924	19.4177
1	1	1	6.6	6.6	6.6	43.907	0	3.4213	14774000	2	Herpud1	Q9JJK5	Q9JJK5	Homocysteine-responsive endoplasmic reticulum-resident ubiquitin-like domain member 1 protein		0.716951	0.882017	1.56829	15.9701	15.5703	16.2343	16.4587	17.8449	16.1172
4	4	4	6.4	6.4	6.4	101.07	0	4.3813	493560000	4	Itih1	Q61702	Q61702	Inter-alpha-trypsin inhibitor heavy chain H1		1.12174	0.875104	2.38528	21.3608	21.0756	21.5729	21.5451	22.6364	22.4532
1	1	1	1.4	1.4	1.4	71.724	0.0099371	1.5653	16238000	1	Pomgnt1	Q91X88-3;Q91X88-2;Q91X88	Q91X88-3;Q91X88-2;Q91X88	Protein O-linked-mannose beta-1,2-N-acetylglucosaminyltransferase 1		0.369176	0.855092	0.882419	17.2794	17.0781	17.4721	17.1385	20.0559	17.2004
3	3	3	25.7	25.7	25.7	17.138	0	5.2578	663930000	3	Ube2n	P61089	P61089	Ubiquitin-conjugating enzyme E2 N	Predicted mitochondrial	0.892711	0.843299	1.91488	21.6534	21.6484	21.5641	22.8929	21.5865	22.9163
10	10	10	14	14	14	111.6	0	38.702	2095900000	20	Emc1	Q8C7X2;Q8C7X2-2;Q8C7X2-3	Q8C7X2;Q8C7X2-2;Q8C7X2-3	ER membrane protein complex subunit 1		3.02601	0.824674	8.74595	23.9463	24.0384	23.7727	24.8037	24.7899	24.6378
3	3	3	8	8	8	45.269	0	6.1582	465350000	8	Abhd12	Q99LR1;Q99LR1-2	Q99LR1;Q99LR1-2	Monoacylglycerol lipase ABHD12		0.970197	0.820094	2.07104	23.0992	22.8587	23.2329	23.1586	24.4465	24.0461
2	2	2	7.6	7.6	7.6	42.432	0.0041209	1.87	5871700	3	Ppm1a	P49443	P49443	Protein phosphatase 1A		0.562537	0.809466	1.26726	15.6642	15.8832	15.749	16.0983	17.8337	15.7927
1	1	1	4.1	4.1	4.1	25.957	0.0031293	1.9654	8855000	1	Mbl2	P41317	P41317	Mannose-binding protein C		0.389559	0.799259	0.923972	17.4825	17.5073	17.3294	17.2914	19.9626	17.463
2	2	2	5	5	5	87.274	0	6.9393	15598000	2	Tbc1d10b	Q8BHL3	Q8BHL3	TBC1 domain family member 10B		0.569112	0.79667	1.28011	17.1078	16.5543	17.2472	17.4109	18.9101	16.9784
4	1	1	17.9	5.8	5.8	23.603	0	3.4973	97040000	3	Rab8b	P61028;Q8K386	P61028	Ras-related protein Rab-8B		0.4902	0.787165	1.12522	18.1987	17.8691	19.0185	18.4143	20.361	18.6725
2	2	2	10	10	10	9.0113	0	6.3428	148880000000	35	Cox7b	P56393	P56393	Cytochrome c oxidase subunit 7B, mitochondrial	Known mitochondrial	0.838405	0.778519	1.80686	29.0606	28.6568	29.9613	29.7956	30.3889	29.8298
2	2	2	0.4	0.4	0.4	480.89	0.0021075	2.0399	39504000	2	Huwe1	Q7TMY8-3;Q7TMY8;Q7TMY8-2;Q7TMY8-4	Q7TMY8-3;Q7TMY8;Q7TMY8-2;Q7TMY8-4	E3 ubiquitin-protein ligase HUWE1		0.471645	0.752049	1.08851	18.4964	18.5201	18.5887	18.5862	20.6678	18.6074
1	1	1	4.5	4.5	4.5	22.243	0	4.8264	81119000	2	Tm4sf1	Q64302	Q64302	Transmembrane 4 L6 family member 1		0.647741	0.749396	1.43339	19.0163	18.8814	19.4173	19.3959	20.8483	19.319
5	2	2	12	5.8	5.8	64.096	0	5.0012	6237000	2	Fmr1	P35922-9;P35922-8;P35922-3;P35922-7;P35922-2;P35922;P35922-11;P35922-10;P35922-5;P35922-4;P35922-12;P35922-6	P35922-9;P35922-8;P35922-3;P35922-7;P35922-2;P35922;P35922-11;P35922-10;P35922-5;P35922-4;P35922-12;P35922-6	Fragile X mental retardation protein 1 homolog		0.646823	0.747341	1.4316	16.3339	16.1336	16.6034	16.6512	18.1106	16.5512
14	14	14	66	66	66	25.958	0	323.31	16421000000	36	Cbr2	P08074;Q91X52	P08074	Carbonyl reductase [NADPH] 2		0.47607	0.742713	1.09727	25.4345	25.5641	25.3193	25.8462	27.4791	25.2208
3	3	3	22.8	22.8	22.8	18.08	0	5.7751	824650000	8	Thy1	P01831	P01831	Thy-1 membrane glycoprotein		0.388221	0.740283	0.921255	22.6409	22.6958	22.5155	22.571	24.9612	22.5409
6	6	6	10.1	10.1	10.1	100.19	0	29.229	379110000	6	Uso1	Q9Z1Z0-2;Q9Z1Z0;Q9Z1Z0-4;Q9Z1Z0-3	Q9Z1Z0-2;Q9Z1Z0;Q9Z1Z0-4	General vesicular transport factor p115		0.361285	0.73394	0.86624	21.268	21.1973	21.1949	21.1256	23.6478	21.0887
1	1	1	3.9	3.9	3.9	45.96	0.00037216	2.7568	163520000	4	Vmp1	Q99KU0	Q99KU0	Vacuole membrane protein 1		0.486543	0.724187	1.11799	19.5997	19.6396	19.9281	19.7579	21.7242	19.8578
1	1	1	12	12	12	8.7608	0.0057297	1.73	65575000	2	Brk1	Q91VR8	Q91VR8	Protein BRICK1		0.315307	0.721357	0.770797	18.7845	18.7903	18.9203	18.5568	21.4213	18.681
1	1	1	1.2	1.2	1.2	126.78	0	2.9968	57169000	2	Caskin2	Q8VHK1	Q8VHK1	Caskin-2		0.522051	0.718232	1.18794	18.3238	18.2928	18.4552	18.4571	20.2805	18.489
6	6	6	32.5	32.5	32.5	26.175	0	17.067	529930000	6	Bnip1	Q6QD59	Q6QD59	Vesicle transport protein SEC20	Known mitochondrial	0.858466	0.717122	1.84665	21.7099	21.5437	21.7918	21.7448	23.0659	22.386
1	1	1	7.1	7.1	7.1	21.482	0.0098977	1.5122	6477200	1	Sdc4	O35988	O35988	Syndecan-4		0.402871	0.713642	0.950938	15.1576	15.2766	15.5211	15.1734	17.5113	15.4115
16	16	16	6	6	6	413.04	0	36.396	1399100000	20	Cmya5	Q70KF4	Q70KF4	Cardiomyopathy-associated protein 5		0.87556	0.708064	1.88066	22.621	22.4152	22.7932	22.7083	23.9554	23.2898
1	1	1	2.8	2.8	2.8	88.975	0	11.183	27372000	1	Ppp1r13l	Q5I1X5	Q5I1X5	RelA-associated inhibitor		0.439536	0.693078	1.02461	15.7834	15.4075	15.6758	15.685	17.6489	15.612
1	1	1	1.1	1.1	1.1	93.629	0.0076923	1.6482	113240000	1	Tax1bp1	Q3UKC1	Q3UKC1	Tax1-binding protein 1 homolog		0.58904	0.69025	1.31901	16.9982	17.3228	17.3	17.366	18.9225	17.4033
3	3	3	8.1	8.1	8.1	49.624	0	6.8468	305270000	6	Mief2	Q5NCS9	Q5NCS9	Mitochondrial dynamics protein MID49	Known mitochondrial	0.852306	0.688234	1.83442	21.368	21.2037	21.3497	21.3655	22.6518	21.9688
1	1	1	1.5	1.5	1.5	107.58	0	3.1215	43074000	2	Emilin1	Q99K41	Q99K41	EMILIN-1		0.44775	0.68366	1.041	17.0069	16.6455	17.0889	16.945	18.8823	16.965
10	10	10	34.6	34.6	34.6	35.738	0	43.178	4002600000	17	Hmox2	O70252	O70252	Heme oxygenase 2		0.396926	0.682398	0.938911	23.8057	23.8274	23.9258	23.7425	25.9849	23.8787
2	2	2	8.2	8.2	8.2	32.429	0	3.1075	197580000	3	Tmem41b	Q8K1A5	Q8K1A5	Transmembrane protein 41B		0.40102	0.681968	0.947198	21.0707	21.0501	21.1205	20.9658	23.1989	21.1225
2	2	2	3.6	3.6	3.6	94.118	0	7.9695	17354000	2	Lrrc8a	Q80WG5	Q80WG5	Volume-regulated anion channel subunit LRRC8A		0.450028	0.661292	1.04554	17.6195	17.7261	17.2334	17.5904	19.4165	17.556
7	3	3	12.4	5.9	5.9	52.686	0	3.8452	49640000	3	Prph	P15331-3;P15331;P15331-2	P15331-3;P15331;P15331-2	Peripherin		0.420125	0.655095	0.985709	18.2137	18.2151	18.4194	18.311	20.2594	18.2431
1	1	1	3	3	3	53.774	0.0031348	1.9722	45320000	1	Adpgk	Q8VDL4-3;Q8VDL4	Q8VDL4-3;Q8VDL4	ADP-dependent glucokinase		0.343178	0.642405	0.828904	18.6048	18.5661	18.7919	18.5739	20.8394	18.4767
1	1	1	2.2	2.2	2.2	77.237	0	3.0111	14408000	1	Arhgap10	Q6Y5D8-4;Q6Y5D8-3;Q6Y5D8-2;Q6Y5D8	Q6Y5D8-4;Q6Y5D8-3;Q6Y5D8-2;Q6Y5D8	Rho GTPase-activating protein 10		0.636512	0.639572	1.41152	15.5958	15.5769	14.9276	15.4393	16.7695	15.8103
2	2	2	17.8	17.8	17.8	15.846	0	6.5382	31676000	3	Rbp1	Q00915	Q00915	Retinol-binding protein 1		0.540442	0.630859	1.22402	18.4011	18.2572	18.6361	18.5986	20.0682	18.5202
2	1	1	5.7	3.7	3.7	40.079	0	4.9053	9946500	1	Twf1	Q91YR1	Q91YR1	Twinfilin-1		0.520459	0.629301	1.18481	16.1408	15.8322	16.3771	16.1306	17.752	16.3554
2	2	2	6.2	6.2	6.2	65.89	0	3.8497	14829000	2	Lpp	Q8BFW7;Q8BFW7-3;Q8BFW7-2;Q8BFW7-5;Q8BFW7-4	Q8BFW7;Q8BFW7-3;Q8BFW7-2;Q8BFW7-5;Q8BFW7-4	Lipoma-preferred partner homolog		2.00175	0.626525	4.60946	16.2312	16.0414	16.4644	16.7848	16.8466	16.9852
1	1	1	2.7	2.7	2.7	54.906	0	4.2971	56560000	3	Erlec1	Q8VEH8	Q8VEH8	Endoplasmic reticulum lectin 1		0.730937	0.619962	1.59561	18.7457	18.6438	18.9731	19.0611	20.159	19.0024
1	1	1	1.1	1.1	1.1	88.23	0.0063758	1.6907	128490000	2	Zc3hav1	Q3UPF5-2;Q3UPF5	Q3UPF5-2;Q3UPF5	Zinc finger CCCH-type antiviral protein 1		0.329496	0.616655	0.800482	18.7582	18.6916	18.7442	18.5668	20.8881	18.5891
1	1	1	4.7	4.7	4.7	35.694	0.00037189	2.7516	8464700	1	Gas1	Q01721	Q01721	Growth arrest-specific protein 1		0.406543	0.614945	0.958356	16.0835	15.8191	16.0544	16.0567	17.8687	15.8765
3	3	3	7.1	7.1	7.1	49.925	0	230.93	323390000	7	Anxa7	Q07076	Q07076	Annexin A7		0.767639	0.608262	1.66746	21.6033	21.3568	21.4423	21.607	22.7778	21.8423
1	1	1	2.8	2.8	2.8	49.409	0	5.0292	57775000	2	Znf207	Q9JMD0-4;Q9JMD0-3;Q9JMD0-2;Q9JMD0	Q9JMD0-4;Q9JMD0-3;Q9JMD0-2;Q9JMD0	BUB3-interacting and GLEBS motif-containing protein ZNF207		0.476229	0.599078	1.09759	17.4814	17.3765	17.6584	17.5575	19.1836	17.5724
3	3	3	9.2	9.2	9.2	55.948	0	7.5758	459210000	6	Cyp2f2	P33267	P33267	Cytochrome P450 2F2		0.584909	0.597736	1.31095	21.8471	21.8082	21.9187	22.1436	23.3517	21.8719
1	1	1	0.8	0.8	0.8	197.93	0.0041337	1.8917	12684000	1	Obsl1	D3YYU8	D3YYU8	Obscurin-like protein 1		0.335935	0.597322	0.81388	16.3538	15.8867	16.336	16.12	18.2241	16.0244
2	2	2	11.5	11.5	11.5	17.8	0.00073475	2.5579	73142000	2	Ubl4a	P21126	P21126	Ubiquitin-like protein 4A		0.413335	0.596203	0.972049	19.2531	19.2235	19.24	19.2237	21.0616	19.2199
1	1	1	1.7	1.7	1.7	96.948	0.0017986	2.2641	35740000	1	Top3b	Q9Z321	Q9Z321	DNA topoisomerase 3-beta-1		0.479902	0.593148	1.10486	17.0563	16.8741	16.9328	16.912	18.609	17.1216
4	4	4	35.8	35.8	35.8	17.521	0	136.6	3100600000	14	Hspb6	Q5EBG6	Q5EBG6	Heat shock protein beta-6		0.374241	0.588063	0.892776	22.565	22.4719	22.5101	22.3477	24.4149	22.5485
2	2	2	7.3	7.3	7.3	38.817	0	3.8268	114800000	4	Snx16	Q8C080	Q8C080	Sorting nexin-16		0.330013	0.58751	0.801558	20.1918	20.0274	20.0505	19.9623	22.1396	19.9303
1	1	1	6.7	6.7	6.7	20.926	0.0063673	1.6847	10500000	1	Csrp2	P97314	P97314	Cysteine and glycine-rich protein 2		0.414377	0.584249	0.974147	16.9744	16.8392	16.6714	16.7298	18.5945	16.9136
1	1	1	1.8	1.8	1.8	55.466	0.001773	2.116	13592000	3	Tmem161b	Q8C2L6	Q8C2L6	Transmembrane protein 161B		0.43108	0.583478	1.00769	17.9241	17.7464	17.9039	17.8057	19.5921	17.927
1	1	1	2.3	2.3	2.3	79.327	0.00037051	2.6959	82180000	2	Appl1	Q8K3H0	Q8K3H0	DCC-interacting protein 13-alpha		0.505296	0.582656	1.15499	18.9608	18.8554	19.0373	18.9836	20.5356	19.0823
1	1	1	2.4	2.4	2.4	43.088	0.00072993	2.4145	311300000	2	Lpgat1	Q91YX5	Q91YX5	Acyl-CoA:lysophosphatidylglycerol acyltransferase 1		0.827973	0.580604	1.78622	20.732	20.5704	21.1449	21.0744	21.9465	21.1682
3	3	3	2	2	2	198.53	0	3.3899	55299000	3	Svil	Q8K4L3-3;Q8K4L3	Q8K4L3-3;Q8K4L3	Supervillin		1.03664	0.568686	2.20724	20.1526	20.0422	20.483	20.3542	21.0473	20.9823
2	2	2	3.3	3.3	3.3	93.09	0	3.637	42098000	2	Cc2d1b	Q8BRN9	Q8BRN9	Coiled-coil and C2 domain-containing protein 1B		0.396423	0.568045	0.937892	15.703	15.7908	15.9883	15.8284	17.5944	15.7635
1	1	1	2.1	2.1	2.1	40.634	0.0017844	2.1685	142660000	1	Aifm2	Q8BUE4;Q8BUE4-2	Q8BUE4;Q8BUE4-2	Apoptosis-inducing factor 2		0.363116	0.567735	0.87	18.3805	18.3106	18.5312	18.3809	20.2723	18.2724
3	3	3	7.9	7.9	7.9	44.095	0.0017781	2.1479	251530000	3	Gna12	P27600	P27600	Guanine nucleotide-binding protein subunit alpha-12		0.380915	0.563477	0.906391	20.9313	20.8387	21.1643	20.9563	22.7693	20.8992
3	3	3	12.3	12.3	12.3	24.452	0.0014493	2.3151	32419000	3	Creg1	O88668	O88668	Protein CREG1		0.381948	0.560663	0.908494	18.199	17.9935	18.0365	18.0094	19.8648	18.0367
1	1	1	5	5	5	43.066	0	4.0135	67898000	2	Mapk3	Q63844	Q63844	Mitogen-activated protein kinase 3	Predicted mitochondrial	0.485219	0.558026	1.11538	18.6554	18.6136	18.6662	18.7058	20.2031	18.7002
4	4	4	16.8	16.8	16.8	34.595	0	84.759	746720000	8	Clec10a	P49300	P49300	C-type lectin domain family 10 member A		0.416273	0.555073	0.977965	21.5755	21.5589	21.5915	21.4873	23.2619	21.6419
3	3	3	6.6	6.6	6.6	76.784	0	16.101	106940000	6	Golim4	Q8BXA1	Q8BXA1	Golgi integral membrane protein 4		0.400725	0.5529	0.946599	19.4093	19.3421	19.5286	19.4258	21.1422	19.3707
1	1	1	3.4	3.4	3.4	40.857	0.00073529	2.5745	16830000	1	Rcsd1	Q3UZA1-2;Q3UZA1	Q3UZA1-2;Q3UZA1	CapZ-interacting protein		0.40755	0.551075	0.960387	17.047	16.9041	17.1446	16.7983	18.6904	17.2602
2	2	2	15	15	15	9.7463	0	72.33	3467700000	14	Smim4	Q8C1Q6	Q8C1Q6	Small integral membrane protein 4	Predicted mitochondrial	0.576724	0.546696	1.29497	22.8865	22.7975	23.0122	23.0322	24.2805	23.0235
1	1	1	1.8	1.8	1.8	76.125	0.0017655	2.0805	27518000	1	Tubgcp4	Q9D4F8	Q9D4F8	Gamma-tubulin complex component 4		0.361304	0.545761	0.866279	16.4003	16.4638	17.1876	16.6167	18.3833	16.6889
2	2	2	4.7	4.7	4.7	60.319	0	7.7892	109890000	4	Stk39	Q9Z1W9	Q9Z1W9	STE20/SPS1-related proline-alanine-rich protein kinase		0.506767	0.545305	1.15788	16.6794	16.9848	16.9406	16.8458	18.327	17.0678
1	1	1	2.4	2.4	2.4	47.357	0	3.105	48997000	1	Mterf3	Q8R3J4	Q8R3J4	Transcription termination factor 3, mitochondrial	Known mitochondrial	0.472955	0.544249	1.0911	17.8439	17.805	17.6632	17.8743	19.3045	17.766
2	2	1	14.2	14.2	9.1	21.816	0.0017724	2.1146	23581000	3	Rbpms	Q9WVB0;Q9WVB0-2	Q9WVB0;Q9WVB0-2	RNA-binding protein with multiple splicing		0.406542	0.543971	0.958354	17.8765	17.9051	17.8969	17.991	19.5637	17.7556
3	3	3	2.3	2.3	2.3	150.07	0	5.2612	38783000	3	Phldb1	Q6PDH0;Q6PDH0-2	Q6PDH0;Q6PDH0-2	Pleckstrin homology-like domain family B member 1		0.341902	0.537576	0.82626	18.8225	18.6351	18.8493	18.6405	20.6006	18.6786
1	1	1	0.8	0.8	0.8	273.61	0	5.0354	20489000	2	Prpf8	Q99PV0	Q99PV0	Pre-mRNA-processing-splicing factor 8		0.416213	0.537039	0.977843	16.9892	16.8266	17.123	16.8275	18.5869	17.1355
1	1	1	4.4	4.4	4.4	35.384	0.0063887	1.7011	18198000	2	Ogfod3	Q9D136	Q9D136	2-oxoglutarate and iron-dependent oxygenase domain-containing protein 3		0.481889	0.536385	1.10879	17.7147	17.692	17.9031	17.9481	19.2551	17.7158
1	1	1	10.7	10.7	10.7	14.077	0.00037175	2.7422	56087000	1	Smoc2	Q8CD91-2;Q8CD91	Q8CD91-2;Q8CD91	SPARC-related modular calcium-binding protein 2		0.312887	0.531643	0.765711	16.9044	17.1006	16.8176	16.7143	18.8486	16.8545
4	4	4	10.2	10.2	10.2	49.994	0	5.5958	172290000	7	Wbscr16	Q9CYF5	Q9CYF5	Williams-Beuren syndrome chromosomal region 16 protein homolog	Known mitochondrial	0.475436	0.527864	1.09602	20.1171	20.0393	20.2466	20.18	21.6178	20.1888
5	5	5	8.8	8.8	8.8	78.998	0	12.932	385870000	12	Aplp2	Q06335-2;Q06335	Q06335-2;Q06335	Amyloid-like protein 2		0.385903	0.525036	0.916543	22.065	21.9175	22.0948	21.9623	23.691	21.999
1	1	1	3	3	3	49	0	3.8204	8427300	1	Agpat9	Q8C0N2	Q8C0N2	Glycerol-3-phosphate acyltransferase 3		0.548239	0.523687	1.23929	15.8543	16.0032	15.8771	15.882	17.2593	16.1643
4	4	4	12.5	12.5	12.5	41.614	0	17.824	308420000	6	Palm	Q9Z0P4;Q9Z0P4-2	Q9Z0P4;Q9Z0P4-2	Paralemmin-1		1.05067	0.5215	2.23629	20.8665	20.8033	20.9942	21.2359	21.8584	21.1342
3	2	2	10.3	7.7	7.7	54.114	0	12.864	213450000	3	Camk2a	P11798;P11798-2	P11798;P11798-2	Calcium/calmodulin-dependent protein kinase type II subunit alpha		0.458317	0.521496	1.06204	20.9276	20.9562	20.987	20.9482	22.4588	21.0283
2	2	2	7.6	7.6	7.6	48.542	0	5.68	396200000	7	Ap1m1	P35585	P35585	AP-1 complex subunit mu-1		0.607841	0.520718	1.35567	21.8312	21.7442	21.8859	21.8847	23.0997	22.039
2	2	2	4.1	4.1	4.1	66.612	0	6.9674	61792000	3	Eif3l	Q8QZY1	Q8QZY1	Eukaryotic translation initiation factor 3 subunit L		0.778479	0.514651	1.68873	18.1862	18.2273	18.3963	18.4507	19.3789	18.5242
1	1	1	2.9	2.9	2.9	65.01	0.0017624	2.0701	106010000	3	Igsf8	Q8R366	Q8R366	Immunoglobulin superfamily member 8		1.40092	0.511892	3.0055	21.0792	21.0615	21.0645	21.3731	21.9179	21.4499
2	1	1	15.6	5.6	5.6	20.396	0	2.843	111100000	1	Arf4	P61750	P61750	ADP-ribosylation factor 4		1.15226	0.508759	2.45024	19.7304	19.5156	19.8287	19.8331	20.4345	20.3333
1	1	1	7	7	7	22.607	0.0034626	1.9297	68902000	2	Tmem9b	Q9JJR8	Q9JJR8	Transmembrane protein 9B		0.583474	0.506188	1.30815	18.1863	18.0887	18.1032	18.2435	19.4037	18.2495
2	1	1	2.8	1.6	1.6	119.72	0.0099338	1.5558	6324300	1	Fam120c	Q8C3F2;Q8C3F2-3	Q8C3F2;Q8C3F2-3	Constitutive coactivator of PPAR-gamma-like protein 2		0.629882	0.505833	1.39861	15.849	15.7648	16.1652	16.0241	17.1084	16.164
1	1	1	4.6	4.6	4.6	38.241	0	2.9875	57279000	1	Degs1	O09005	O09005	Sphingolipid delta(4)-desaturase DES1		0.714988	0.505721	1.56446	17.1788	16.9834	16.9403	17.0612	18.1335	17.4249
1	1	1	2.3	2.3	2.3	50.618	0.0017762	2.1419	60996000	2	Enpp6	Q8BGN3	Q8BGN3	Ectonucleotide pyrophosphatase/phosphodiesterase family member 6		0.438424	0.5044	1.02238	19.1491	19.0808	19.1803	19.1997	20.6244	19.0993
17	17	17	13.2	13.2	13.2	213.67	0	65.537	732310000	28	Mia3	Q8BI84;Q8BI84-2;Q8BI84-3	Q8BI84;Q8BI84-2	Melanoma inhibitory activity protein 3		2.01159	0.498854	4.63963	22.7368	22.7315	22.613	23.2976	22.9934	23.2868
1	1	1	9.7	9.7	9.7	28.954	0	10.654	27388000	1	Ube2j2	Q6P073	Q6P073	Ubiquitin-conjugating enzyme E2 J2		0.497559	0.496911	1.13974	16.2131	15.9464	15.7746	16.0972	17.3075	16.0201
1	1	1	2.6	2.6	2.6	56.987	0	14.403	28210000	1	Cyp2d11	P24457	P24457	Cytochrome P450 2D11		0.501054	0.496431	1.14663	17.7392	17.8487	17.9998	18.0961	19.1929	17.7881
6	6	6	29.8	29.8	29.8	32.838	0	196.94	1867800000	9	Rpsa	P14206	P14206	40S ribosomal protein SA	Predicted mitochondrial	0.600286	0.494701	1.34094	22.1599	22.1121	22.3615	22.1841	23.3988	22.5347
1	1	1	3.9	3.9	3.9	53.44	0	40.146	41326000	3	Lmbrd1	Q8K0B2-3;Q8K0B2-2;Q8K0B2	Q8K0B2-3;Q8K0B2-2;Q8K0B2	Probable lysosomal cobalamin transporter		0.676728	0.493514	1.48985	16.3457	15.8991	16.3193	16.5048	17.2628	16.2769
2	1	1	10.1	4.8	4.8	23.461	0.0017908	2.2136	20940000	1	Rab6b	P61294	P61294	Ras-related protein Rab-6B		0.366886	0.491988	0.877728	18.1776	17.6047	17.9694	17.8758	19.4791	17.8728
3	3	3	5.6	5.6	5.6	78.178	0	11.689	222390000	6	Sun2	Q8BJS4-3;Q8BJS4-2;Q8BJS4	Q8BJS4-3;Q8BJS4-2;Q8BJS4	SUN domain-containing protein 2		0.76938	0.491362	1.67087	19.2486	18.9951	19.3212	19.4411	20.2319	19.366
1	1	1	5.1	5.1	5.1	39.41	0	4.0476	43781000	1	Mri1	Q9CQT1	Q9CQT1	Methylthioribose-1-phosphate isomerase		0.39019	0.489465	0.925253	17.1893	17.087	17.2087	16.8981	18.668	17.3873
2	2	2	10.2	10.2	10.2	26.032	0.001763	2.0727	46578000	2	Mob4	Q6PEB6	Q6PEB6	MOB-like protein phocein		0.332281	0.489333	0.806281	19.2887	19.2466	19.4162	19.2174	21.0159	19.1862
2	2	2	4.7	4.7	4.7	74.692	0	5.5121	103670000	2	Tm9sf4	Q8BH24	Q8BH24	Transmembrane 9 superfamily member 4	Predicted mitochondrial	0.308833	0.489115	0.757177	19.0334	18.9849	19.2715	18.9208	20.8651	18.9713
2	2	2	1.4	1.4	1.4	233.3	0	3.9446	33469000	2	Alpk2	Q91ZB0	Q91ZB0	Alpha-protein kinase 2		0.445587	0.489035	1.03669	17.8643	17.7678	17.8617	17.9116	19.259	17.7903
1	1	1	4.8	4.8	4.8	35.977	0.0031337	1.9705	38719000	2	Ddrgk1	Q80WW9	Q80WW9	DDRGK domain-containing protein 1		0.373808	0.485004	0.891891	17.259	17.3102	17.3475	17.2787	18.8764	17.2167
1	1	1	3.5	3.5	3.5	41.793	0.0018038	2.2782	64410000	2	As3mt	Q91WU5	Q91WU5	Arsenite methyltransferase		0.570248	0.484494	1.28233	18.5437	18.37	18.579	18.5178	19.7183	18.7102
8	8	8	30.6	30.6	30.6	47.624	0	122.24	2633500000	15	Acp6	Q8BP40	Q8BP40	Lysophosphatidic acid phosphatase type 6	Known mitochondrial	0.723958	0.482787	1.58198	23.7574	23.7577	23.6369	24.5325	23.5961	24.4718
3	3	3	27.7	27.7	27.7	12.473	0	10.954	1430400000	9	Tceb1	P83940	P83940	Transcription elongation factor B polypeptide 1		1.59348	0.481719	3.47365	22.9842	22.8799	22.9931	23.1897	23.6508	23.4618
6	6	6	13.1	13.1	13.1	67.81	0	16.174	135020000	8	Ntn1	O09118;Q9R1A3	O09118	Netrin-1		0.48133	0.481322	1.10768	19.7545	19.6463	19.9062	19.803	21.1059	19.842
1	1	1	2	2	2	66.545	0.0041195	1.868	8008900	1	Snx9	Q91VH2	Q91VH2	Sorting nexin-9		0.388114	0.479429	0.921036	16.7049	16.808	16.7841	16.7219	18.2843	16.7291
1	1	1	6.6	6.6	6.6	21.102	0	9.0997	171040000	2	Jagn1	Q5XKN4	Q5XKN4	Protein jagunal homolog 1		0.393317	0.477391	0.931598	19.9041	19.8679	19.9537	19.8605	21.4095	19.8878
3	3	3	11.8	11.8	11.8	34.934	0	26.826	284750000	5	Emc2	Q9CRD2	Q9CRD2	ER membrane protein complex subunit 2	Predicted mitochondrial	0.503476	0.476883	1.1514	20.5033	20.6187	20.5933	20.5944	21.8726	20.679
13	1	1	41.4	5.3	5.3	49.909	0	11.574	27633000	2	Tuba1c	P68373	P68373	Tubulin alpha-1C chain		0.348844	0.476205	0.84062	18.4129	18.3502	18.5398	18.3126	20.0373	18.3816
3	3	3	4.2	4.2	4.2	78.092	0	3.1175	139530000	3	Ilf3	Q9Z1X4-2;Q9Z1X4;Q9Z1X4-3	Q9Z1X4-2;Q9Z1X4;Q9Z1X4-3	Interleukin enhancer-binding factor 3		0.441872	0.475152	1.02927	20.2794	20.2711	20.2301	20.2988	21.6577	20.2495
3	3	3	23.6	23.6	23.6	22.292	0	10.172	353940000	4	Selt	P62342	P62342	Selenoprotein T		1.05107	0.471302	2.23712	21.2452	21.1663	21.4179	21.4013	22.0839	21.7582
1	1	1	8.7	8.7	8.7	14.427	0.00073099	2.4433	23440000	1	Sub1	P11031	P11031	Activated RNA polymerase II transcriptional coactivator p15		0.563763	0.467052	1.26965	17.173	16.9308	17.5701	17.4496	18.3205	17.305
27	1	1	79.6	2.9	2.9	42.009	0.00073206	2.4656	256040000	3	Acta2;Actg2	P62737;P63268	P62737;P63268	Actin, aortic smooth muscle;Actin, gamma-enteric smooth muscle		0.757209	0.46696	1.64701	21.5358	21.4448	21.5227	21.5401	22.5004	21.8636
2	2	2	12.2	12.2	12.2	36.548	0	10.514	28511000	3	Lsp1	P19973-2;P19973	P19973-2;P19973	Lymphocyte-specific protein 1		0.204798	0.466788	0.530224	18.3912	18.2795	18.4148	17.8289	20.5816	18.0754
1	1	1	4.7	4.7	4.7	19.747	0.00036955	2.6392	459880000	3	Emp2	O88662	O88662	Epithelial membrane protein 2		0.500641	0.464415	1.14582	20.8693	20.5764	20.8362	20.8839	22.0119	20.7793
2	2	2	2.1	2.1	2.1	149.47	0.0017921	2.2201	63667000	3	Rptor	Q8K4Q0;Q8K4Q0-4	Q8K4Q0;Q8K4Q0-4	Regulatory-associated protein of mTOR		0.357024	0.4634	0.85748	18.755	18.6827	18.6272	18.5601	20.2282	18.6667
1	1	1	2.4	2.4	2.4	51.112	0.0096122	1.5768	27302000	2	Ruvbl2	Q9WTM5	Q9WTM5	RuvB-like 2	Known mitochondrial	0.367951	0.462419	0.87991	18.2953	18.3899	18.4922	18.3404	19.8997	18.3245
5	5	5	9.4	9.4	9.4	61.867	0	11.633	602000000	7	Thbd	P15306	P15306	Thrombomodulin		0.356664	0.462228	0.85674	21.7462	21.777	21.5773	21.6032	23.2339	21.65
3	3	3	32.3	32.3	32.3	17.749	0	37.453	1651600000	13	Lamtor1	Q9CQ22	Q9CQ22	Ragulator complex protein LAMTOR1		0.766977	0.46214	1.66616	23.0761	22.8952	23.3556	23.1938	24.0247	23.4947
2	2	2	12.6	12.6	12.6	29.266	0	4.9685	30867000	2	Ctdsp1	P58466	P58466	Carboxy-terminal domain RNA polymerase II polypeptide A small phosphatase 1		0.456125	0.461072	1.05768	18.6277	18.4961	18.7199	18.6967	19.9357	18.5945
2	2	2	15	15	15	13.049	0.0047716	1.8096	23005000	2	S100a9	P31725	P31725	Protein S100-A9		0.408207	0.460639	0.961713	18.5681	18.6502	18.3891	18.3866	19.927	18.6756
2	2	2	7	7	7	31.893	0	3.4132	203070000	5	Pitpna	P53810	P53810	Phosphatidylinositol transfer protein alpha isoform		0.492465	0.459836	1.12969	19.6756	19.7317	19.7609	19.7065	20.9909	19.8503
4	4	4	17.4	17.4	17.4	46.58	0	22.477	319680000	7	Fam20b	Q8VCS3	Q8VCS3	Glycosaminoglycan xylosylkinase		0.445803	0.459698	1.03712	20.591	20.5461	20.7334	20.6314	21.9623	20.6558
1	1	1	15.6	15.6	15.6	17.871	0	6.8854	39921000	3	Fam195a	Q9CQB2	Q9CQB2	Protein FAM195A		0.337904	0.459526	0.81797	18.4101	18.5714	18.6241	18.4666	20.1104	18.4073
4	4	4	5.3	5.3	5.3	101.27	0	24.55	128950000	4	Osbpl8	B9EJ86	B9EJ86	Oxysterol-binding protein		0.354796	0.45653	0.852894	19.6441	19.3959	19.796	19.4617	21.1085	19.6353
2	2	2	2.3	2.3	2.3	181.82	0	8.8038	58779000	4	Tnks1bp1	P58871	P58871	182 kDa tankyrase-1-binding protein		0.49794	0.456184	1.14049	19.5227	19.5535	19.5475	19.5159	20.7912	19.6852
3	3	3	20.6	20.6	20.6	27.397	0	24.055	192430000	4	Fam173b	Q9D1Z3	Q9D1Z3	Protein FAM173B	Predicted mitochondrial	0.378669	0.454468	0.901812	20.8045	20.757	20.6868	20.7244	22.2091	20.6781
24	2	2	44.4	3.2	3.2	57.844	0	3.9763	58975000	2	Pkm	P52480;P53657	P52480	Pyruvate kinase PKM	Predicted mitochondrial	0.524983	0.453231	1.1937	18.1451	18.0564	18.281	18.2102	19.3613	18.2707
3	1	1	36.8	16.8	16.8	17.539	0	3.6053	94157000	2	Ank1	Q02357-7;Q02357-8	Q02357-7	Ankyrin-1		0.865746	0.451735	1.86112	17.131	17.2162	17.3256	17.3502	18.1349	17.5429
3	2	2	1.2	0.9	0.9	304.03	0	2.8213	60065000	3	Itpr2	Q9Z329-3;Q9Z329	Q9Z329-3;Q9Z329	Inositol 1,4,5-trisphosphate receptor type 2		0.544154	0.451091	1.23129	19.794	19.8626	19.8213	19.9018	21.0086	19.9208
2	2	2	2.1	2.1	2.1	190.53	0	36.743	32352000	2	Mast2	Q60592	Q60592	Microtubule-associated serine/threonine-protein kinase 2		0.467349	0.447527	1.07998	16.5491	16.3506	16.6696	16.5723	17.7782	16.5614
1	1	1	1.6	1.6	1.6	150.95	0	6.8418	15855000	2	Adcy9	P51830	P51830	Adenylate cyclase type 9		0.533357	0.446204	1.21013	17.2408	17.3563	17.4187	17.3766	18.5131	17.4648
1	1	1	21.2	21.2	21.2	6.0945	0	65.283	5417400000	13	Pln	P61014	P61014	Cardiac phospholamban		0.38714	0.444105	0.919057	23.1098	22.8656	23.1807	22.8333	24.4138	23.2414
3	3	3	31	31	31	15.537	0	121.94	941110000	13	Tomm22	Q9CPQ3	Q9CPQ3	Mitochondrial import receptor subunit TOM22 homolog	Known mitochondrial	0.340182	0.443668	0.822696	22.2065	22.185	22.3025	22.1284	23.7511	22.1455
2	2	2	7.1	7.1	7.1	51.225	0	15.42	60799000	3	Fam63a	Q76LS9;Q76LS9-2;Q76LS9-3	Q76LS9;Q76LS9-2;Q76LS9-3	Protein FAM63A		0.375964	0.443591	0.896293	18.8755	18.6354	18.8583	18.6483	20.2042	18.8475
1	1	1	3.6	3.6	3.6	55.577	0	35.781	157270000	2	Tmem175	Q9CXY1	Q9CXY1	Transmembrane protein 175		0.525989	0.442299	1.19567	15.5372	15.5884	15.8052	15.783	16.8043	15.6703
3	1	1	10.8	5.7	5.7	47.469	0	9.7868	54182000	2	Pnkd	Q69ZP3-3;Q69ZP3;Q69ZP3-4	Q69ZP3-3;Q69ZP3	Probable hydrolase PNKD	Predicted mitochondrial	0.526365	0.441468	1.19641	18.1109	18.0613	18.1969	18.2423	19.2965	18.1547
1	1	1	5.7	5.7	5.7	35.8	0	2.9759	39684000	2	Tmem120b	Q3TA38-2;Q3TA38	Q3TA38-2;Q3TA38	Transmembrane protein 120B		0.396886	0.440229	0.938831	16.9261	16.6418	16.5497	16.5081	18.0271	16.903
5	4	4	13.2	11.2	11.2	44.503	0	7.5781	5860800000	5	Sh3glb2	Q8R3V5;Q8R3V5-1;Q8R3V5-3	Q8R3V5;Q8R3V5-1;Q8R3V5-3	Endophilin-B2		0.374387	0.440074	0.893075	21.0414	21.0235	21.34	21.1127	22.5387	21.0738
3	3	3	18.5	18.5	18.5	18.227	0	8.385	1469300000	17	Cav2	Q9WVC3	Q9WVC3	Caveolin-2		0.527727	0.438115	1.19909	23.3918	23.2511	23.8642	23.5521	24.5639	23.7056
1	1	1	6.5	6.5	6.5	23.415	0.0017756	2.1403	4067100	1	Chmp6	P0C0A3	P0C0A3	Charged multivesicular body protein 6		0.35594	0.43185	0.855251	15.4576	15.4126	15.2631	15.3186	16.8126	15.2977
1	1	1	1.8	1.8	1.8	57.105	0.0034602	1.9233	34859000	2	Angptl2	Q9R045	Q9R045	Angiopoietin-related protein 2		0.340612	0.431503	0.823587	17.6603	17.5696	17.5401	17.413	19.0619	17.5896
1	1	1	4.9	4.9	4.9	37.437	0.0031425	1.9899	17500000	2	Fas	P25446	P25446	Tumor necrosis factor receptor superfamily member 6		0.80618	0.431257	1.74321	17.9595	17.821	18.3523	18.2003	18.8386	18.3877
6	6	6	4.7	4.7	4.7	129.56	0	94.567	1164700000	10	Col1a2	Q01149	Q01149	Collagen alpha-2(I) chain		0.596595	0.430416	1.33374	22.5615	22.7008	23.0964	23.2505	23.684	22.7154
1	1	1	1.7	1.7	1.7	61.397	0.0063909	1.7046	10423000	1	Lepre1	Q3V1T4-2;Q3V1T4-3;Q3V1T4	Q3V1T4-2;Q3V1T4-3;Q3V1T4	Prolyl 3-hydroxylase 1		0.361894	0.428911	0.867491	17.8869	17.9122	17.9797	17.8997	19.3415	17.8244
2	2	2	4.3	4.3	4.3	53.961	0	2.8534	184830000	3	Slc39a14	Q75N73;Q75N73-2	Q75N73;Q75N73-2	Zinc transporter ZIP14		1.36098	0.42852	2.91286	19.9842	20.3144	19.8386	20.4158	20.5577	20.4493
1	1	1	5.2	5.2	5.2	19.152	0.0017825	2.1672	204230000	2	Bst2	Q8R2Q8	Q8R2Q8	Bone marrow stromal antigen 2		0.341342	0.428137	0.825102	20.022	19.7269	19.8484	19.6974	21.3125	19.8718
1	1	1	8.7	8.7	8.7	23.522	0	2.9296	24858000	2	Sike1	Q9CPR7	Q9CPR7	Suppressor of IKBKE 1		0.285707	0.426748	0.708115	17.3786	17.3272	17.425	17.1085	19.0026	17.2999
4	4	4	26.8	26.8	26.8	14.987	0	7.9106	230850000	7	Cend1	Q9JKC6	Q9JKC6	Cell cycle exit and neuronal differentiation protein 1	Predicted mitochondrial	0.456869	0.426505	1.05916	21.6059	21.585	21.4846	22.5101	21.1976	22.2472
2	2	2	25	25	25	11.922	0	35.088	548260000	3	Fkbp1a	P26883	P26883	Peptidyl-prolyl cis-trans isomerase FKBP1A		0.394541	0.423833	0.93408	21.1316	21.1142	21.1684	21.0559	22.4667	21.1631
1	1	1	2.8	2.8	2.8	39.93	0	8.6553	67529000	2	Psmd8	Q9CX56	Q9CX56	26S proteasome non-ATPase regulatory subunit 8		0.338263	0.423677	0.818715	18.0423	17.8666	17.8778	17.7948	19.3801	17.8829
4	4	4	2.9	2.9	2.9	202.24	0	8.3459	264260000	7	Arfgef2	A2A5R2	A2A5R2	Brefeldin A-inhibited guanine nucleotide-exchange protein 2		0.618356	0.421743	1.37615	20.9466	20.9603	20.9965	21.0249	21.9978	21.146
5	5	5	17.2	17.2	17.2	38.265	0	46.065	3034900000	14	Lum	P51885;CON__Q05443	P51885	Lumican		0.406611	0.421162	0.958493	23.9994	23.9175	24.2076	25.0127	23.6132	24.7621
2	2	2	3.1	3.1	3.1	87.699	0	3.7571	103240000	2	Ube3a	O08759-3;O08759-2;O08759	O08759-3;O08759-2;O08759	Ubiquitin-protein ligase E3A		0.408181	0.421093	0.961661	19.2953	19.2919	19.4228	19.2357	20.6232	19.4145
2	2	2	10.4	10.4	10.4	20.578	0	4.7401	523250000	6	Mfap2	P55002	P55002	Microfibrillar-associated protein 2		0.510134	0.420812	1.16451	20.9567	21.018	21.3638	21.3056	22.1995	21.0957
2	2	2	3.8	3.8	3.8	66.805	0.0018005	2.2686	22393000	2	Pex5	O09012-2;O09012	O09012-2;O09012	Peroxisomal targeting signal 1 receptor		0.521424	0.420766	1.18671	17.8778	17.8287	17.8411	17.8643	18.9759	17.9697
3	3	3	6.5	6.5	6.5	74.55	0	5.8051	39851000	3	Slco3a1	Q8R3L5-2;Q8R3L5	Q8R3L5-2	Solute carrier organic anion transporter family member 3A1		0.445588	0.420378	1.03669	18.7988	18.6067	18.9264	18.8308	19.9865	18.7758
1	1	1	2.5	2.5	2.5	51.213	0.0017864	2.1747	139200000	2	Htra1	Q9R118	Q9R118	Serine protease HTRA1		0.722595	0.419544	1.57931	20.0214	19.7432	20.5328	20.3283	20.7692	20.4586
1	1	1	1.9	1.9	1.9	103.29	0	3.3023	17302000	2	Gba2	Q69ZF3	Q69ZF3	Non-lysosomal glucosylceramidase		0.458756	0.419528	1.06292	17.5042	17.4764	17.4425	17.4835	18.6823	17.5159
1	1	1	2.4	2.4	2.4	51.396	0.0040942	1.8151	63660000	3	Mfsd1	Q9DC37	Q9DC37	Major facilitator superfamily domain-containing protein 1		0.297712	0.419478	0.733667	19.5473	19.4918	19.7774	19.4375	21.1547	19.4827
3	3	3	14.3	14.3	14.3	25.428	0	14.025	5428400000	9	Rtn3	Q9ES97-3;Q9ES97-4;Q9ES97-5;Q9ES97-2;Q9ES97	Q9ES97-3;Q9ES97-4;Q9ES97-5;Q9ES97-2;Q9ES97	Reticulon-3		0.497271	0.417099	1.13917	23.1041	23.0925	23.3261	23.1616	24.3025	23.3099
3	3	3	5.9	5.9	5.9	77.276	0	5.0262	54581000	3	Shank3	Q4ACU6-2;Q4ACU6;Q4ACU6-6;Q4ACU6-3	Q4ACU6-2;Q4ACU6	SH3 and multiple ankyrin repeat domains protein 3		0.413358	0.416714	0.972097	19.1245	19.0213	19.1698	19.102	20.3747	19.089
2	2	2	13.7	13.7	13.7	20.116	0	3.7864	57489000	2	Emc4	Q9CZX9	Q9CZX9	ER membrane protein complex subunit 4		0.423044	0.415547	0.991573	18.3977	18.4973	18.3743	18.4871	19.6701	18.3587
3	3	3	41	41	41	9.3096	0	230.12	1321400000	8	Lyrm9	Q3UN90	Q3UN90	LYR motif-containing protein 9	Predicted mitochondrial	0.449891	0.414939	1.04527	22.3285	22.3629	22.3184	22.3462	23.545	22.3635
2	2	2	3.2	3.2	3.2	94.774	0	7.9549	316690000	6	Tmem63b	Q3TWI9	Q3TWI9	CSC1-like protein 2		0.384223	0.414323	0.913125	21.0998	21.0122	21.1463	21.0608	22.4044	21.0361
1	1	1	16.7	16.7	16.7	13.916	0	15.021	70944000	2	Snrpd3	P62320	P62320	Small nuclear ribonucleoprotein Sm D3		0.448416	0.414271	1.04233	18.7803	18.6332	18.7458	18.7208	19.9237	18.7577
1	1	1	4.2	4.2	4.2	53.298	0.001807	2.2969	14548000	1	Pkd2	O35245-2;O35245-4;O35245-5;O35245-3;O35245	O35245-2;O35245-4;O35245-5;O35245-3;O35245	Polycystin-2		0.37113	0.413975	0.886416	16.5549	16.1755	16.5586	16.3408	17.7402	16.4498
7	7	7	13	13	13	70.527	0	59.736	811840000	15	Pck2	Q8BH04	Q8BH04	Phosphoenolpyruvate carboxykinase [GTP], mitochondrial	Known mitochondrial	0.562183	0.413624	1.26657	22.6888	22.3794	22.704	22.6539	23.6204	22.7388
9	9	9	27.1	27.1	27.1	44.116	0	31.265	1528700000	16	Dctn2	Q99KJ8	Q99KJ8	Dynactin subunit 2		0.458428	0.413111	1.06227	22.77	22.8249	22.7312	22.7279	23.9595	22.8781
2	2	2	1.5	1.5	1.5	136.33	0	4.0728	100610000	3	Cand1	Q6ZQ38	Q6ZQ38	Cullin-associated NEDD8-dissociated protein 1		0.523697	0.412823	1.19117	18.7858	18.704	18.8093	18.9375	19.8599	18.7402
3	3	3	12.3	12.3	12.3	26.306	0	28.403	3540300000	14	Tmem109	Q3UBX0	Q3UBX0	Transmembrane protein 109		0.762888	0.412677	1.65814	23.7158	23.5767	24.0907	23.9298	24.5855	24.106
2	2	2	16	16	16	13.742	0	9.1752	2279400000	3	Rps25	P62852	P62852	40S ribosomal protein S25		0.246573	0.412072	0.623418	23.1157	23.2681	23.2705	24.3102	22.3124	24.2679
4	4	3	7.8	7.8	6.1	52.06	0	12.365	537110000	6	Mettl17	Q3U2U7	Q3U2U7	Methyltransferase-like protein 17, mitochondrial	Predicted mitochondrial	0.438556	0.410593	1.02265	19.1196	18.998	19.0195	19.0178	20.2545	19.0966
1	1	1	3.4	3.4	3.4	44.572	0.0041138	1.8634	17627000	1	Ptpn2	Q06180-2;Q06180	Q06180-2;Q06180	Tyrosine-protein phosphatase non-receptor type 2		0.446234	0.410535	1.03798	16.8666	16.7117	17.0644	16.8837	18.0551	16.9356
3	3	3	26.4	26.4	26.4	24.567	0	51.54	169680000	7	Nol3	Q9D1X0	Q9D1X0	Nucleolar protein 3	Known mitochondrial	0.442749	0.409386	1.03102	19.808	19.9141	19.7356	19.6328	20.9722	20.0808
12	12	12	18.4	18.4	18.4	84.533	0	323.31	3334100000	25	Aoc3	O70423;O70423-2;Q812C9	O70423;O70423-2	Membrane primary amine oxidase		0.396771	0.40882	0.938598	23.6653	23.764	23.8997	23.835	25.0409	23.6796
3	3	3	11.1	11.1	11.1	32.672	0	5.4186	284600000	4	Slc25a29	Q8BL03	Q8BL03	Mitochondrial basic amino acids transporter	Known mitochondrial	0.608107	0.407322	1.35618	21.2337	21.3536	21.3377	21.4054	22.3114	21.4301
3	3	3	4.7	4.7	4.7	64.393	0	4.7077	117940000	5	Numb	Q9QZS3-4;Q9QZS3-2;Q9QZS3-3;Q9QZS3;O08919	Q9QZS3-4;Q9QZS3-2;Q9QZS3-3;Q9QZS3	Protein numb homolog		0.374282	0.407314	0.892859	20.0179	19.7399	20.2524	19.9243	21.2712	20.0366
12	2	2	31.3	8.1	8.1	46.135	0	4.8335	247200000	5	Acot1	O55137;Q9QYR7-2;Q9QYR7;Q32Q92-2;Q32Q92;Q6Q2Z6;Q8BWN8	O55137	Acyl-coenzyme A thioesterase 1	Predicted mitochondrial	0.324011	0.406426	0.789031	19.1207	18.9177	18.8851	18.8227	20.399	18.9212
8	8	8	19.6	19.6	19.6	53.844	0	73.905	3923800000	16	Ctsa	P16675	P16675	Lysosomal protective protein;Lysosomal protective protein 32 kDa chain;Lysosomal protective protein 20 kDa chain		0.389002	0.406061	0.92284	24.1378	24.1741	24.1582	24.0831	25.4413	24.164
3	3	3	27.9	27.9	27.9	16.989	0	72.681	1424500000	8	Nudt2	P56380	P56380	Bis(5-nucleosyl)-tetraphosphatase [asymmetrical]	Predicted mitochondrial	0.511906	0.405589	1.168	21.8238	21.81	21.9891	21.937	22.9648	21.9379
1	1	1	9.4	9.4	9.4	35.286	0.0003686	2.6099	237250000	2	Acy3	Q91XE4	Q91XE4	N-acyl-aromatic-L-amino acid amidohydrolase (carboxylate-forming)		0.426274	0.404436	0.998056	20.8649	20.7093	20.8851	20.6905	22.0104	20.9717
1	1	1	6.8	6.8	6.8	21.633	0	4.9344	106370000	1	Sigmar1	O55242-2;O55242	O55242-2;O55242	Sigma non-opioid intracellular receptor 1		0.391302	0.403531	0.927511	18.3541	18.426	18.4247	18.3777	19.6739	18.3638
3	3	3	12.8	12.8	12.8	33.309	0	13.106	2845800000	5	Tmem38a	Q3TMP8	Q3TMP8	Trimeric intracellular cation channel type A		1.02341	0.403005	2.17992	23.1768	23.2723	23.6933	23.5979	23.9096	23.8439
5	5	5	19.8	19.8	19.8	54.084	0	61.215	395930000	7	Ero1l	Q8R180	Q8R180	ERO1-like protein alpha		0.639036	0.402305	1.41643	20.2523	20.3204	20.2674	20.3748	21.2481	20.424
2	1	1	13.9	8.2	8.2	21.802	0	2.8569	57658000	1	Rab22a	P35285	P35285	Ras-related protein Rab-22A		0.612092	0.402107	1.36395	18.8439	18.8485	18.944	18.9696	19.8666	19.0066
7	7	7	6.7	6.7	6.7	132.91	0	14.452	293150000	10	Nos3	P70313	P70313	Nitric oxide synthase, endothelial		1.01964	0.401984	2.17217	21.4414	21.3642	21.5299	21.6944	22.2035	21.6436
3	3	3	16.7	16.7	16.7	32.423	0	22.174	482400000	7	F11r	O88792	O88792	Junctional adhesion molecule A		0.488559	0.401535	1.12198	22.545	22.3978	22.7173	22.5593	23.6439	22.6615
2	2	2	5.2	5.2	5.2	71.06	0	4.2675	122930000	3	Colgalt1	Q8K297	Q8K297	Procollagen galactosyltransferase 1		0.342838	0.401481	0.8282	19.7732	19.795	19.925	19.7031	21.1958	19.7986
2	2	2	9.1	9.1	9.1	28.048	0	6.772	299640000	3	Tspan3	Q9QY33	Q9QY33	Tetraspanin-3		0.344936	0.401405	0.832543	20.6845	20.5955	20.7134	20.5369	22.0259	20.6348
1	1	1	1.9	1.9	1.9	120.8	0.00073153	2.4517	41861000	2	Srgap2	Q91Z67	Q91Z67	SLIT-ROBO Rho GTPase-activating protein 2		0.621158	0.400026	1.38161	17.4745	17.3449	17.5538	17.596	18.4234	17.5539
2	1	1	1.1	0.8	0.8	211.61	0.0041012	1.8342	13715000	1	Plxnd1	Q3UH93	Q3UH93	Plexin-D1		0.354519	0.398198	0.852325	16.8755	16.6001	16.8702	16.6401	18.0915	16.8088
1	1	1	4.1	4.1	4.1	36.622	0.00037023	2.6623	54130000	2	Ca5b	Q9QZA0	Q9QZA0	Carbonic anhydrase 5B, mitochondrial	Known mitochondrial	0.57914	0.397392	1.29969	18.9069	18.9741	18.9735	19.0455	19.9588	19.0424
5	2	2	6.8	3.1	3.1	85.359	0	3.0056	183740000	3	Pfkl	P12382	P12382	ATP-dependent 6-phosphofructokinase, liver type		0.426949	0.396923	0.99941	20.2077	20.2748	20.1387	20.1213	21.3874	20.3032
5	5	5	19.7	19.7	19.7	28.702	0	49.981	4642300000	9	Mrps18b	Q99N84;Q99N84-2	Q99N84	28S ribosomal protein S18b, mitochondrial	Known mitochondrial	0.359674	0.396829	0.862931	22.5137	22.5478	22.4844	22.42	23.8303	22.4861
5	5	5	52.1	52.1	52.1	13.163	0	209.34	24429000000	26	Cox20	Q9D7J4	Q9D7J4	Cytochrome c oxidase protein 20 homolog	Known mitochondrial	0.599096	0.395807	1.33862	25.1202	25.075	25.1416	25.1998	26.0979	25.2264
5	2	2	21.9	11	11	30.764	0	66.776	239370000	4	Ybx3;Ybx2	Q9JKB3-2;Q9JKB3;Q9Z2C8-2;Q9Z2C8	Q9JKB3-2;Q9JKB3;Q9Z2C8-2;Q9Z2C8	Y-box-binding protein 3;Y-box-binding protein 2		0.449765	0.39422	1.04502	20.3842	20.1917	20.4253	20.3581	21.4686	20.3572
3	3	2	6.4	6.4	4.2	65.877	0	5.2056	27505000	4	Lmf1	Q3U3R4;Q3U3R4-2;Q3U3R4-4	Q3U3R4;Q3U3R4-2;Q3U3R4-4	Lipase maturation factor 1		0.593102	0.394203	1.32693	18.5576	18.4975	18.5035	18.5861	19.5055	18.6497
1	1	1	5.8	5.8	5.8	21.663	0	3.0137	379150000	2	Pdcd6	P12815-2;P12815	P12815-2;P12815	Programmed cell death protein 6		0.319086	0.393503	0.778723	19.4429	19.2739	19.2364	19.0645	20.6981	19.3711
2	2	2	2	2	2	108.54	0	3.1904	108010000	3	Ppfibp1	Q8C8U0;Q8C8U0-3	Q8C8U0;Q8C8U0-3	Liprin-beta-1		0.448029	0.393484	1.04156	19.0153	19.0923	19.1038	19.0211	20.2133	19.1573
4	4	4	8.4	8.4	8.4	60.811	0	11.595	57582000	5	P4ha2	Q60716-2;Q60716	Q60716-2;Q60716	Prolyl 4-hydroxylase subunit alpha-2		0.670864	0.387606	1.47843	19.1315	19.126	19.0546	19.2109	20.0131	19.2509
1	1	1	2	2	2	72.082	0.0096186	1.5816	2954000	2	Rad21	Q61550	Q61550	Double-strand-break repair protein rad21 homolog		0.370295	0.385734	0.884709	16.3895	15.9573	16.3696	16.1991	17.4496	16.2248
1	1	1	7.8	7.8	7.8	22.787	0	3.2133	73091000	4	Emc9	Q9DB76	Q9DB76	ER membrane protein complex subunit 9		0.3195	0.384474	0.779591	18.4051	18.1811	18.4624	18.2223	19.7049	18.275
6	6	2	18.8	18.8	5.6	37.497	0	28.91	497570000	11	Pcbp1	P60335;P57724	P60335	Poly(rC)-binding protein 1		0.378776	0.384399	0.90203	21.7422	21.6805	21.9373	21.6538	23.0008	21.8587
2	2	2	4.6	4.6	4.6	66.608	0	6.2674	90845000	3	Pard3	Q99NH2-5;Q99NH2-3;Q99NH2-4;Q99NH2-2;Q99NH2	Q99NH2-5;Q99NH2-3;Q99NH2-4;Q99NH2-2;Q99NH2	Partitioning defective 3 homolog		0.408934	0.383441	0.96318	18.9219	18.7808	19.0378	18.8427	20.0755	18.9726
2	2	2	6.4	6.4	6.4	43.054	0	5.0651	138630000	3	Fmod	P50608	P50608	Fibromodulin		0.350774	0.381313	0.844604	20.0112	20.0098	20.196	20.0803	21.3442	19.9364
1	1	1	2.1	2.1	2.1	42.119	0.0017979	2.2622	21032000	2	Glul	P15105	P15105	Glutamine synthetase	Predicted mitochondrial	0.247982	0.380369	0.626508	16.6398	17.1436	16.6866	16.5453	18.3715	16.6943
11	11	11	25.1	25.1	25.1	58.316	0	142.55	2341600000	20	Sars2	Q9JJL8	Q9JJL8	Serine--tRNA ligase, mitochondrial	Known mitochondrial	0.366739	0.380273	0.877429	23.8913	23.9754	24.0338	23.8924	25.2095	23.9395
1	1	1	5.2	5.2	5.2	45.203	0	7.5294	18064000	2	Slc26a11	Q80ZD3-2;Q80ZD3	Q80ZD3-2;Q80ZD3	Sodium-independent sulfate anion transporter		0.42619	0.380157	0.997886	17.1113	17.0327	17.3107	17.1548	18.2755	17.1649
1	1	1	5.5	5.5	5.5	35.851	0	7.4621	47947000	1	Mlst8	Q9DCJ1	Q9DCJ1	Target of rapamycin complex subunit LST8		0.428074	0.38013	1.00167	17.6286	17.5494	17.5349	17.464	18.6962	17.693
3	3	3	3	3	3	138.46	0	11.001	142330000	3	Tpp2	Q64514-2;Q64514	Q64514-2;Q64514	Tripeptidyl-peptidase 2		0.353394	0.37827	0.850007	20.2463	20.1309	20.3458	20.0984	21.4954	20.264
4	4	4	12.7	12.7	12.7	49.593	0	5.9344	193100000	6	Ptpn1	P35821	P35821	Tyrosine-protein phosphatase non-receptor type 1		0.286107	0.377328	0.708968	21.7488	21.6852	21.6766	21.5592	23.1443	21.5391
2	2	2	3.1	3.1	3.1	88.062	0.0017687	2.102	104100000	4	Zw10	O54692	O54692	Centromere/kinetochore protein zw10 homolog		0.71748	0.376214	1.56932	19.9374	19.8406	20.1457	20.1021	20.7941	20.1562
5	5	5	4.9	4.9	4.9	113.7	0	11.062	164760000	6	Mylk	Q6PDN3-3;Q6PDN3;Q6PDN3-2;Q6PDN3-4	Q6PDN3-3;Q6PDN3;Q6PDN3-2	Myosin light chain kinase, smooth muscle;Myosin light chain kinase, smooth muscle, deglutamylated form		0.685963	0.374572	1.50785	20.3222	20.1697	20.4523	20.5384	21.1495	20.38
2	2	2	8.4	8.4	8.4	29.645	0	4.6607	144400000	2	Ddah2	Q99LD8	Q99LD8	N(G),N(G)-dimethylarginine dimethylaminohydrolase 2		0.453286	0.372678	1.05203	19.4342	19.3672	19.4328	19.4396	20.4911	19.4216
2	2	2	5.4	5.4	5.4	48.783	0	7.1726	18248000	2	Zdhhc17;Zdhhc13	Q80TN5-2;Q80TN5;Q9CWU2	Q80TN5-2;Q80TN5;Q9CWU2	Palmitoyltransferase ZDHHC17;Palmitoyltransferase ZDHHC13		0.22685	0.372456	0.579815	17.4331	17.4163	17.4095	17.1808	19.0763	17.1192
2	2	2	28.9	28.9	28.9	9.1413	0	5.365	119840000	2	Rps21	Q9CQR2	Q9CQR2	40S ribosomal protein S21		0.507289	0.371079	1.15891	18.8568	18.826	19.0234	18.9724	19.9015	18.9456
3	3	3	8.8	8.8	8.8	74.016	0	43.609	341820000	4	Synpo	Q8CC35-3;Q8CC35-2;Q8CC35	Q8CC35-3;Q8CC35-2;Q8CC35	Synaptopodin		0.528778	0.370289	1.20115	20.2228	20.0801	20.21	20.1987	21.1494	20.2756
2	2	2	1.6	1.6	1.6	250.63	0	6.8081	18856000	2	Pde4dip	Q80YT7	Q80YT7	Myomegalin		0.602699	0.369579	1.34564	17.3992	17.3333	17.3959	17.5982	18.2761	17.3626
2	2	2	5.5	5.5	5.5	49.816	0	8.9286	145660000	3	Rnh1	Q91VI7	Q91VI7	Ribonuclease inhibitor		0.350663	0.369184	0.844375	18.4874	18.418	18.6543	18.3389	19.7401	18.5882
4	4	4	8.4	8.4	8.4	71.781	0	13.148	357890000	7	Abcf2	Q99LE6	Q99LE6	ATP-binding cassette sub-family F member 2	Predicted mitochondrial	0.823594	0.367136	1.77757	19.6623	19.7877	19.7304	19.7911	20.4804	20.0103
3	3	3	5	5	5	67.554	0	5.0804	337020000	4	Vps33a	Q9D2N9	Q9D2N9	Vacuolar protein sorting-associated protein 33A		0.393971	0.366179	0.932923	20.9151	20.9409	20.9538	20.8814	22.0867	20.9402
9	9	9	39.6	39.6	39.6	37.895	0	253.82	8484300000	36	Tomm40	Q9QYA2	Q9QYA2	Mitochondrial import receptor subunit TOM40 homolog	Known mitochondrial	0.423342	0.365988	0.992173	24.8481	24.8733	25.0014	24.9395	26.0043	24.8769
3	3	3	1.9	1.9	1.9	208.69	0	5.4178	169100000	4	Sbf1	Q6ZPE2;Q6ZPE2-2	Q6ZPE2;Q6ZPE2-2	Myotubularin-related protein 5		0.407321	0.365491	0.959926	19.9151	19.8433	19.8439	19.8504	20.9929	19.8555
2	2	2	4.3	4.3	4.3	56.757	0	21.839	454890000	3	Ahcyl2;Ahcyl1	Q68FL4-2;Q80SW1;Q68FL4	Q68FL4-2;Q80SW1;Q68FL4	Putative adenosylhomocysteinase 3;Putative adenosylhomocysteinase 2		0.41708	0.364754	0.979587	19.9241	19.9188	20.0523	19.897	21.0656	20.0268
4	4	4	16.2	16.2	16.2	28.246	0	19.709	2432800000	20	Cd151	O35566	O35566	CD151 antigen		0.538937	0.364099	1.22107	23.2425	23.0664	23.6068	23.3286	24.1617	23.5176
2	2	2	2	2	2	116.7	0.0017637	2.0729	173160000	2	Corin	Q9Z319-2;Q9Z319	Q9Z319-2;Q9Z319	Atrial natriuretic peptide-converting enzyme;Atrial natriuretic peptide-converting enzyme, N-terminal propeptide;Atrial natriuretic peptide-converting enzyme, activated protease fragment;Atrial natriuretic peptide-converting enzyme, 180 kDa soluble fragment		0.633303	0.363464	1.40527	19.6515	19.5283	19.7008	19.7188	20.4969	19.7553
1	1	1	2.8	2.8	2.8	69.911	0.0024561	2.0293	267850000	1	Man1a2	P39098-2;P39098	P39098-2;P39098	Mannosyl-oligosaccharide 1,2-alpha-mannosidase IB		0.454573	0.363033	1.0546	19.8277	19.9186	19.8014	19.8862	20.8968	19.8538
3	3	3	12.6	12.6	12.6	38.387	0	26.862	56492000	3	Dkk3	Q9QUN9	Q9QUN9	Dickkopf-related protein 3		0.324377	0.363015	0.789798	18.6306	18.5084	18.8523	18.5956	19.9235	18.5612
3	3	3	8.3	8.3	8.3	48.647	0	6.6385	222290000	5	Psmc2	P46471	P46471	26S protease regulatory subunit 7		0.436674	0.362386	1.01888	20.154	19.8882	20.0824	20.0174	21.0957	20.0986
5	5	5	9.1	9.1	9.1	83.217	0	8.2521	120570000	5	Hook3	Q8BUK6	Q8BUK6	Protein Hook homolog 3		0.498063	0.362382	1.14073	19.5634	19.4698	19.7491	19.6837	20.5691	19.6168
3	3	3	14.5	14.5	14.5	43.221	0	8.7674	165730000	5	Metap1	Q8BP48	Q8BP48	Methionine aminopeptidase 1		0.429215	0.362228	1.00395	20.9759	20.9939	21.1255	21.0148	22.1089	21.0582
4	3	3	4.2	3.1	3.1	85.454	0	4.5102	202520000	4	Pfkp	Q9WUA3;Q9WUA3-2	Q9WUA3;Q9WUA3-2	ATP-dependent 6-phosphofructokinase, platelet type		0.289583	0.361618	0.716385	19.4798	19.2811	19.3621	19.1276	20.7307	19.3496
3	3	3	8.4	8.4	8.4	55.968	0	7.8848	257410000	3	Tmem87b	Q8BKU8-2;Q8BKU8;Q8BKU8-3	Q8BKU8-2;Q8BKU8;Q8BKU8-3	Transmembrane protein 87B		0.394195	0.361	0.933378	19.9259	19.6471	20.0097	19.8264	20.9632	19.8761
4	4	4	3.7	3.7	3.7	198.33	0	10.554	136370000	4	Agrn	A2ASQ1-3;A2ASQ1-2;A2ASQ1	A2ASQ1-3;A2ASQ1-2;A2ASQ1	Agrin;Agrin N-terminal 110 kDa subunit;Agrin C-terminal 110 kDa subunit;Agrin C-terminal 90 kDa fragment;Agrin C-terminal 22 kDa fragment		0.544796	0.360699	1.23255	19.8571	19.7513	20.0051	19.8671	20.7896	20.039
2	2	2	5.2	5.2	5.2	45.626	0	6.2831	110560000	3	Psmc5	P62196	P62196	26S protease regulatory subunit 8		0.461698	0.360579	1.06876	20.4693	20.4702	20.3941	20.4321	21.4766	20.5066
1	1	1	4.9	4.9	4.9	46.494	0.009609	1.5728	617840000	1	Stk11	Q9WTK7-2;Q9WTK7	Q9WTK7-2;Q9WTK7	Serine/threonine-protein kinase STK11		0.425055	0.360086	0.99561	19.4786	19.5448	19.6907	19.5706	20.6439	19.5799
2	2	2	2.2	2.2	2.2	125.93	0.0031414	1.9887	22073000	2	Cilp2	D3Z7H8	D3Z7H8			0.488182	0.359975	1.12123	16.358	16.2712	16.1867	16.2373	17.2595	16.399
1	1	1	6.3	6.3	6.3	45.666	0	16.426	156080000	3	Gjc1	P28229	P28229	Gap junction gamma-1 protein		1.1125	0.359929	2.36573	18.7968	18.5457	18.8299	18.9689	19.3296	18.9536
1	1	1	4.4	4.4	4.4	33.758	0.0017832	2.1673	16873000	1	Otud6b	Q8K2H2	Q8K2H2	OTU domain-containing protein 6B		0.352885	0.357661	0.848957	17.1951	17.1954	17.3625	17.2859	18.4371	17.1029
2	2	2	3	3	3	98.47	0	3.9588	27641000	3	Eps15	P42567;P42567-2	P42567;P42567-2	Epidermal growth factor receptor substrate 15		0.461094	0.357442	1.06756	18.3341	17.8726	18.1269	18.0438	19.0652	18.297
2	2	2	4.4	4.4	4.4	45.349	0	4.2402	52695000	4	Fam98b	Q80VD1	Q80VD1	Protein FAM98B		0.37231	0.356696	0.88883	19.4502	19.0978	19.4566	19.4252	20.4474	19.202
2	2	2	6.6	6.6	6.6	50.508	0	50.679	196640000	3	Serinc1	Q9QZI8	Q9QZI8	Serine incorporator 1		0.401514	0.355677	0.948197	19.6566	19.6591	19.7511	19.6505	20.7919	19.6914
1	1	1	3.6	3.6	3.6	36.3	0.00037327	2.7933	62972000	2	Dhdh	Q9DBB8	Q9DBB8	Trans-1,2-dihydrobenzene-1,2-diol dehydrogenase		0.317074	0.355341	0.774504	18.2574	18.1742	18.1896	18.119	19.4784	18.0898
4	4	4	21.8	21.8	21.8	19.587	0	100.48	1388500000	7	Tmem160	Q9D938	Q9D938	Transmembrane protein 160	Predicted mitochondrial	0.52016	0.353759	1.18423	22.2164	22.1935	21.9802	22.1561	23.0602	22.2351
1	1	1	4.5	4.5	4.5	47.914	0	14.997	37417000	2	Vps16	Q920Q4-2;Q920Q4	Q920Q4-2;Q920Q4	Vacuolar protein sorting-associated protein 16 homolog		0.40875	0.353032	0.962809	17.3558	16.9129	17.2407	17.2346	18.2038	17.1301
1	1	1	4.6	4.6	4.6	62.377	0	18.622	15333000	1	Slain2	Q8CI08;Q8CI08-2	Q8CI08;Q8CI08-2	SLAIN motif-containing protein 2		0.266999	0.353012	0.667906	16.4781	16.298	16.4259	16.4048	17.7873	16.069
1	1	1	3.6	3.6	3.6	39.422	0	4.2761	112430000	1	Seh1l	Q8R2U0-2;Q8R2U0	Q8R2U0-2;Q8R2U0	Nucleoporin SEH1		0.625106	0.35267	1.3893	18.6639	18.4847	18.8238	18.7498	19.4775	18.8031
3	3	3	7.6	7.6	7.6	52.457	0	4.8182	198300000	4	Mtrf1	Q8K126	Q8K126	Peptide chain release factor 1, mitochondrial	Known mitochondrial	0.690441	0.350131	1.51658	20.6974	20.7267	20.7116	20.7361	21.5079	20.9422
2	2	2	2.5	2.5	2.5	91.719	0	3.235	78329000	2	Zak	Q9ESL4;Q9ESL4-2;Q9ESL4-3	Q9ESL4;Q9ESL4-2;Q9ESL4-3	Mitogen-activated protein kinase kinase kinase MLT		0.461111	0.349389	1.0676	18.2151	18.3667	18.549	18.3925	19.3512	18.4352
1	1	1	5.7	5.7	5.7	31.891	0.0054146	1.7577	43077000	2	Ppap2a	Q61469;Q61469-2	Q61469;Q61469-2	Lipid phosphate phosphohydrolase 1		0.822752	0.348743	1.77591	18.6545	18.6547	18.9256	18.8872	19.4403	18.9536
2	2	2	2.7	2.7	2.7	96.646	0	4.0433	67829000	3	Bicd2	Q921C5-2;Q921C5;Q921C5-3	Q921C5-2;Q921C5;Q921C5-3	Protein bicaudal D homolog 2		0.388252	0.348647	0.921317	19.0755	19.1266	19.2359	19.093	20.2449	19.146
2	2	2	7.4	7.4	7.4	36.679	0	4.8306	483020000	7	Mtg1	Q8R2R6	Q8R2R6	Mitochondrial ribosome-associated GTPase 1	Known mitochondrial	0.346773	0.348518	0.836341	21.3175	21.236	21.3993	21.2423	22.4941	21.2618
26	21	21	58.8	52.2	52.2	53.497	0	323.31	15442000000	66	Des	P31001	P31001	Desmin		1.57684	0.348413	3.43167	25.7115	25.8304	25.9845	26.0933	26.3105	26.1679
10	10	10	23	23	23	56.782	0	40.297	1291000000	15	Qrsl1	Q9CZN8	Q9CZN8	Glutamyl-tRNA(Gln) amidotransferase subunit A, mitochondrial	Known mitochondrial	0.941336	0.348178	2.01257	22.982	22.9744	22.9696	22.9841	23.5512	23.4352
2	2	2	2.4	2.4	2.4	105.21	0	4.4198	206880000	5	Mmrn2	A6H6E2	A6H6E2	Multimerin-2		0.462609	0.347509	1.07057	20.5822	20.6108	20.6911	20.5292	21.6031	20.7945
3	3	3	2.7	2.7	2.7	131.28	0	3.822	102490000	4	Tjp2	Q9Z0U1	Q9Z0U1	Tight junction protein ZO-2		1.15413	0.347289	2.45424	20.0673	20.0264	20.2202	20.2654	20.6986	20.3917
2	2	2	15.7	15.7	15.7	25.345	0	11.041	319850000	3	Ccdc124	Q9D8X2	Q9D8X2	Coiled-coil domain-containing protein 124		0.41613	0.347136	0.977676	18.5066	18.4056	18.5397	18.4797	19.5366	18.4769
1	1	1	2.4	2.4	2.4	42.89	0.0041394	1.8993	71206000	2	Nck1	Q99M51	Q99M51	Cytoplasmic protein NCK1		0.31086	0.346746	0.761446	18.5297	18.3474	18.5037	18.2971	19.708	18.4158
8	8	7	10.3	10.3	9.3	109.05	0	111.74	279760000	10	Ppp1r12b	Q8BG95	Q8BG95	Protein phosphatase 1 regulatory subunit 12B	Predicted mitochondrial	0.700663	0.346636	1.53651	21.4081	21.3616	21.5154	21.5271	22.2158	21.5821
2	2	2	7.9	7.9	7.9	38.772	0	4.4466	12049000	2	Msr1	P30204-2;P30204	P30204-2;P30204	Macrophage scavenger receptor types I and II		0.25261	0.346626	0.636635	16.9027	17.1472	16.6987	16.6878	18.319	16.7816
3	3	3	2.2	2.2	2.2	194.75	0	5.0082	94771000	6	Cdc42bpb	Q7TT50	Q7TT50	Serine/threonine-protein kinase MRCK beta		0.368822	0.346369	0.881695	20.1829	20.136	20.1572	20.1153	21.2903	20.1096
3	3	3	15.6	15.6	15.6	31.172	0	22.836	115240000	6	Tmem106b	Q80X71	Q80X71	Transmembrane protein 106B		0.290021	0.344863	0.717317	19.704	19.7985	19.7011	19.6328	21.0381	19.5674
1	1	1	13.5	13.5	13.5	12.428	0	3.0094	71947000	1	Bet1l	O35153	O35153	BET1-like protein		0.395864	0.344812	0.936761	18.1254	18.0884	18.4558	18.213	19.2661	18.225
3	3	3	8.7	8.7	8.7	54.325	0	7.9113	49469000	5	Tom1	O88746;O88746-2	O88746	Target of Myb protein 1		0.335362	0.342618	0.812689	19.5906	19.2111	19.4897	19.2866	20.5794	19.4533
3	3	3	1.7	1.7	1.7	270.25	0	4.8691	16791000	3	Map1b	P14873	P14873	Microtubule-associated protein 1B;MAP1B heavy chain;MAP1 light chain LC1		0.319612	0.342166	0.779826	16.1192	16.6569	16.1685	16.1985	17.4621	16.3106
2	2	2	3.2	3.2	3.2	97.732	0	3.5316	11251000	2	Dnm2	P39054-2;P39054	P39054-2;P39054	Dynamin-2		0.289406	0.341873	0.716008	16.7514	16.6209	16.4757	16.5454	17.8972	16.4311
5	5	5	25.2	25.2	25.2	38.362	0	61.345	3536200000	13	Ndufaf6	A2AIL4	A2AIL4	NADH dehydrogenase (ubiquinone) complex I, assembly factor 6	Known mitochondrial	0.960428	0.341059	2.05121	22.7963	22.8023	23.1689	23.118	23.483	23.1898
2	2	2	8	8	8	31.263	0	5.2866	116930000	3	Lrrc10	Q8K3W2	Q8K3W2	Leucine-rich repeat-containing protein 10	Known mitochondrial	0.36479	0.340999	0.873433	19.4413	19.2639	19.5434	19.2744	20.5109	19.4864
22	22	17	25.4	25.4	20.6	109.94	0	153.16	4587200000	47	Epb41l2	O70318;Q9Z2H5-3;Q9Z2H5-2;Q9Z2H5	O70318	Band 4.1-like protein 2		0.489864	0.340109	1.12455	24.9492	24.8748	25.1384	25.0753	25.91	24.9974
2	2	2	2.4	2.4	2.4	93.055	0.0031502	2.004	191710000	3	Adam17	Q9Z0F8;Q9Z0F8-2	Q9Z0F8;Q9Z0F8-2	Disintegrin and metalloproteinase domain-containing protein 17		0.534479	0.339577	1.21233	19.6536	19.4307	19.5202	19.5298	20.4124	19.6811
2	2	2	12.5	12.5	12.5	21.394	0.0034734	1.9596	10744000	2	Bax	Q07813	Q07813	Apoptosis regulator BAX	Known mitochondrial	0.794128	0.339564	1.71948	16.6267	16.6953	16.7235	16.7466	17.3994	16.9183
2	2	2	8.2	8.2	8.2	32.446	0	3.8118	125310000	3	Ngrn	Q99KS2	Q99KS2	Neugrin	Known mitochondrial	0.472858	0.338857	1.09091	19.5967	19.3608	19.6115	19.5476	20.4612	19.5767
5	5	5	8.4	8.4	8.4	65.574	0	10.758	128030000	7	40057	Q80UG5;Q80UG5-3;Q80UG5-2	Q80UG5;Q80UG5-3;Q80UG5-2	Septin-9		0.45729	0.33814	1.06	20.6812	20.5521	20.8187	20.724	21.6411	20.7012
1	1	1	3.8	3.8	3.8	20.14	0.0054385	1.7875	1586600000	2	Dctn5	Q9QZB9	Q9QZB9	Dynactin subunit 5		0.321484	0.338092	0.783746	21.4891	21.3487	21.4784	21.3104	22.6337	21.3863
1	1	1	9.1	9.1	9.1	23.277	0	2.9127	17865000	2	Pddc1	Q8BFQ8	Q8BFQ8	Parkinson disease 7 domain-containing protein 1		0.419651	0.336592	0.984758	17.8401	18.0551	18.1365	18.0203	19.0075	18.0136
4	4	4	11.5	11.5	11.5	62.018	0	20.569	306280000	8	Lmod2	Q3UHZ5	Q3UHZ5	Leiomodin-2		0.552255	0.336188	1.24715	21.0099	20.8611	21.3104	21.1781	21.8662	21.1457
3	3	3	16	16	16	29.153	0	6.4748	451550000	3	Cnn1	Q08091-2;Q08091	Q08091-2;Q08091	Calponin-1		0.72788	0.336025	1.58964	21.4242	21.3851	21.59	21.8154	22.1454	21.4466
6	6	6	58.4	58.4	58.4	14.308	0	39.524	4499800000	19	Mrps6	P58064	P58064	28S ribosomal protein S6, mitochondrial	Known mitochondrial	0.956293	0.33419	2.04283	24.2102	24.2086	24.1999	24.2274	24.7791	24.6149
3	3	3	6.2	6.2	6.2	63.66	0	17.551	89999000	5	Hacl1	Q9QXE0	Q9QXE0	2-hydroxyacyl-CoA lyase 1		0.297236	0.332941	0.732656	20.0946	20.0356	20.0414	19.8757	21.2954	19.9992
2	2	2	7.5	7.5	7.5	35.24	0	5.5075	97398000	4	Chid1	Q922Q9-2;Q922Q9	Q922Q9-2;Q922Q9	Chitinase domain-containing protein 1		0.35257	0.332549	0.848307	18.8169	18.6493	18.7592	18.6248	19.8489	18.7495
2	2	2	1.7	1.7	1.7	136.77	0	3.0652	12286000	2	Ptprj	Q64455	Q64455	Receptor-type tyrosine-protein phosphatase eta		0.337538	0.332289	0.81721	18.0853	17.344	17.6667	17.6493	18.7204	17.7232
1	1	1	7.8	7.8	7.8	12.504	0	2.9564	538100000	2	Mif	P34884	P34884	Macrophage migration inhibitory factor		0.423954	0.331914	0.9934	20.9556	20.9494	20.7574	20.8262	21.8701	20.9619
3	3	3	11.4	11.4	11.4	47.888	0	43.134	374220000	6	Bmp10	Q9R229	Q9R229	Bone morphogenetic protein 10		0.321687	0.330514	0.784172	21.7522	21.3894	21.7625	21.5445	22.7714	21.5797
1	1	1	2.4	2.4	2.4	53.826	0.00073019	2.4152	58193000	1	Trim28	Q62318-2;Q62318	Q62318-2;Q62318	Transcription intermediary factor 1-beta		0.298144	0.330106	0.734582	16.8409	16.7292	17.0122	16.7738	18.074	16.7248
1	1	1	0.9	0.9	0.9	93.55	0.0031403	1.9871	22280000	1	Ddx21	Q9JIK5	Q9JIK5	Nucleolar RNA helicase 2		0.248485	0.329806	0.627609	17.4252	17.2639	17.3323	17.1738	18.7166	17.1204
1	1	1	3.4	3.4	3.4	30.128	0.00477	1.8054	83678000	3	H2-Ab1	P14483	P14483	H-2 class II histocompatibility antigen, A beta chain		0.20618	0.328599	0.533359	19.471	19.1763	20.1663	19.4301	21.0156	19.3536
4	4	4	14.2	14.2	14.2	44.783	0	21.543	1718600000	9	Tmem43	Q9DBS1	Q9DBS1	Transmembrane protein 43		0.416592	0.328141	0.978607	22.252	22.2237	22.2998	22.2576	23.2558	22.2466
1	1	1	5.3	5.3	5.3	44.688	0	6.7253	147960000	2	Pofut1	Q91ZW2	Q91ZW2	GDP-fucose protein O-fucosyltransferase 1		0.528339	0.327997	1.20029	19.0047	18.7738	19.0059	18.951	19.7779	19.0394
4	4	4	19.3	19.3	19.3	20.249	0	4.7872	1116100000	6	Mrpl17	Q9D8P4;Q9D8P4-2	Q9D8P4;Q9D8P4-2	39S ribosomal protein L17, mitochondrial	Known mitochondrial	0.362588	0.327412	0.868916	22.7551	22.7225	22.7951	22.706	23.8374	22.7115
3	3	3	8.7	8.7	8.7	49.279	0	60.457	1090400000	11	Hnrnph2;Hnrnph1	P70333;O35737;Q9Z2X1-2;Q9Z2X1	P70333;O35737	Heterogeneous nuclear ribonucleoprotein H2;Heterogeneous nuclear ribonucleoprotein H;Heterogeneous nuclear ribonucleoprotein H, N-terminally processed		0.354158	0.32689	0.85158	21.5852	21.5025	21.6245	21.5173	22.662	21.5136
1	1	1	1.6	1.6	1.6	103.29	0	2.9897	70256000	2	Pde2a	Q922S4-2;Q922S4-3;Q922S4	Q922S4-2;Q922S4-3;Q922S4	cGMP-dependent 3,5-cyclic phosphodiesterase	Known mitochondrial	0.450167	0.326338	1.04582	18.6404	18.5846	18.7322	18.6387	19.5958	18.7017
6	6	6	10.9	10.9	10.9	70.02	0	40.111	393780000	11	Eng	Q63961	Q63961	Endoglin		0.632541	0.325533	1.40379	22.0877	22.0735	22.1773	22.1811	22.8964	22.2376
1	1	1	3.7	3.7	3.7	61.217	0	5.4539	27055000	2	Grb10	Q60760-3;Q60760-2;Q60760	Q60760-3;Q60760-2;Q60760	Growth factor receptor-bound protein 10		0.549473	0.32535	1.2417	17.9311	17.8138	18.0377	17.9196	18.7514	18.0876
1	1	1	8.6	8.6	8.6	18.757	0.00037092	2.7142	22798000	2	Snx3	O70492	O70492	Sorting nexin-3		0.254866	0.325048	0.641559	16.6941	16.5706	16.9452	16.5076	18.0483	16.6292
2	2	2	8.5	8.5	8.5	22.906	0	5.3409	461970000	6	Psmb2	Q9R1P3	Q9R1P3	Proteasome subunit beta type-2		0.372243	0.324479	0.888693	21.6279	21.5812	21.574	21.5035	22.6458	21.6072
6	5	5	15.7	13.5	13.5	46.674	0	25.062	501600000	6	Idh1	O88844	O88844	Isocitrate dehydrogenase [NADP] cytoplasmic	Predicted mitochondrial	0.512698	0.324368	1.16956	21.3805	21.3327	21.4208	21.3578	22.2485	21.5008
2	2	2	8.8	8.8	8.8	27.544	0	12.853	116330000	4	Tspan7	Q62283	Q62283	Tetraspanin-7		0.29224	0.324336	0.722042	19.793	19.4776	19.8625	19.5937	20.9019	19.6105
4	4	4	26.2	26.2	26.2	22.197	0	12.224	371420000	5	Blvrb	Q923D2	Q923D2	Flavin reductase (NADPH)		0.377149	0.324244	0.898713	20.2031	20.0001	20.095	20.1457	21.1303	19.995
6	6	6	41.1	41.1	41.1	10.333	0	126.99	13370000000	28	Timm10	P62073	P62073	Mitochondrial import inner membrane translocase subunit Tim10	Known mitochondrial	0.63374	0.32418	1.40612	25.0459	24.9744	25.0671	25.0481	25.8013	25.2105
2	2	2	5.8	5.8	5.8	36.339	0.0024544	2.0218	240860000	2	38231	P28661-5;P28661-4;P28661-3;P28661-2;P28661;P28661-6	P28661-5;P28661-4;P28661-3;P28661-2;P28661;P28661-6	Septin-4		0.50464	0.324134	1.1537	20.4488	20.3155	20.3728	20.4016	21.259	20.4488
2	2	2	1.9	1.9	1.9	224.13	0	3.6314	24006000	3	Trip12	G5E870	G5E870	E3 ubiquitin-protein ligase TRIP12		0.65975	0.323516	1.45678	17.8986	17.7273	18.0811	18.0757	18.6167	17.9851
1	1	1	4.4	4.4	4.4	38.97	0.00072966	2.4101	4930400	2	Igbp1	Q61249	Q61249	Immunoglobulin-binding protein 1		0.344832	0.323444	0.832326	16.3779	16.4149	16.3506	16.1862	17.4642	16.4632
6	6	6	9.6	9.6	9.6	83.206	0	22.298	587900000	11	F13a1	Q8BH61	Q8BH61	Coagulation factor XIII A chain		0.279631	0.323437	0.695109	22.1414	22.2628	21.9932	21.9235	23.3692	22.075
2	2	2	3.9	3.9	3.9	93.769	0	3.4089	19244000	3	Abcb6	Q9DC29	Q9DC29	ATP-binding cassette sub-family B member 6, mitochondrial	Known mitochondrial	0.300504	0.32341	0.739583	18.7811	18.6022	18.6415	18.4776	19.8599	18.6575
4	4	4	7	7	7	58.752	0	9.0251	211700000	5	Icam1	P13597-2;P13597	P13597-2;P13597	Intercellular adhesion molecule 1		0.509976	0.323023	1.1642	20.8239	20.8951	20.6387	20.8148	21.6414	20.8705
3	1	1	4.6	2.8	2.8	54.467	0.0041237	1.8747	19317000	1	Aldh1a1;Aldh1a7	P24549;O35945	P24549;O35945	Retinal dehydrogenase 1;Aldehyde dehydrogenase, cytosolic 1		0.378789	0.322762	0.902057	17.2212	16.9544	17.5081	17.1819	18.1883	17.2819
2	2	2	2	2	2	140.21	0	8.7215	58817000	3	Vars	Q9Z1Q9	Q9Z1Q9	Valine--tRNA ligase	Predicted mitochondrial	0.440823	0.322751	1.02718	19.0582	18.952	19.0887	19.0362	19.9786	19.0524
2	2	2	3.2	3.2	3.2	68.995	0.0041294	1.8845	15482000	2	Swap70	Q6A028	Q6A028	Switch-associated protein 70		0.423025	0.321149	0.991535	17.6966	17.6909	17.7373	17.7085	18.6765	17.7033
1	1	1	8.7	8.7	8.7	17.093	0.0031381	1.9802	76526000	1	Thrsp	Q62264	Q62264	Thyroid hormone-inducible hepatic protein		0.258727	0.320911	0.649968	18.7636	18.9229	19.0076	18.6723	20.1936	18.791
4	4	4	13.7	13.7	13.7	42.248	0	15.844	666080000	9	Mtrf1l	Q8BJU9	Q8BJU9	Peptide chain release factor 1-like, mitochondrial	Known mitochondrial	0.542333	0.320649	1.22772	21.9504	21.9574	21.9775	21.9635	22.7999	22.084
4	4	4	7.1	7.1	7.1	86.161	0	8.8438	473010000	7	Sec23a	Q01405	Q01405	Protein transport protein Sec23A		0.447113	0.320119	1.03973	20.9169	20.9095	21.0054	20.9328	21.876	20.9833
6	6	6	5.3	5.3	5.3	171.18	0	33.381	15280000000	10	Abcc1	O35379	O35379	Multidrug resistance-associated protein 1		0.590732	0.319538	1.32231	21.9813	22.0116	21.9954	22.0353	22.7964	22.1152
3	3	3	2.3	2.3	2.3	160.68	0	138.99	1715500000	11	Col4a1	P02463	P02463	Collagen alpha-1(IV) chain;Arresten		0.576355	0.317489	1.29425	22.5215	22.4484	22.7022	22.6254	23.3413	22.6577
2	2	2	4.5	4.5	4.5	42.407	0.0014477	2.3092	31058000	2	Rpusd4	Q9CWX4	Q9CWX4	RNA pseudouridylate synthase domain-containing protein 4	Known mitochondrial	1.11584	0.317341	2.37279	17.8527	17.7732	18.1335	18.1074	18.3741	18.23
2	2	2	2.2	2.2	2.2	183.28	0	20.385	25235000	3	Abca6	Q8K441	Q8K441	ATP-binding cassette sub-family A member 6		0.311923	0.317027	0.763683	18.2627	18.0859	18.5648	18.1904	19.4018	18.2723
1	1	1	1.5	1.5	1.5	68.034	0.0017999	2.2663	101060000	2	Ptpn11	P35235-2;P35235	P35235-2;P35235	Tyrosine-protein phosphatase non-receptor type 11	Known mitochondrial	0.773315	0.316987	1.67859	19.8113	19.8025	19.762	19.8375	20.4705	20.0187
5	5	5	10.2	10.2	10.2	55.446	0	15.707	1151300000	9	Nampt	Q99KQ4	Q99KQ4	Nicotinamide phosphoribosyltransferase		0.589735	0.316367	1.32036	21.7005	21.6735	21.8553	21.7797	22.5217	21.877
2	2	2	12.2	12.2	12.2	28.968	0.0031326	1.969	125470000	2	Dnajc25	A2ALW5-2;A2ALW5	A2ALW5-2;A2ALW5	DnaJ homolog subfamily C member 25		0.771082	0.315757	1.67421	19.5778	19.6797	20.1128	20.034	20.2906	19.993
2	2	2	17.8	17.8	17.8	17.121	0	22.724	174940000	3	Mrpl23	O35972	O35972	39S ribosomal protein L23, mitochondrial	Known mitochondrial	0.38369	0.31525	0.912041	19.2336	19.2712	19.2421	19.1373	20.2481	19.3071
1	1	1	1.1	1.1	1.1	149.67	0.0057355	1.742	12340000	1	Plcg1	Q62077	Q62077	1-phosphatidylinositol 4,5-bisphosphate phosphodiesterase gamma-1		0.297137	0.315034	0.732446	15.8352	15.9806	16.0597	15.8948	17.122	15.8037
1	1	1	1.3	1.3	1.3	104.2	0.001768	2.1002	15150000	1	Edem3	Q2HXL6	Q2HXL6	ER degradation-enhancing alpha-mannosidase-like protein 3		0.441011	0.314662	1.02755	17.222	16.9427	16.9727	17.022	17.9443	17.1151
2	2	2	41.9	41.9	41.9	10.214	0	4.063	107330000	3	Bola2	Q8BGS2;Q8BGS2-2	Q8BGS2;Q8BGS2-2	BolA-like protein 2		0.36014	0.313269	0.863889	19.0348	19.1353	19.041	19.0268	20.106	19.0182
5	5	5	23.1	23.1	23.1	33.279	0	48.6	618040000	10	Rrad	O88667	O88667	GTP-binding protein RAD		0.651721	0.313253	1.44114	21.5308	21.4622	21.5827	21.6379	22.2673	21.6103
3	3	3	10	10	10	34.067	0	22.7	1111300000	9	Tmem177	Q8BPE4	Q8BPE4	Transmembrane protein 177	Predicted mitochondrial	1.07796	0.313112	2.29314	23.2881	23.234	23.4623	23.4054	23.7574	23.7609
7	7	7	6.9	6.9	6.9	171.3	0	20.071	258200000	8	Ltbp4	Q8K4G1-2;Q8K4G1-3;Q8K4G1	Q8K4G1-2;Q8K4G1-3;Q8K4G1	Latent-transforming growth factor beta-binding protein 4		1.04648	0.311559	2.2276	20.7299	20.868	20.9064	20.9024	21.1944	21.3422
16	16	16	30.5	30.5	30.5	77.043	0	69.299	7671100000	42	Por	P37040	P37040	NADPH--cytochrome P450 reductase	Predicted mitochondrial	1.6885	0.310248	3.71925	25.4715	25.545	25.4366	25.7636	25.9409	25.6794
2	2	2	3.6	3.6	3.6	62.133	0.0017737	2.1273	17490000	2	Tdrkh	Q80VL1	Q80VL1	Tudor and KH domain-containing protein	Predicted mitochondrial	0.472899	0.309667	1.09099	17.8886	17.752	17.7293	17.8321	18.6584	17.8085
3	3	3	4.3	4.3	4.3	97.512	0	4.8899	88845000	5	Copg1	Q9QZE5	Q9QZE5	Coatomer subunit gamma-1		0.422164	0.309476	0.989807	20.6721	20.6077	20.6508	20.618	21.5766	20.6644
12	12	12	36.3	36.3	36.3	45.029	0	66.12	6659600000	32	Mrpl38	Q8K2M0;Q8K2M0-2	Q8K2M0;Q8K2M0-2	39S ribosomal protein L38, mitochondrial	Known mitochondrial	0.351188	0.309173	0.845458	25.2693	25.3608	25.243	25.2232	26.3279	25.2494
6	2	2	10.6	4.3	4.3	72.399	0	3.4709	33510000	2	Ddx17	Q501J6;Q501J6-2	Q501J6;Q501J6-2	Probable ATP-dependent RNA helicase DDX17		0.36378	0.308615	0.871362	18.0048	17.8985	18.1912	18.0508	19.0248	17.9448
7	7	7	17	17	17	60.718	0	22.302	105510000	10	Psmd3	P14685	P14685	26S proteasome non-ATPase regulatory subunit 3		0.458214	0.308065	1.06184	20.1937	20.0415	20.2143	20.1275	21.0252	20.2209
4	4	4	20.8	20.8	20.8	30.345	0	47.303	360210000	4	Tollip	Q9QZ06	Q9QZ06	Toll-interacting protein		1.06014	0.306323	2.25597	20.3275	20.1628	20.3446	20.3404	20.7289	20.6846
2	2	2	21.9	21.9	21.9	10.99	0	3.452	117050000	3	Dynlrb1	P62627	P62627	Dynein light chain roadblock-type 1		0.464954	0.306236	1.07523	19.5451	19.6609	19.5538	19.5602	20.4544	19.6639
5	5	5	6.2	6.2	6.2	94.525	0	5.8681	496230000	6	Lonp2	Q9DBN5;Q9DBN5-2;Q9DBN5-3	Q9DBN5;Q9DBN5-2;Q9DBN5-3	Lon protease homolog 2, peroxisomal		0.42777	0.306166	1.00106	21.5212	21.5295	21.4577	21.4958	22.4189	21.5122
2	2	2	11.2	11.2	11.2	33.255	0	7.6402	109830000	3	Tatdn1	Q6P8M1-2;Q6P8M1	Q6P8M1-2;Q6P8M1	Putative deoxyribonuclease TATDN1		0.374889	0.304762	0.894099	17.8869	17.8664	17.7107	17.777	18.7985	17.8028
5	5	5	20	20	20	27.853	0	18.979	1833000000	9	Prkcdbp	Q91VJ2	Q91VJ2	Protein kinase C delta-binding protein		0.499006	0.304738	1.14259	22.8481	22.8524	23.0066	22.9696	23.7295	22.9222
4	4	4	3.7	3.7	3.7	162.82	0	21.967	55584000	6	Golga3	P55937-1;P55937	P55937-1;P55937	Golgin subfamily A member 3		0.697257	0.304653	1.52987	19.2003	19.0717	19.1414	19.2162	19.832	19.2792
1	1	1	14.5	14.5	14.5	14.09	0	37.126	348440000	3	Ly6c2;Ly6c1	P0CW03;P0CW02	P0CW03;P0CW02	Lymphocyte antigen 6C2;Lymphocyte antigen 6C1		0.397999	0.304103	0.941085	20.1076	19.961	20.0431	19.9703	20.9792	20.0745
2	2	2	10.2	10.2	10.2	35.316	0	4.2681	37381000	2		Q8C3W1	Q8C3W1	Uncharacterized protein C1orf198 homolog		0.6704	0.304063	1.47752	18.0244	18.0091	17.9378	18.0823	18.7025	18.0986
3	3	3	9.8	9.8	9.8	54.971	0	3.5618	237870000	4	Serpinf2	Q61247	Q61247	Alpha-2-antiplasmin		0.476821	0.303704	1.09876	20.6075	20.5023	20.603	20.5347	21.4174	20.6718
4	4	4	5.8	5.8	5.8	61.673	0	5.7871	217940000	5	Ggt5	Q9Z2A9;Q9Z2A9-2	Q9Z2A9;Q9Z2A9-2	Gamma-glutamyltransferase 5;Gamma-glutamyltransferase 5 heavy chain;Gamma-glutamyltransferase 5 light chain		0.389317	0.303495	0.92348	20.8857	20.8222	20.9532	20.8732	21.8434	20.8551
1	1	1	10.7	10.7	10.7	17.234	0	11.528	250640000	5	Fhit	O89106	O89106	Bis(5-adenosyl)-triphosphatase	Predicted mitochondrial	0.268517	0.303116	0.671188	20.9099	20.974	20.7515	20.7466	22.0749	20.7231
1	1	1	3.9	3.9	3.9	30.059	0.0017606	2.0539	17791000	1	Dnajc9	Q91WN1	Q91WN1	DnaJ homolog subfamily C member 9		0.512957	0.303053	1.17007	18.2724	18.0225	18.2138	18.3366	18.9533	18.128
1	1	1	0.8	0.8	0.8	180.2	0	7.4607	85964000	1	Alpk3	Q924C5	Q924C5	Alpha-protein kinase 3		0.236892	0.302546	0.6021	16.8188	16.719	17.1748	16.6533	18.1693	16.7977
2	2	2	16.2	16.2	16.2	22.847	0	17.932	57072000	3	Crk	Q64010-2;Q64010	Q64010-2;Q64010	Adapter molecule crk		0.452169	0.302211	1.04981	20.6824	20.63	20.6421	20.6544	21.5284	20.6783
1	1	1	1.8	1.8	1.8	91.602	0.0098847	1.4952	35451000	1	Casd1	Q7TN73	Q7TN73	CAS1 domain-containing protein 1		1.50888	0.30213	3.26336	17.6351	17.5678	17.7099	17.9333	18.0865	17.7993
4	4	4	15.8	15.8	15.8	37.262	0	13.096	623300000	5	Metap1d	Q9CPW9;Q9CPW9-2	Q9CPW9;Q9CPW9-2	Methionine aminopeptidase 1D, mitochondrial	Known mitochondrial	0.596997	0.301936	1.33453	21.5941	21.4679	21.8809	21.7155	22.3268	21.8064
2	2	2	23.9	23.9	23.9	16.667	0	50.04	934820000	7	Gatc	Q8CBY0	Q8CBY0	Glutamyl-tRNA(Gln) amidotransferase subunit C, mitochondrial	Known mitochondrial	0.41829	0.301125	0.982021	19.7513	19.683	19.7295	19.7089	20.6343	19.724
4	3	3	12.1	10	10	42.713	0	3.8252	430970000	3	Ckb	Q04447	Q04447	Creatine kinase B-type		0.439559	0.301094	1.02465	20.7259	20.6894	20.7287	20.6626	21.5986	20.7861
1	1	1	1.3	1.3	1.3	99.357	0.0099108	1.5295	25367000	1	Itih3	Q61704	Q61704	Inter-alpha-trypsin inhibitor heavy chain H3		0.327481	0.300117	0.79628	17.9113	17.9747	17.5903	17.5383	18.7728	18.0655
1	1	1	2.5	2.5	2.5	61.491	0.0017787	2.1484	16339000	1	Ablim2	Q8BL65-5;Q8BL65-2;Q8BL65-3;Q8BL65;Q8BL65-4	Q8BL65-5;Q8BL65-2;Q8BL65-3;Q8BL65;Q8BL65-4	Actin-binding LIM protein 2		0.240017	0.299175	0.608998	17.139	16.7677	16.8761	16.7611	18.1841	16.7352
1	1	1	2.5	2.5	2.5	35.284	0.0017587	2.0487	128050000	1	Myadm	O35682	O35682	Myeloid-associated differentiation marker		0.413915	0.298866	0.973217	19.9549	19.8083	20.0722	19.9373	20.8388	19.9559
2	2	2	5	5	5	40.751	0.0040984	1.8316	8260700	3	Tmem120a	Q8C1E7	Q8C1E7	Transmembrane protein 120A		0.463015	0.297541	1.07138	18.2423	18.0954	18.258	18.3348	19.0282	18.1253
1	1	1	5.7	5.7	5.7	39.317	0.0051038	1.7916	53880000	1	Rbfa	Q6P3B9	Q6P3B9	Putative ribosome-binding factor A, mitochondrial	Known mitochondrial	0.365372	0.296921	0.874627	17.1662	17.0494	17.3049	17.0148	18.115	17.2815
1	1	1	1.9	1.9	1.9	48.578	0.0021067	2.0387	428660000	2	Ednra	Q61614	Q61614	Endothelin-1 receptor		1.00332	0.296657	2.13866	21.1633	21.017	21.0361	21.2036	21.6272	21.2755
6	6	6	11.1	11.1	11.1	88.712	0	16.467	689670000	7	Clcn7	O70496	O70496	H(+)/Cl(-) exchange transporter 7		2.2185	0.295485	5.30996	22.3855	22.36	22.219	22.611	22.6549	22.5851
3	3	3	30.2	30.2	30.2	18.352	0	49.675	1447900000	8	Timm17b	Q9Z0V7	Q9Z0V7	Mitochondrial import inner membrane translocase subunit Tim17-B	Known mitochondrial	0.387568	0.295482	0.919926	22.1155	22.1227	22.093	22.7456	21.7641	22.7079
2	2	2	2.8	2.8	2.8	83.56	0.0093116	1.6028	15168000	2	Prkce;Prkch	P16054;P23298	P16054;P23298	Protein kinase C epsilon type;Protein kinase C eta type	Known mitochondrial	0.456042	0.294982	1.05752	18.3606	18.1719	18.2384	18.2973	19.0984	18.2602
6	6	6	9.3	9.3	9.3	87.489	0	13.008	287800000	9	Mia2	Q91ZV0-3;Q91ZV0	Q91ZV0-3;Q91ZV0	Melanoma inhibitory activity protein 2		0.474092	0.29448	1.09336	21.4544	21.505	21.4619	21.4854	22.3057	21.5136
1	1	1	6.1	6.1	6.1	27.586	0	18.336	53776000	3	Cma1	P21844	P21844	Chymase		0.276427	0.293437	0.68823	19.1311	19.178	19.8001	20.3372	19.0709	19.5815
9	9	9	12.9	12.9	12.9	87.676	0	18.946	2349300000	16	Qars	Q8BML9	Q8BML9			0.426932	0.293409	0.999375	23.719	23.7724	23.6975	23.7082	24.608	23.753
3	3	3	9.1	9.1	9.1	54.191	0	48.327	151480000	7	Ddx6	P54823	P54823	Probable ATP-dependent RNA helicase DDX6		0.357619	0.293162	0.858704	20.0422	19.9518	20.1932	20.0847	21.0199	19.962
3	3	3	6.5	6.5	6.5	77.268	0	20.787	104500000	5	Cux1	P70403;P53564-4;P53564-2;P53564-3;P53564	P70403;P53564-4;P53564-2;P53564-3;P53564	Protein CASP;Homeobox protein cut-like 1		0.297178	0.29296	0.732534	20.2796	20.2536	20.2996	20.1977	21.3694	20.1446
11	11	11	27.6	27.6	27.6	62.118	0	79.119	1282100000	18	Gatb	Q99JT1	Q99JT1	Glutamyl-tRNA(Gln) amidotransferase subunit B, mitochondrial	Known mitochondrial	0.386136	0.291997	0.917015	22.849	22.8165	22.8322	22.782	23.7605	22.8312
4	4	4	29.1	29.1	29.1	18.936	0	12.235	3246400000	7	Ssr4	Q62186	Q62186	Translocon-associated protein subunit delta		0.495469	0.29074	1.13562	23.6844	23.6313	23.6562	23.6974	24.4591	23.6876
11	11	11	14.1	14.1	14.1	106.78	0	35.451	1074000000	16	Aars2	Q14CH7	Q14CH7	Alanine--tRNA ligase, mitochondrial	Known mitochondrial	0.465289	0.290734	1.0759	21.6205	21.5774	21.8004	21.7003	22.4797	21.6905
1	1	1	10	10	10	16.24	0.0007326	2.5036	9322500	1	Rnf170	Q8CBG9-5;Q8CBG9-4;Q8CBG9-3;Q8CBG9-2;Q8CBG9	Q8CBG9-5;Q8CBG9-4;Q8CBG9-3;Q8CBG9-2;Q8CBG9	E3 ubiquitin-protein ligase RNF170		0.313781	0.289431	0.76759	16.7534	16.557	16.7385	16.5744	17.7153	16.6275
2	2	2	4.8	4.8	4.8	46.379	0	2.8704	23047000	2	Poglut1	Q8BYB9	Q8BYB9	Protein O-glucosyltransferase 1		0.459428	0.288819	1.06425	18.3812	18.4035	18.561	18.4224	19.2649	18.5247
47	47	33	59.1	59.1	43.5	103.83	0	323.31	87130000000	168	Actn2	Q9JI91	Q9JI91	Alpha-actinin-2		0.85221	0.288383	1.83423	28.005	28.0745	28.0083	28.2795	28.0692	28.6042
2	2	2	10.4	10.4	10.4	33.913	0	3.389	1182700000	3	Vta1	Q9CR26	Q9CR26	Vacuolar protein sorting-associated protein VTA1 homolog		0.308925	0.288275	0.757372	20.7897	20.814	21.0174	20.7726	21.9092	20.8042
3	3	3	28.4	28.4	28.4	18.634	0	5.5755	473840000	3	Hspb7	P35385	P35385	Heat shock protein beta-7		0.660807	0.288246	1.45884	20.0835	20.0251	20.0663	20.148	20.7402	20.1514
3	3	3	13.7	13.7	13.7	32.379	0	8.354	911610000	4	Sdcbp	O08992	O08992	Syntenin-1		0.57056	0.287271	1.28294	21.7112	21.5589	21.8359	21.654	22.3734	21.9406
2	2	2	1	1	1	280.81	0	3.4291	115430000	3	Gvin1	Q80SU7	Q80SU7	Interferon-induced very large GTPase 1		0.362361	0.287233	0.86845	18.5252	18.2718	18.573	18.4541	19.3777	18.3999
1	1	1	0.9	0.9	0.9	254.2	0.0031304	1.9659	21806000	1	Sec16a	E9QAT4;E9QAT4-2	E9QAT4;E9QAT4-2			0.493267	0.286947	1.13127	17.9678	17.7316	17.9165	17.8456	18.638	17.9932
1	1	1	4.1	4.1	4.1	49.771	0	2.9872	16331000	1	Ankfy1	Q810B6-2;Q810B6	Q810B6-2;Q810B6	Rabankyrin-5		1.11514	0.286279	2.37131	16.7782	16.6196	16.5327	16.8688	17.1198	16.8007
4	4	4	4	4	4	152.4	0	8.585	32147000	4	Cpd	O89001	O89001	Carboxypeptidase D		0.220057	0.285921	0.564637	18.3057	18.4863	18.4405	18.2329	19.7027	18.1548
6	6	6	26.2	26.2	26.2	20.203	0	9.9142	1585400000	10	Mrpl43	Q99N89	Q99N89	39S ribosomal protein L43, mitochondrial	Known mitochondrial	0.40328	0.285635	0.951766	23.0214	22.9865	23.0632	22.9979	23.9077	23.0223
1	1	1	1.2	1.2	1.2	155.12	0	2.9746	13087000	1	Nup155	Q99P88	Q99P88	Nuclear pore complex protein Nup155		0.301566	0.284445	0.741832	17.0737	16.6132	16.8466	16.8898	17.836	16.6611
8	8	8	53.8	53.8	53.8	20.767	0	77.181	970550000	21	Cnpy2	Q9QXT0	Q9QXT0	Protein canopy homolog 2		0.494896	0.284353	1.13449	22.666	22.6931	22.6414	22.6834	23.4511	22.7189
2	2	2	7.3	7.3	7.3	35.892	0	4.4227	127830000	2	Kctd12;Kctd8	Q6WVG3;Q50H33-2;Q50H33	Q6WVG3;Q50H33-2;Q50H33	BTB/POZ domain-containing protein KCTD12;BTB/POZ domain-containing protein KCTD8		0.297831	0.283829	0.733919	20.6419	20.4987	20.7487	20.5001	21.6724	20.5684
1	1	1	1.4	1.4	1.4	63.467	0.004128	1.884	38171000	1	Gp5	O08742	O08742	Platelet glycoprotein V		0.367902	0.282786	0.87981	19.0281	18.3983	19.034	18.7886	19.58	18.9402
1	1	1	6.3	6.3	6.3	31.835	0	3.5666	31693000	1	Snrpa	Q62189	Q62189	U1 small nuclear ribonucleoprotein A		0.38086	0.282743	0.906279	17.3734	16.9383	17.3819	17.287	18.0622	17.1927
11	11	11	18.8	18.8	18.8	77.8	0	108.07	3022800000	25	Fermt2	Q8CIB5;P59113	Q8CIB5	Fermitin family homolog 2		1.11211	0.282709	2.3649	24.3686	24.2884	24.3953	24.4478	24.8443	24.6084
2	2	2	3.2	3.2	3.2	58.477	0.00072727	2.3816	175520000	3	Mgrn1	Q9D074;Q9D074-2;Q9D074-4;Q9D074-3;Q9D074-5	Q9D074;Q9D074-2;Q9D074-4;Q9D074-3;Q9D074-5	E3 ubiquitin-protein ligase MGRN1		0.232853	0.282031	0.593158	17.5738	17.0257	17.3934	17.1027	18.5045	17.2318
17	17	17	52.7	52.7	52.7	32.886	0	323.31	625330000000	184	Atp5c1	Q91VR2	Q91VR2	ATP synthase subunit gamma, mitochondrial	Known mitochondrial	0.532828	0.281979	1.20909	29.4742	29.5226	29.6481	29.5937	30.2849	29.6122
2	2	2	4.3	4.3	4.3	43.512	0	3.6505	20242000	4	Rad23b;Rad23a	P54728;P54726	P54728;P54726	UV excision repair protein RAD23 homolog B;UV excision repair protein RAD23 homolog A		0.288402	0.281647	0.713865	18.5727	18.5254	18.5886	18.3731	19.6267	18.5319
4	4	4	43.9	43.9	43.9	11.934	0	299.76	3301400000	20		P01837	P01837	Ig kappa chain C region		0.140325	0.279734	0.379077	23.8604	24.733	22.7231	23.2339	24.8016	24.1203
5	5	5	26.6	26.6	26.6	25.826	0	116.44	2303800000	12	Mrps34	Q9JIK9	Q9JIK9	28S ribosomal protein S34, mitochondrial	Known mitochondrial	0.642316	0.279214	1.42282	23.7384	23.7797	23.8264	23.8616	24.4499	23.8708
8	8	8	26.7	26.7	26.7	44.93	0	323.31	3121600000	19	Gcat	O88986	O88986	2-amino-3-ketobutyrate coenzyme A ligase, mitochondrial	Known mitochondrial	0.435102	0.278826	1.01574	23.0405	22.9016	23.0016	23.0265	23.8011	22.9526
8	8	8	20.3	20.3	20.3	55.595	0	28.332	2053700000	17	Plin1	Q8CGN5;Q8CGN5-2;Q8CGN5-4;Q8CGN5-3	Q8CGN5;Q8CGN5-2;Q8CGN5-4;Q8CGN5-3	Perilipin-1		0.258788	0.278758	0.650101	23.463	24.102	24.1509	24.1034	24.8564	23.5924
3	3	3	31	31	31	10.561	0	83.381	575040000	4	Mrps21	P58059	P58059	28S ribosomal protein S21, mitochondrial	Known mitochondrial	0.436642	0.278474	1.01882	21.7659	21.8428	21.8739	21.7718	22.6436	21.9026
1	1	1	6.6	6.6	6.6	39.157	0	2.8463	18395000	1	Hdac11	Q91WA3	Q91WA3	Histone deacetylase 11		1.0791	0.278051	2.29552	17.3764	17.2661	17.2907	17.4518	17.8206	17.495
3	3	3	9.2	9.2	9.2	38.822	0	4.5213	608000000	3	Asna1	O54984	O54984	ATPase Asna1		0.403932	0.277546	0.953084	21.5201	21.5087	21.5559	21.5066	22.3874	21.5233
3	3	3	2.3	2.3	2.3	288.79	0	23.695	16989000	5	Mtor	Q9JLN9	Q9JLN9	Serine/threonine-protein kinase mTOR		0.384337	0.277528	0.913358	17.8163	17.7972	17.9961	17.8422	18.7417	17.8583
1	1	1	4	4	4	57.685	0	5.9656	64103000	3	Kdelc2	G5E897	G5E897			0.323978	0.277382	0.788963	18.4819	18.1579	18.5047	18.2439	19.3181	18.4147
9	9	9	61.1	61.1	61.1	16.859	0	254.85	216540000000	109	Ndufa13	Q9ERS2	Q9ERS2	NADH dehydrogenase [ubiquinone] 1 alpha subcomplex subunit 13	Known mitochondrial	0.585259	0.276933	1.31163	27.9318	27.9042	28.1075	28.042	28.6604	28.072
1	1	1	2.4	2.4	2.4	54.073	0	3.1605	17604000	2	Wasf2	Q8BH43	Q8BH43	Wiskott-Aldrich syndrome protein family member 2		0.305547	0.276133	0.750246	18.6111	18.404	18.3447	18.3544	19.4474	18.3865
2	2	2	6.9	6.9	6.9	48.356	0	8.4541	64586000	3	Ecm1	Q61508-2;Q61508	Q61508-2;Q61508	Extracellular matrix protein 1		0.48365	0.275871	1.11227	19.6104	19.6756	19.4892	19.5917	20.3498	19.6613
1	1	1	3.3	3.3	3.3	45.789	0.0017618	2.0683	237620000	1	Prpf19	Q99KP6-3;Q99KP6;Q99KP6-2	Q99KP6-3;Q99KP6;Q99KP6-2	Pre-mRNA-processing factor 19		0.29566	0.275745	0.729313	20.7197	20.7424	20.8889	20.7149	21.8074	20.656
5	5	5	16.8	16.8	16.8	30.959	0	7.8275	1116300000	8	Nqo1	Q64669	Q64669	NAD(P)H dehydrogenase [quinone] 1	Known mitochondrial	0.348587	0.275511	0.840088	23.7073	23.6249	23.9294	23.6819	24.6584	23.7478
2	2	2	6.7	6.7	6.7	40.978	0	157.91	372840000	6	Slc35f6	Q8VE96	Q8VE96	Solute carrier family 35 member F6	Known mitochondrial	0.256149	0.275035	0.644355	21.0939	21.0116	21.1082	20.8784	22.1964	20.964
4	4	4	37	37	37	15.121	0	87.274	1107800000	9	Mrpl55	Q9CZ83;Q9CZ83-2	Q9CZ83;Q9CZ83-2	39S ribosomal protein L55, mitochondrial	Known mitochondrial	0.475072	0.274298	1.0953	22.0439	22.0481	22.1441	22.0726	22.8481	22.1383
3	3	3	7.6	7.6	7.6	55.603	0	5.5585	158460000	3	Ptdss1	Q99LH2	Q99LH2	Phosphatidylserine synthase 1		0.794528	0.274002	1.72027	20.3262	20.4316	20.4919	20.4092	20.9297	20.7328
3	3	3	39.9	39.9	39.9	16.604	0	14.516	181490000	3	Rbm3	O89086	O89086	RNA-binding protein 3		0.35772	0.273819	0.858912	20.2831	20.1552	20.6788	20.3676	21.2004	20.3706
17	17	4	53.3	53.3	16	49.83	0	323.31	37319000000	70	Tubb4b;Tubb4a	P68372;Q9D6F9	P68372;Q9D6F9	Tubulin beta-4B chain;Tubulin beta-4A chain		0.669765	0.273738	1.47629	26.223	26.2077	26.3419	26.3201	26.8904	26.3833
6	6	6	17.1	17.1	17.1	50.474	0	40.348	1265500000	13	Plin5	Q8BVZ1;Q8BVZ1-2	Q8BVZ1;Q8BVZ1-2	Perilipin-5	Known mitochondrial	0.465284	0.273182	1.07589	22.2029	22.3414	22.2891	22.3083	23.0523	22.2923
2	2	2	7.5	7.5	7.5	38.927	0	3.4193	93612000	2	Pus1	Q9WU56-4;Q9WU56-2;Q9WU56-3;Q9WU56	Q9WU56-4;Q9WU56-2;Q9WU56-3;Q9WU56	tRNA pseudouridine synthase A, mitochondrial	Known mitochondrial	0.280177	0.273151	0.696279	18.6792	18.6144	18.6448	18.5024	19.7025	18.553
14	14	14	8.6	8.6	8.6	252.31	0	122.25	1021900000	21	Cspg4	Q8VHY0;Q8VHY0-3;Q8VHY0-2	Q8VHY0;Q8VHY0-3	Chondroitin sulfate proteoglycan 4		0.503799	0.272982	1.15204	22.543	22.5223	22.639	22.6164	23.3094	22.5975
1	1	1	6.8	6.8	6.8	22.416	0	4.2971	98595000	1	Ccdc134	Q8C7V8-2;Q8C7V8	Q8C7V8-2;Q8C7V8	Coiled-coil domain-containing protein 134		0.59787	0.272531	1.33623	19.3452	19.2905	19.1697	19.3339	19.9353	19.3538
3	3	3	14	14	14	25.465	0	3.039	115490000	3	Tmed3	Q78IS1	Q78IS1	Transmembrane emp24 domain-containing protein 3		0.77904	0.272429	1.68983	20.5428	20.4661	20.56	20.6072	21.1107	20.6684
8	8	8	2.8	2.8	2.8	420.08	0	117.33	410670000	11	Vps13c	Q8BX70;Q8BX70-3;Q8BX70-2	Q8BX70;Q8BX70-3;Q8BX70-2	Vacuolar protein sorting-associated protein 13C		0.34299	0.272109	0.828515	21.796	21.8753	21.9934	21.8438	22.8071	21.8302
8	8	8	2.8	2.8	2.8	332.91	0	16.412	213770000	14	Dsp	E9Q557	E9Q557	Desmoplakin		0.866826	0.271983	1.86327	21.3875	21.4856	21.7175	21.6931	22.0188	21.6945
6	6	6	10.9	10.9	10.9	67.568	0	11.856	323010000	9	Stxbp1	O08599;O08599-2	O08599;O08599-2	Syntaxin-binding protein 1		0.375586	0.271714	0.895521	21.6636	21.584	21.7377	21.644	22.5337	21.6227
2	2	2	23.7	23.7	23.7	13.724	0	5.6723	51026000	4	Atp6v1g1	Q9CR51	Q9CR51	V-type proton ATPase subunit G 1		0.616801	0.271318	1.37312	19.0554	19.0314	19.1968	19.0764	19.7257	19.2955
3	3	3	21.6	21.6	21.6	17.872	0	5.3325	146770000	4	Pla2g16	Q8R3U1;Q8R3U1-2	Q8R3U1;Q8R3U1-2	HRAS-like suppressor 3		0.417488	0.270991	0.980409	20.4712	20.4387	20.5127	20.4603	21.2962	20.4791
1	1	1	2.9	2.9	2.9	68.747	0	3.8865	20278000	1	Pgm2	Q7TSV4	Q7TSV4	Phosphoglucomutase-2		0.545023	0.269797	1.23299	17.5923	17.5344	17.8058	17.6657	18.3156	17.7607
37	37	37	15.2	15.2	15.2	354.34	0	205.02	5084900000	59	Speg	Q62407;Q62407-4;Q62407-3;Q62407-2	Q62407;Q62407-4;Q62407-3	Striated muscle-specific serine/threonine-protein kinase		0.352662	0.269574	0.848498	25.2431	25.1714	25.3082	25.2371	26.1392	25.1551
2	2	2	9.9	9.9	9.9	39.666	0	18.521	29695000	3	Vasp	P70460	P70460	Vasodilator-stimulated phosphoprotein		0.379164	0.269459	0.902822	19.1097	18.8137	19.0752	18.9448	19.8339	19.0283
3	3	3	3	3	3	117.55	0	5.3178	74301000	4	Itga8	A2ARA8;A2ARA8-2	A2ARA8	Integrin alpha-8;Integrin alpha-8 heavy chain;Integrin alpha-8 light chain		0.43576	0.269414	1.01706	20.6831	20.711	20.5813	20.7222	21.448	20.6134
8	8	8	31.9	31.9	31.9	31.791	0	323.31	8174700000	29	Timmdc1	Q8BUY5	Q8BUY5	Complex I assembly factor TIMMDC1, mitochondrial	Known mitochondrial	0.783938	0.269164	1.69945	24.4214	24.3709	24.3293	24.481	24.9552	24.4929
3	3	3	2.8	2.8	2.8	133.57	0	3.069	160660000	3	Sec31a	Q3UPL0;Q3UPL0-2;Q3UPL0-3	Q3UPL0;Q3UPL0-2;Q3UPL0-3	Protein transport protein Sec31A		0.596467	0.26909	1.33349	20.2971	20.3178	20.2878	20.3629	20.9732	20.374
1	1	1	5.9	5.9	5.9	18.955	0.0038036	1.9188	32658000	2	Mylpf	P97457	P97457	Myosin regulatory light chain 2, skeletal muscle isoform		0.210502	0.268969	0.543142	20.5065	20.0721	19.9683	19.9739	21.3851	19.9948
2	2	2	3.4	3.4	3.4	52.622	0.0041379	1.8985	73178000	2	Serinc3	Q9QZI9	Q9QZI9	Serine incorporator 3		0.223783	0.268773	0.572974	19.7945	19.3346	19.4381	19.2998	20.6856	19.3882
1	1	1	1.5	1.5	1.5	85.701	0	3.7342	39400000	2	Mme	Q61391	Q61391	Neprilysin		0.338463	0.268529	0.81913	16.9556	16.6862	16.8332	16.7031	17.7245	16.853
4	4	4	17.7	17.7	17.7	37.859	0	36.114	254450000	5	Efnb1	P52795	P52795	Ephrin-B1		0.564864	0.268485	1.27181	21.4661	21.4163	21.6594	21.5614	22.1767	21.6091
3	3	3	13.7	13.7	13.7	38.677	0	30.785	350740000	6	Pex16	Q91XC9	Q91XC9	Peroxisomal membrane protein PEX16		0.396901	0.268398	0.93886	20.1248	20.1371	20.1792	20.1357	20.9862	20.1244
4	4	4	62	62	62	9.4186	0	36.742	6608000000	18	Cmc2	Q8K199	Q8K199	COX assembly mitochondrial protein 2 homolog	Known mitochondrial	0.36749	0.268225	0.878966	24.1024	24.0945	24.0955	24.0557	24.9759	24.0653
3	3	3	5.1	5.1	5.1	61.174	0	16.018	396930000	5	Gns	Q8BFR4	Q8BFR4	N-acetylglucosamine-6-sulfatase		0.229724	0.26791	0.586211	21.3517	21.4467	21.538	21.2015	22.6185	21.3201
18	18	18	21.9	21.9	21.9	109.4	0	39.694	6098400000	30	Ganab	Q8BHN3-2;Q8BHN3;Q8BHN3-3	Q8BHN3-2;Q8BHN3;Q8BHN3-3	Neutral alpha-glucosidase AB		0.406568	0.267222	0.958405	24.1408	24.1695	24.1712	24.1824	24.9838	24.1171
5	5	5	4.3	4.3	4.3	160.51	0	5.7122	195180000	6	Lmtk2	Q3TYD6	Q3TYD6	Serine/threonine-protein kinase LMTK2		0.535874	0.267003	1.21507	21.6704	21.5369	21.9123	21.7962	22.3538	21.7705
5	5	5	15.6	15.6	15.6	42.202	0	13.216	986550000	13	Agpat5	Q9D1E8	Q9D1E8	1-acyl-sn-glycerol-3-phosphate acyltransferase epsilon	Known mitochondrial	0.532785	0.266477	1.20901	23.4034	23.3933	23.4461	23.4154	24.117	23.5098
1	1	1	6	6	6	22.222	0.002106	2.0362	32002000	1	Srsf10	Q9R0U0-3;Q9R0U0-2;Q9R0U0	Q9R0U0-3;Q9R0U0-2;Q9R0U0	Serine/arginine-rich splicing factor 10		0.937168	0.266359	2.00416	16.3202	16.1318	16.4547	16.4968	16.7555	16.4535
4	4	4	6.6	6.6	6.6	116.53	0	17.465	195440000	6	Synpo2	Q91YE8;Q91YE8-2	Q91YE8	Synaptopodin-2		0.57555	0.266326	1.29268	20.8565	20.7911	20.8753	20.8661	21.5138	20.942
2	2	2	3	3	3	96.965	0	6.8561	10106000	2	Osbpl3	Q9DBS9	Q9DBS9	Oxysterol-binding protein-related protein 3		0.31638	0.265568	0.773049	17.2035	16.8914	17.3722	17.1661	18.0446	17.0532
1	1	1	4.1	4.1	4.1	35.482	0.0041152	1.8634	175210000	2	Akap7	Q7TN79	Q7TN79	A-kinase anchor protein 7 isoform gamma		0.259948	0.264955	0.652623	20.7294	20.7067	20.6607	20.6014	21.7734	20.5169
4	4	4	12.8	12.8	12.8	45.288	0	13.788	48355000	5	Arfgap1	Q9EPJ9;Q9EPJ9-2	Q9EPJ9;Q9EPJ9-2	ADP-ribosylation factor GTPase-activating protein 1		0.371001	0.263699	0.886153	18.9297	18.8746	18.9889	18.9726	19.7806	18.8311
2	2	2	17.2	17.2	17.2	14.92	0	3.3305	637130000	3	Mrps14	Q9CR88	Q9CR88	28S ribosomal protein S14, mitochondrial	Known mitochondrial	0.372301	0.263671	0.888812	21.0757	20.9981	21.0718	20.9889	21.9025	21.0452
2	2	2	4.4	4.4	4.4	87.021	0	7.5008	12196000	2	Usp10	P52479;P52479-2	P52479;P52479-2	Ubiquitin carboxyl-terminal hydrolase 10		0.436431	0.263093	1.0184	16.8862	16.9502	16.9989	16.9352	17.7204	16.9691
1	1	1	2.4	2.4	2.4	91.83	0.000373	2.7901	17779000	1	Mogs	Q80UM7	Q80UM7	Mannosyl-oligosaccharide glucosidase	Predicted mitochondrial	0.28845	0.262796	0.713968	17.076	16.9465	17.1222	16.9654	18.0393	16.9283
3	3	3	5.8	5.8	5.8	86.599	0	3.2471	156310000	3	Fastkd5	Q7TMV3	Q7TMV3	FAST kinase domain-containing protein 5	Known mitochondrial	0.487509	0.260562	1.1199	20.3209	20.3504	20.2127	20.3121	21.0127	20.341
2	2	2	4.9	4.9	4.9	58.213	0	7.5344	241500000	4	Oxsr1	Q6P9R2	Q6P9R2	Serine/threonine-protein kinase OSR1		0.362651	0.260454	0.869045	20.1818	19.9762	20.2409	20.0414	20.9659	20.1729
6	6	6	26.9	26.9	26.9	41.383	0	40.515	1006400000	10	Exog	Q8C163	Q8C163	Nuclease EXOG, mitochondrial	Known mitochondrial	0.902504	0.260441	1.93448	22.2879	22.1863	22.3656	22.3753	22.7837	22.4621
4	4	4	7	7	7	62.995	0	7.0432	110340000	5	Fkbp9	Q9Z247	Q9Z247	Peptidyl-prolyl cis-trans isomerase FKBP9		0.37237	0.260314	0.888952	20.5388	20.4704	20.4685	20.4474	21.3365	20.4747
2	2	2	3.8	3.8	3.8	93.956	0	5.5021	17984000	2	Dsc2	P55292-2;P55292	P55292-2;P55292	Desmocollin-2		1.0216	0.259472	2.17621	18.2964	18.1531	18.4313	18.412	18.7151	18.5321
4	3	2	26.6	20.7	14.4	21.482	0	5.7755	509050000	6	Kras	P32883-2;P32883	P32883-2;P32883	GTPase KRas;GTPase KRas, N-terminally processed	Known mitochondrial	1.79383	0.259443	4.00407	22.7048	22.7192	22.7221	23.0574	22.8475	23.0196
8	8	8	28.8	28.8	28.8	51.828	0	84.375	1405300000	18	G3bp1	P97855	P97855	Ras GTPase-activating protein-binding protein 1		0.411604	0.259371	0.968562	22.7843	22.7315	22.9683	22.8652	23.6018	22.7952
1	1	1	6.3	6.3	6.3	17.499	0.001796	2.2544	42818000	1	Sft2d2	Q8VD57	Q8VD57	Vesicle transport protein SFT2B		0.312596	0.259026	0.765099	18.5539	18.4788	18.643	18.5289	19.4859	18.4379
1	1	1	9.2	9.2	9.2	24.739	0	4.7607	163480000	2	Fam173a	Q501J2	Q501J2	Protein FAM173A	Predicted mitochondrial	0.596987	0.258324	1.33451	20.621	20.5571	21.1336	20.9612	21.1582	20.9672
1	1	1	2.8	2.8	2.8	49.429	0.0040928	1.8126	93984000	4	Pofut2	Q8VHI3	Q8VHI3	GDP-fucose protein O-fucosyltransferase 2		0.333304	0.258298	0.80841	20.1294	20.0462	20.1008	19.9643	20.9824	20.1046
6	6	6	10.5	10.5	10.5	91.369	0	20.432	251870000	10	Eif3b	Q8JZQ9	Q8JZQ9	Eukaryotic translation initiation factor 3 subunit B		0.809121	0.257764	1.74901	21.8618	21.7812	22.0123	21.9978	22.4041	22.0267
3	3	3	4.8	4.8	4.8	91.595	0	32.987	15840000	3	Eml1	Q05BC3-3;Q05BC3-2;Q05BC3	Q05BC3-3;Q05BC3-2;Q05BC3	Echinoderm microtubule-associated protein-like 1		0.250608	0.257559	0.632257	18.4453	18.5434	18.6256	18.4256	19.6027	18.3586
2	2	2	9.4	9.4	9.4	34.989	0	6.789	80979000	3	Ube2j1	Q9JJZ4	Q9JJZ4	Ubiquitin-conjugating enzyme E2 J1		0.20916	0.257359	0.540109	18.8161	18.9225	18.6619	18.5341	19.9964	18.6421
2	2	1	6.7	6.7	4.1	38.476	0	3.3699	132430000	3	Ikbip	Q9DBZ1-2	Q9DBZ1-2	Inhibitor of nuclear factor kappa-B kinase-interacting protein		0.302809	0.256591	0.744462	19.4846	19.4703	19.54	19.388	20.4424	19.4343
6	6	6	12.4	12.4	12.4	51.373	0	16.431	1203100000	15	Ilk	O55222	O55222	Integrin-linked protein kinase		0.59938	0.256547	1.33917	23.3839	23.2189	23.4154	23.3892	23.9579	23.4406
2	2	2	2.8	2.8	2.8	72.3	0.0041166	1.8671	32146000	2	Gtpbp1	O08582	O08582	GTP-binding protein 1		0.298428	0.25654	0.735185	17.6872	17.6892	17.7434	17.5335	18.6532	17.7027
3	3	3	4	4	4	121.04	0	10.446	86390000	4	Bag6	Q9Z1R2	Q9Z1R2	Large proline-rich protein BAG6		0.833313	0.256315	1.79678	20.41	20.3076	20.5534	20.5088	20.92	20.6111
2	2	2	5.9	5.9	5.9	43.474	0	5.2384	100290000	4	Map2k1	P31938	P31938	Dual specificity mitogen-activated protein kinase kinase 1		0.472128	0.256273	1.08946	19.8256	19.7928	20.0145	19.8994	20.5835	19.9189
6	6	6	17.2	17.2	17.2	47.466	0	18.129	1074800000	11	Smpd2	O70572	O70572	Sphingomyelin phosphodiesterase 2		0.454138	0.256172	1.05373	21.6691	21.5764	21.7226	21.6482	22.39	21.6985
2	2	2	6.2	6.2	6.2	48.186	0	3.0787	56854000	3	Eral1	Q9CZU4	Q9CZU4	GTPase Era, mitochondrial	Known mitochondrial	0.300313	0.255943	0.73918	18.8984	18.739	18.7297	18.6627	19.7271	18.7451
4	4	4	2	2	2	290.71	0	12.213	101700000	4	Usp9x	P70398	P70398	Probable ubiquitin carboxyl-terminal hydrolase FAF-X		0.550663	0.255862	1.24403	19.9998	19.8645	19.8898	20.0104	20.5745	19.9369
15	1	1	8.8	0.5	0.5	210.82	0.0017674	2.096	166540000	2	Cacna1c	Q01815-3	Q01815-3	Voltage-dependent L-type calcium channel subunit alpha-1C		1.05792	0.255419	2.25135	20.9197	20.6884	20.789	20.9032	21.0407	21.2195
3	3	3	18.2	18.2	18.2	25.602	0	26.998	625380000	3	Nt5m	Q8VCE6	Q8VCE6	5(3)-deoxyribonucleotidase, mitochondrial	Known mitochondrial	0.355253	0.254985	0.853836	21.5964	21.5709	21.6482	21.5227	22.4539	21.6039
1	1	1	5.4	5.4	5.4	50.942	0	3.8133	24533000	2	Bag5	Q8CI32	Q8CI32	BAG family molecular chaperone regulator 5	Known mitochondrial	0.595473	0.254517	1.33155	17.9786	18.0032	18.0416	18.0537	18.6422	18.091
2	2	2	17.2	17.2	17.2	29.922	0	117.69	57198000000	41	mt-Co3	P00416	P00416	Cytochrome c oxidase subunit 3		0.828594	0.254048	1.78745	25.9617	25.8896	26.3341	26.3375	26.3629	26.2472
2	2	2	6.7	6.7	6.7	38.076	0	5.2054	183060000	3	Rpusd3	Q14AI6;Q14AI6-2	Q14AI6;Q14AI6-2	RNA pseudouridylate synthase domain-containing protein 3	Known mitochondrial	0.724266	0.253955	1.58258	19.6721	19.7186	19.7624	19.8336	20.2875	19.7939
15	15	15	44.3	44.3	44.3	33.395	0	170.39	36511000000	57	Auh	Q9JLZ3;Q9JLZ3-3;Q9JLZ3-2	Q9JLZ3	Methylglutaconyl-CoA hydratase, mitochondrial	Known mitochondrial	0.599054	0.253774	1.33854	26.6157	26.6238	26.6956	26.6758	27.2722	26.7485
1	1	1	2.9	2.9	2.9	46.121	0.003801	1.9172	6268100	1	Aup1	P70295	P70295	Ancient ubiquitous protein 1		0.208287	0.253754	0.538134	16.5536	16.6425	16.4849	16.3406	17.7527	16.3489
1	1	1	3.8	3.8	3.8	34.397	0.0057258	1.7151	2542100000	5	Fat3	Q8BNA6-3;Q8BNA6	Q8BNA6-3;Q8BNA6	Protocadherin Fat 3		0.35624	0.253313	0.855867	22.1026	21.8417	22.0984	21.999	22.8335	21.97
2	2	2	5.6	5.6	5.6	52.22	0	7.2389	513290000	2	Eif3e	P60229	P60229	Eukaryotic translation initiation factor 3 subunit E		0.523994	0.252572	1.19176	20.4217	20.3632	20.3603	20.4072	21.0558	20.4398
2	2	2	3.3	3.3	3.3	98.334	0	17.43	18942000	3	Mios	Q8VE19	Q8VE19	WD repeat-containing protein mio		0.311151	0.252498	0.76206	17.7344	17.7104	17.5655	17.5192	18.5703	17.6783
8	8	8	39.1	39.1	39.1	23.275	0	26.182	4951400000	15	Spryd4	Q91WK1	Q91WK1	SPRY domain-containing protein 4	Known mitochondrial	0.37491	0.252426	0.894142	24.4894	24.5038	24.4841	24.455	25.3093	24.4703
2	2	2	3.4	3.4	3.4	87.052	0	7.4196	263130000	3	Aldh18a1	Q9Z110-2;Q9Z110	Q9Z110-2;Q9Z110	Delta-1-pyrroline-5-carboxylate synthase;Glutamate 5-kinase;Gamma-glutamyl phosphate reductase	Known mitochondrial	0.650354	0.25175	1.43848	22.0204	21.7615	22.3272	22.2643	22.1937	22.4062
4	4	4	12.1	12.1	12.1	61.249	0	14.482	87568000	6	Cttn	Q60598	Q60598	Src substrate cortactin		0.470641	0.251575	1.08651	19.804	19.6686	20.0884	19.9213	20.4965	19.8981
8	7	7	34.3	31.4	31.4	31.052	0	66.344	2836900000	19	Prdx4	O08807	O08807	Peroxiredoxin-4	Known mitochondrial	0.608562	0.251292	1.35707	24.3179	24.2602	24.252	24.3064	24.8933	24.3844
1	1	1	0.6	0.6	0.6	146.89	0.0018083	2.3015	824750000	4	Smc4	Q8CG47	Q8CG47	Structural maintenance of chromosomes protein 4		0.371105	0.251265	0.886366	20.266	20.2851	20.3515	20.2345	21.1152	20.3068
2	2	2	14.8	14.8	14.8	11.893	0.004111	1.857	264270000	2	Tmem141	A2AJB2	A2AJB2	Transmembrane protein 141	Predicted mitochondrial	0.361139	0.250532	0.86594	20.0345	19.9261	20.1864	20.0429	20.8575	19.9982
11	11	11	52.2	52.2	52.2	34.872	0	323.31	10475000000	41	Sgcb	P82349	P82349	Beta-sarcoglycan		0.833837	0.250217	1.79782	24.8988	24.9007	24.9912	24.9986	25.4461	25.0967
1	1	1	3	3	3	30.231	0.0096154	1.5779	612260000	2	H2-Eb1	P18468	P18468	H-2 class II histocompatibility antigen, I-A beta chain		0.444631	0.24924	1.03478	21.7525	21.751	21.7948	21.8008	22.4953	21.7499
2	2	2	12.3	12.3	12.3	20.699	0	13.028	339120000	3	Ssr3	Q9DCF9-2;Q9DCF9	Q9DCF9-2;Q9DCF9	Translocon-associated protein subunit gamma		0.354038	0.249176	0.851333	21.0411	21.0968	20.972	21.035	21.865	20.9574
4	4	4	15.1	15.1	15.1	33.778	0	66.514	589350000	6	Slc25a34	A2ADF7;A2ADF7-2	A2ADF7	Solute carrier family 25 member 34	Known mitochondrial	0.406658	0.248738	0.958587	22.4578	22.4352	22.4704	22.408	23.22	22.4816
10	9	9	34.7	32.5	32.5	41.639	0	186.87	13396000000	36	Bgn	P28653	P28653	Biglycan		0.562638	0.248703	1.26745	25.3047	25.3836	25.1798	25.4296	25.9024	25.2823
5	5	5	11.3	11.3	11.3	67.354	0	13.216	445790000	7	Acot11	Q8VHQ9	Q8VHQ9	Acyl-coenzyme A thioesterase 11		0.39626	0.248446	0.937562	21.2959	21.3936	21.4629	21.4326	22.1492	21.3158
2	2	2	2.7	2.7	2.7	101.2	0	3.6756	21771000	2	Mthfd1	Q922D8	Q922D8	C-1-tetrahydrofolate synthase, cytoplasmic;Methylenetetrahydrofolate dehydrogenase;Methenyltetrahydrofolate cyclohydrolase;Formyltetrahydrofolate synthetase;C-1-tetrahydrofolate synthase, cytoplasmic, N-terminally processed	Predicted mitochondrial	0.638523	0.248336	1.41544	17.7942	17.6335	17.7457	17.8027	18.3105	17.8052
3	3	3	4.8	4.8	4.8	68.927	0	4.8656	188960000	5	Tm9sf1	Q9DBU0	Q9DBU0	Transmembrane 9 superfamily member 1		0.289971	0.248226	0.717211	20.4219	20.5618	20.3114	20.3109	21.3558	20.3729
1	1	1	4	4	4	62.699	0	7.5406	74664000	2	Palmd	Q9JHU2	Q9JHU2	Palmdelphin		0.606258	0.248187	1.35258	17.5302	17.5907	17.6222	17.6424	18.1922	17.6531
1	1	1	4.4	4.4	4.4	38.011	0	3.5483	9701400	1		Q9D6W8	Q9D6W8	Uncharacterized protein C17orf59 homolog		0.172913	0.247792	0.456736	16.2831	16.2747	16.3836	16.1497	17.6348	15.9003
5	5	5	15.5	15.5	15.5	44.76	0	27.51	477830000	7	Actr2	P61161	P61161	Actin-related protein 2		0.528022	0.247531	1.19966	21.7717	21.7978	21.895	21.8438	22.4739	21.8893
4	4	4	5.7	5.7	5.7	91.696	0	7.177	65286000	4	Hsph1	Q61699-2;Q61699	Q61699-2;Q61699	Heat shock protein 105 kDa		1.0478	0.247503	2.23034	20.0021	19.9733	19.8018	20.056	20.3539	20.1098
2	2	2	2.1	2.1	2.1	83.571	0.0017806	2.1565	1199900000	4	Rtn1	Q8K0T0	Q8K0T0	Reticulon-1		0.982173	0.246238	2.09542	21.5963	21.5037	21.6647	21.6769	22.0409	21.7857
2	2	2	5.5	5.5	5.5	58.507	0	4.577	53047000	2	Ghdc	Q99J23	Q99J23	GH3 domain-containing protein		0.359426	0.246136	0.86242	17.3601	17.461	17.5422	17.3182	18.2472	17.5361
4	4	4	11.1	11.1	11.1	37.863	0	3.3561	74252000	5	Mthfd2	P18155	P18155	Bifunctional methylenetetrahydrofolate dehydrogenase/cyclohydrolase, mitochondrial;NAD-dependent methylenetetrahydrofolate dehydrogenase;Methenyltetrahydrofolate cyclohydrolase	Known mitochondrial	0.278741	0.246125	0.693199	20.9684	21.0206	20.8289	21.4393	20.4927	21.6242
8	8	8	22	22	22	47.357	0	24.677	1084000000	17	Actr3	Q99JY9;Q641P0;Q641P0-2	Q99JY9	Actin-related protein 3		0.359576	0.245876	0.86273	22.7556	22.6831	22.8148	22.7297	23.5617	22.6997
6	6	6	8.9	8.9	8.9	101.74	0	13.937	664880000	9	Ctnnd1	P30999-2;P30999-3;P30999	P30999-2;P30999-3;P30999	Catenin delta-1		0.662871	0.245696	1.46286	23.4753	23.4539	23.5356	23.5658	24.0663	23.5698
2	2	2	5.5	5.5	5.5	84.982	0	33.876	23958000	3	Aebp1	Q640N1-2;Q640N1	Q640N1-2;Q640N1	Adipocyte enhancer-binding protein 1		0.314485	0.245201	0.76907	16.9095	16.7052	16.9755	16.9633	17.7001	16.6624
3	3	3	10.4	10.4	10.4	39.818	0	5.4029	82840000	3	Rbm39	Q8VH51-3;Q8VH51-2;Q8VH51	Q8VH51-3;Q8VH51-2;Q8VH51	RNA-binding protein 39		0.461558	0.244963	1.06849	19.3062	18.9563	19.3989	19.2858	19.8363	19.2741
3	3	3	8.1	8.1	8.1	41.81	0	24.363	62943000	4	Esam	Q925F2	Q925F2	Endothelial cell-selective adhesion molecule		0.265345	0.244624	0.664328	20.4382	19.9922	19.977	19.9727	21.0463	20.1223
2	2	2	3.1	3.1	3.1	80.774	0.0010893	2.3553	45377000	2	Trim3	Q9R1R2	Q9R1R2	Tripartite motif-containing protein 3		0.339394	0.24426	0.821062	18.2703	18.2439	18.4589	18.2151	19.1429	18.3478
25	25	25	8.4	8.4	8.4	504.74	0	182.98	2190300000	47	Lrp1	Q91ZX7	Q91ZX7	Prolow-density lipoprotein receptor-related protein 1;Low-density lipoprotein receptor-related protein 1 85 kDa subunit;Low-density lipoprotein receptor-related protein 1 515 kDa subunit;Low-density lipoprotein receptor-related protein 1 intracellular domain		0.409329	0.244091	0.963976	24.1432	24.1065	24.1313	24.1047	24.8768	24.1318
2	1	1	2.4	1.3	1.3	95.915	0.0018025	2.2767	9363200	2	Nefm	P08553	P08553	Neurofilament medium polypeptide		0.196889	0.244052	0.512204	16.7334	17.7312	16.322	17.1487	17.5794	16.7906
2	2	2	2	2	2	121.18	0	3.1108	301410000	5	Ppip5k2;Ppip5k1	Q6ZQB6-2;Q6ZQB6-3;Q6ZQB6;A2ARP1-6;A2ARP1-7;A2ARP1-3;A2ARP1-2;A2ARP1	Q6ZQB6-2;Q6ZQB6-3;Q6ZQB6;A2ARP1-6;A2ARP1-7;A2ARP1-3;A2ARP1-2;A2ARP1	Inositol hexakisphosphate and diphosphoinositol-pentakisphosphate kinase 2;Inositol hexakisphosphate and diphosphoinositol-pentakisphosphate kinase 1		0.607712	0.243728	1.35541	20.8119	20.7777	21.0417	20.999	21.4372	20.9263
5	4	4	19.4	16.6	16.6	34.196	0	63.112	642500000	6	Hnrnpa1	P49312;P49312-2	P49312;P49312-2	Heterogeneous nuclear ribonucleoprotein A1;Heterogeneous nuclear ribonucleoprotein A1, N-terminally processed		0.680862	0.242329	1.49791	21.5005	21.3349	21.7085	21.6642	21.9957	21.6109
7	7	7	26.7	26.7	26.7	39.992	0	10.888	367950000	9	Fam185a	Q7TPD2;Q7TPD2-2	Q7TPD2;Q7TPD2-2	Protein FAM185A	Known mitochondrial	0.343749	0.242293	0.830086	22.0174	21.8928	22.1378	21.9836	22.8246	21.9667
20	20	20	63.7	63.7	63.7	38.676	0	323.31	19277000000	59	Anxa2	P07356	P07356	Annexin A2	Predicted mitochondrial	0.839584	0.242263	1.8092	26.0194	26.0534	26.2164	26.2155	26.5772	26.2232
1	1	1	12.6	12.6	12.6	27.639	0	4.5263	61292000	1	Derl2	Q8BNI4	Q8BNI4	Derlin-2		0.646984	0.24213	1.43191	17.663	17.8951	17.7861	17.8637	18.334	17.873
3	3	3	2.9	2.9	2.9	131.03	0	9.7937	229240000	3	Slc12a2	P55012	P55012	Solute carrier family 12 member 2		0.532976	0.242104	1.20938	20.9591	21.0295	21.0685	21.0834	21.6557	21.0444
15	15	15	40.1	40.1	40.1	51.392	0	323.31	46184000000	78	Coq6	Q8R1S0	Q8R1S0	Ubiquinone biosynthesis monooxygenase COQ6, mitochondrial	Known mitochondrial	0.677792	0.242064	1.49192	26.6894	26.6272	26.8202	26.8113	27.2581	26.7936
1	1	1	7.8	7.8	7.8	31.319	0	16.303	166130000	4	Esd	Q9R0P3	Q9R0P3	S-formylglutathione hydrolase		0.280273	0.241929	0.696485	19.7517	19.6892	19.7129	19.576	20.6523	19.6513
5	5	5	19.2	19.2	19.2	33.04	0	31.262	1308200000	10	Abhd10	Q6PE15;Q6PE15-2	Q6PE15;Q6PE15-2	Mycophenolic acid acyl-glucuronide esterase, mitochondrial	Known mitochondrial	0.38458	0.240433	0.913852	22.2996	22.2883	22.4336	22.3174	23.0987	22.3266
6	6	6	16.9	16.9	16.9	61.71	0	18.62	256910000	7	Pigs	Q6PD26	Q6PD26	GPI transamidase component PIG-S		0.733252	0.23987	1.60014	21.2489	21.1036	21.4057	21.2952	21.7153	21.4674
2	2	2	19	19	19	23.151	0.00036873	2.611	212120000	3	Isoc2b	Q9DCC7	Q9DCC7	Isochorismatase domain-containing protein 2B, mitochondrial		1.0082	0.239154	2.14866	21.4011	21.3409	21.3515	21.5574	21.8126	21.4409
2	2	2	3.5	3.5	3.5	91.391	0	4.6335	65504000	2	Sema4b	Q62179	Q62179	Semaphorin-4B		0.317039	0.238544	0.774432	18.7433	18.4674	18.6748	18.5311	19.4585	18.6115
12	11	11	22.5	21.1	21.1	67.317	0	31.035	234740000	13	Lmnb2	P21619;P21619-2	P21619	Lamin-B2		0.357319	0.238448	0.858089	21.1678	21.0569	21.3742	21.2199	21.9595	21.1348
4	4	4	12.1	12.1	12.1	36.867	0	11.306	865450000	6	Hsdl1	Q8BTX9	Q8BTX9	Inactive hydroxysteroid dehydrogenase-like protein 1	Predicted mitochondrial	0.564704	0.238196	1.27149	21.6748	21.5267	21.6711	21.7342	22.2194	21.6335
3	3	3	12.2	12.2	12.2	39.261	0	3.513	177430000	4	Tmod4	Q9JLH8	Q9JLH8	Tropomodulin-4		0.297698	0.238169	0.733637	19.8092	19.6038	19.9166	19.6718	20.6364	19.7359
3	3	3	10.9	10.9	10.9	57.93	0	16.168	144200000	3	Pak2	Q8CIN4;Q61036-2;Q61036	Q8CIN4	Serine/threonine-protein kinase PAK 2;PAK-2p27;PAK-2p34		0.49789	0.238057	1.14039	18.2561	18.2125	18.3862	18.3124	18.9271	18.3294
6	6	6	19	19	19	38.399	0	55.622	7804900000	13	Iba57	Q8CAK1	Q8CAK1	Putative transferase CAF17 homolog, mitochondrial	Known mitochondrial	0.545002	0.237906	1.23295	23.9571	23.8864	23.9454	23.9318	24.5473	24.0235
3	3	3	13.3	13.3	13.3	28.532	0	8.649	117810000	6	Psmb5	O55234	O55234	Proteasome subunit beta type-5		0.363973	0.237869	0.871758	20.3151	20.2175	20.281	20.1983	21.0498	20.2791
3	3	3	14.5	14.5	14.5	30.381	0	78.727	871350000	6	Surf4	Q64310	Q64310	Surfeit locus protein 4		0.309118	0.237558	0.757779	22.2826	22.2573	22.2931	22.1765	23.1411	22.228
2	2	2	2.6	2.6	2.6	97.346	0.0041054	1.8471	56383000	3	Hectd3	Q3U487;Q3U487-2	Q3U487;Q3U487-2	E3 ubiquitin-protein ligase HECTD3		0.395176	0.237544	0.935366	19.6753	19.6403	19.755	19.6652	20.4309	19.6871
2	2	2	7.4	7.4	7.4	15.422	0	4.1208	1739000000	9	Mrpl54	Q9CPW3	Q9CPW3	39S ribosomal protein L54, mitochondrial	Known mitochondrial	0.406885	0.237489	0.959046	22.8006	22.7807	22.8083	22.796	23.5289	22.7772
4	3	3	14	9.6	9.6	49.812	0	10.503	551620000	4	39692	Q8CHH9;Q8CHH9-2	Q8CHH9;Q8CHH9-2	Septin-8		1.57081	0.237315	3.41654	22.3582	22.3349	22.5067	22.5496	22.6763	22.6858
41	1	1	14.3	0.4	0.4	223.79	0	44.876	25536000000	10	Myh3	P13541;A2AQP0	P13541	Myosin-3		0.440436	0.237241	1.02641	23.7777	23.536	24.2192	23.9547	24.3129	23.977
11	10	10	14.8	14.1	14.1	153.91	0	97.82	583770000	11	Nid2	O88322	O88322	Nidogen-2		0.40879	0.237168	0.962889	21.467	21.454	21.7887	21.5753	22.2481	21.5978
12	12	12	23.4	23.4	23.4	57.788	0	208.42	4878100000	39	Lman1	Q9D0F3	Q9D0F3	Protein ERGIC-53	Predicted mitochondrial	0.708338	0.236724	1.55148	24.5613	24.5943	24.7021	24.6572	25.1419	24.7688
683	683	683	23.4	23.4	23.4	3906.4	0	323.31	160690000000	1258	Ttn	A2ASS6;A2ASS6-2;A2ASS6-3;REV__Q8K1T1;O88485-2;O88485	A2ASS6;A2ASS6-2	Titin		0.611981	0.235137	1.36373	29.9259	30.0409	30.0656	30.2953	29.9353	30.5073
3	3	3	40	40	40	11.967	0	16.439	26822000000	12	Ndufb2	Q9CPU2	Q9CPU2	NADH dehydrogenase [ubiquinone] 1 beta subcomplex subunit 2, mitochondrial	Known mitochondrial	0.317519	0.2351	0.775438	24.7084	24.6285	24.6711	24.6067	25.509	24.5976
3	3	3	13.8	13.8	13.8	22.988	0	7.2692	870020000	6	Rer1	Q9CQU3	Q9CQU3	Protein RER1		0.7864	0.23509	1.70429	23.087	22.9718	23.0603	23.0877	23.5333	23.2035
1	1	1	3.9	3.9	3.9	36.219	0.0037983	1.9145	37105000	1	Slc25a16	Q8C0K5	Q8C0K5	Graves disease carrier protein homolog	Known mitochondrial	1.25737	0.234264	2.67897	19.0496	19.2383	19.1096	19.3318	19.497	19.2714
1	1	1	4.6	4.6	4.6	16.207	0.0054256	1.7698	927050000	4	Ccdc184	Q8BMK5-2;Q8BMK5	Q8BMK5-2;Q8BMK5	Coiled-coil domain-containing protein 184		0.613102	0.234187	1.36592	22.6588	22.8175	22.651	22.7659	23.2681	22.7959
4	4	4	12.4	12.4	12.4	45.863	0	17.628	555590000	7	Tfb2m	Q3TL26	Q3TL26	Dimethyladenosine transferase 2, mitochondrial	Known mitochondrial	0.467348	0.233965	1.07998	21.9031	21.8914	21.8852	21.8835	22.5592	21.9389
4	4	4	11.7	11.7	11.7	37.328	0	3.2375	653070000	6	Sfxn5	Q925N0	Q925N0	Sideroflexin-5	Known mitochondrial	0.424868	0.233807	0.995234	21.766	21.8307	21.9376	21.8725	22.5368	21.8263
4	4	4	18.5	18.5	18.5	34.165	0	55.989	1177400000	9	Stx4	P70452	P70452	Syntaxin-4		0.342189	0.233713	0.826855	23.1422	23.0977	23.1402	23.078	23.925	23.0783
2	2	2	3.3	3.3	3.3	85.55	0	3.2988	36818000	3	Cars	Q9ER72-2;Q9ER72	Q9ER72-2;Q9ER72	Cysteine--tRNA ligase, cytoplasmic		0.921638	0.233541	1.97288	19.0352	18.9473	19.0621	19.15	19.4741	19.121
1	1	1	7.9	7.9	7.9	16.607	0	28.452	375230000	5	Plp2	Q9R1Q7	Q9R1Q7	Proteolipid protein 2		0.340014	0.233345	0.822347	19.6378	19.3899	19.7075	19.5219	20.3449	19.5686
13	2	1	41.3	8.8	6.1	49.953	0	15.438	444550000	4	Tubb2b;Tubb2a	Q9CWF2;Q7TMM9	Q9CWF2;Q7TMM9	Tubulin beta-2B chain;Tubulin beta-2A chain		0.87607	0.233305	1.88167	20.4833	20.4385	20.5705	20.5779	20.9624	20.6519
4	4	4	11.3	11.3	11.3	42.853	0	14.285	626810000	7	Nsun4	Q9CZ57;Q9CZ57-2	Q9CZ57;Q9CZ57-2	5-methylcytosine rRNA methyltransferase NSUN4	Known mitochondrial	0.395227	0.233084	0.93547	21.7419	21.7245	21.7305	21.6732	22.461	21.7621
2	2	2	14.1	14.1	14.1	17.018	0	4.7394	1071500000	4	Ap2s1	P62743	P62743	AP-2 complex subunit sigma		0.504433	0.233075	1.15329	20.8118	20.7378	20.6844	20.7047	21.3643	20.8643
6	4	4	36.6	26.4	26.4	23.412	0	52.174	754900000	7	Rab5c	P35278	P35278	Ras-related protein Rab-5C		0.231237	0.232818	0.589573	22.1947	22.1761	22.1549	22.0519	23.1963	21.976
4	4	4	11.3	11.3	11.3	51.121	0	26.768	225240000	7	Tubg2;Tubg1	Q8VCK3;P83887	Q8VCK3;P83887	Tubulin gamma-2 chain;Tubulin gamma-1 chain		0.304999	0.232091	0.749088	19.2677	19.241	19.2948	19.2088	20.1185	19.1725
8	2	2	31.8	8.3	8.3	37.186	0	7.5578	1303600000	4	Ppp1cb	P62141	P62141	Serine/threonine-protein phosphatase PP1-beta catalytic subunit		0.663376	0.231956	1.46384	22.7437	22.7714	22.7671	22.8784	23.3054	22.7943
10	10	10	14.8	14.8	14.8	90.807	0	29.733	1183600000	18	Plg	P20918;CON__P06868	P20918	Plasminogen;Plasmin heavy chain A;Activation peptide;Angiostatin;Plasmin heavy chain A, short form;Plasmin light chain B		0.996662	0.231794	2.12501	23.9022	23.7899	23.839	23.9629	24.2835	23.9802
2	2	2	19.2	19.2	19.2	19.077	0	4.1144	35906000	4	Hbs1l	Q69ZS7-3;Q69ZS7	Q69ZS7-3;Q69ZS7	HBS1-like protein		0.45967	0.231403	1.06473	19.8716	19.9067	20.0121	19.9391	20.5878	19.9577
3	3	3	4.1	4.1	4.1	88.796	0	11.962	248250000	5	Osbp	Q3B7Z2;Q3B7Z2-2	Q3B7Z2;Q3B7Z2-2	Oxysterol-binding protein 1		0.409508	0.230993	0.964337	20.1825	20.152	20.2064	20.0853	20.8771	20.2714
3	3	3	3.3	3.3	3.3	102.45	0	3.9402	329070000	4	Copb2	O55029	O55029	Coatomer subunit beta		0.981343	0.230597	2.09373	21.0724	21.0045	21.0341	21.0786	21.454	21.2702
2	2	2	5.7	5.7	5.7	45.717	0	6.1751	171300000	3	Creld1	Q91XD7	Q91XD7	Cysteine-rich with EGF-like domain protein 1		0.53396	0.230189	1.21131	20.7721	20.7037	20.618	20.6833	21.2902	20.811
1	1	1	13.3	13.3	13.3	18.502	0	8.6917	82134000	2	Immp1l	Q9CQU8	Q9CQU8	Mitochondrial inner membrane protease subunit 1	Known mitochondrial	0.76738	0.229324	1.66695	18.3895	18.3856	18.4595	18.5572	18.9058	18.4595
4	4	4	22.9	22.9	22.9	22.813	0	12.257	135950000	6	Cd99l2	Q8BIF0-2;Q8BIF0	Q8BIF0-2;Q8BIF0	CD99 antigen-like protein 2		0.278308	0.229296	0.69227	20.4465	20.1138	20.1932	20.1816	21.1115	20.1483
3	3	3	3.8	3.8	3.8	100.15	0	3.7223	210710000	3	Ermp1	Q3UVK0;Q3UVK0-2	Q3UVK0;Q3UVK0-2	Endoplasmic reticulum metallopeptidase 1		0.245627	0.229267	0.621341	19.2706	19.3835	19.2435	19.1868	20.2609	19.1378
9	9	9	16	16	16	99.795	0	87.631	3148600000	21	Cdh2	P15116;P39038	P15116	Cadherin-2		1.28773	0.22896	2.74658	23.3477	23.4812	23.4327	23.5216	23.6501	23.7768
6	6	6	21.7	21.7	21.7	33.982	0	15.641	1024100000	6	Dhrs7b	Q99J47-2;Q99J47	Q99J47-2;Q99J47	Dehydrogenase/reductase SDR family member 7B	Predicted mitochondrial	0.660256	0.228952	1.45776	22.6078	22.7024	22.7706	22.7576	23.2216	22.7884
4	4	4	4.1	4.1	4.1	140.47	0	9.8552	513200000	5	Col15a1	O35206	O35206	Collagen alpha-1(XV) chain;Restin		1.1517	0.228701	2.44904	22.5423	22.351	22.5343	22.5669	22.7884	22.7585
11	11	11	67.2	67.2	67.2	15.515	0	323.31	116480000000	66	Ndufb6	Q3UIU2	Q3UIU2	NADH dehydrogenase [ubiquinone] 1 beta subcomplex subunit 6	Known mitochondrial	0.450975	0.228665	1.04743	26.879	26.8639	26.9341	26.9178	27.5552	26.8899
2	2	2	30.4	30.4	30.4	7.8409	0	115.73	1311500000	5	Rps28	P62858	P62858	40S ribosomal protein S28		0.28403	0.228248	0.704529	21.9944	21.7814	22.0552	21.8416	22.7979	21.8762
2	2	2	3.3	3.3	3.3	71.253	0	3.0269	90868000	3	Idua	P48441	P48441	Alpha-L-iduronidase		0.685051	0.227811	1.50607	19.9545	19.8874	19.893	19.9863	20.4389	19.9932
5	3	3	22.9	18.1	18.1	42.281	0	51.011	693250000	5	Actr1b	Q8R5C5	Q8R5C5	Beta-centractin		0.459012	0.227537	1.06343	20.9586	20.9199	21.0385	20.9767	21.6218	21.001
2	2	2	7	7	7	28.038	0	5.4349	382120000	6	Tmem55a	Q9CZX7	Q9CZX7	Type 2 phosphatidylinositol 4,5-bisphosphate 4-phosphatase		0.330286	0.226645	0.802128	22.7427	22.7307	22.7544	22.6451	23.532	22.7307
4	4	4	4.5	4.5	4.5	136.76	0	18.016	122740000	4	Polg	P54099	P54099	DNA polymerase subunit gamma-1	Known mitochondrial	0.4418	0.226374	1.02913	20.7681	20.4768	20.5487	20.5823	21.2249	20.6654
1	1	1	5.6	5.6	5.6	16.275	0.0083389	1.6363	788280000	2	Mrps18c	Q8R2L5	Q8R2L5	28S ribosomal protein S18c, mitochondrial	Known mitochondrial	0.927818	0.226082	1.98531	24.1393	24.0308	24.2124	24.2307	24.2764	24.5537
10	10	10	6.7	6.7	6.7	147.35	0	49.096	1246900000	17	Mtus2	Q3UHD3;Q3UHD3-3;Q3UHD3-4	Q3UHD3;Q3UHD3-3	Microtubule-associated tumor suppressor candidate 2 homolog		0.487155	0.226037	1.1192	22.7445	22.6108	22.8046	22.7237	23.3319	22.7825
4	4	4	16.7	16.7	16.7	39.394	0	13.028	980210000	7	Ccny	Q8BGU5;Q8BGU5-2	Q8BGU5;Q8BGU5-2	Cyclin-Y		0.500881	0.225391	1.14629	21.013	20.8032	21.0773	20.9944	21.546	21.0292
2	2	2	5	5	5	56.033	0.00073126	2.4506	460670000	5	Slc43a3	A2AVZ9	A2AVZ9	Solute carrier family 43 member 3		0.408149	0.225349	0.961597	21.4778	21.353	21.5243	21.4926	22.1318	21.4068
3	3	3	5	5	5	66.309	0.0017819	2.1608	405700000	3	Lmod1	Q8BVA4	Q8BVA4	Leiomodin-1		0.535939	0.225122	1.21519	20.738	20.6598	20.7908	20.8544	21.3066	20.703
2	2	2	5.8	5.8	5.8	37.52	0	5.3992	482430000	6	Prkag1	O54950	O54950	5-AMP-activated protein kinase subunit gamma-1		0.485843	0.225113	1.11661	21.5839	21.5598	21.6358	21.5764	22.2159	21.6625
5	5	5	19.7	19.7	19.7	44.487	0	12.917	598910000	8	Pafah1b1	P63005-2;P63005	P63005-2;P63005	Platelet-activating factor acetylhydrolase IB subunit alpha		0.354733	0.225014	0.852766	21.1512	21.1018	21.2007	21.1293	21.9006	21.0989
2	2	2	14.3	14.3	14.3	14.916	0	15.715	456360000	7	Tmem242	Q8VCR3;Q8VCR3-3;Q8VCR3-2	Q8VCR3;Q8VCR3-3;Q8VCR3-2	Transmembrane protein 242		1.67817	0.225012	3.69203	22.3786	22.3074	22.3629	22.4812	22.6779	22.5649
3	3	3	13	13	13	27.203	0	4.3854	918360000	4	Mcpt4	P21812	P21812	Mast cell protease 4		0.34338	0.224983	0.829322	22.6058	22.7714	23.1124	23.5018	22.7662	22.8966
3	3	3	16	16	16	28.969	0	5.0635	495400000	3	Igfbp7	Q61581	Q61581	Insulin-like growth factor-binding protein 7		0.704535	0.224671	1.54406	21.7103	21.8211	21.7863	21.8033	22.2734	21.915
2	2	2	3.9	3.9	3.9	89.135	0	5.7062	73157000	4	Dnajc16	Q80TN4	Q80TN4	DnaJ homolog subfamily C member 16		0.25353	0.22424	0.638644	20.1274	20.078	20.1451	19.9268	21.0381	20.0584
5	5	5	18.7	18.7	18.7	56.909	0	224.58	301650000000	87	Mtco1	P00397	P00397	Cytochrome c oxidase subunit 1		0.607144	0.223621	1.35431	28.202	28.0484	28.5015	28.4102	28.6663	28.3463
5	1	1	34.9	4.6	4.6	17.208	0.0098879	1.5037	133010000	4	Nme1	P15532	P15532	Nucleoside diphosphate kinase A	Predicted mitochondrial	0.451811	0.223028	1.04909	19.6827	19.5134	19.6956	19.6386	20.262	19.66
1	1	1	5.4	5.4	5.4	29.174	0	15.108	25810000	2	Dpm1	O70152	O70152	Dolichol-phosphate mannosyltransferase subunit 1		0.324244	0.222885	0.789519	18.0763	18.0186	18.3655	18.1126	18.8986	18.1179
6	6	6	6.8	6.8	6.8	122.38	0	8.976	479680000	7	Dsg2	O55111	O55111	Desmoglein-2		2.27968	0.222563	5.52198	22.1335	22.0723	22.1925	22.3222	22.351	22.3928
4	4	4	14	14	14	38.044	0	24.202	157730000	8	Gimap4	Q99JY3;Q99JY3-2	Q99JY3;Q99JY3-2	GTPase IMAP family member 4		0.689627	0.222312	1.51499	20.9632	21.0036	21.0903	21.0341	21.5128	21.1771
1	1	1	1.7	1.7	1.7	92.616	0.0098912	1.5042	8738000	1	Ppp6r3	Q922D4-2;Q922D4	Q922D4-2;Q922D4	Serine/threonine-protein phosphatase 6 regulatory subunit 3		0.306885	0.222272	0.75307	17.0592	16.7802	16.9596	16.7716	17.709	16.9853
1	1	1	2.1	2.1	2.1	83.42	0.00072913	2.404	14964000	1	Wdr91	Q7TMQ7	Q7TMQ7	WD repeat-containing protein 91		0.456456	0.222268	1.05834	16.6209	16.7831	17.0346	16.9792	17.3572	16.7689
1	1	1	7.3	7.3	7.3	18.339	0.0073652	1.669	176940000	4	Gadd45a	P48316	P48316	Growth arrest and DNA damage-inducible protein GADD45 alpha		0.650823	0.221799	1.43939	18.0323	18.0632	18.4431	18.3371	18.5591	18.3077
9	9	9	39.3	39.3	39.3	29.05	0	323.31	13241000000	48	Mrrf	Q9D6S7	Q9D6S7	Ribosome-recycling factor, mitochondrial	Known mitochondrial	0.721213	0.221532	1.57661	25.7074	25.6898	25.7378	25.7987	26.2128	25.7881
1	1	1	3.3	3.3	3.3	47.335	0.0017902	2.212	67678000	2	Pip4k2c	Q91XU3	Q91XU3	Phosphatidylinositol 5-phosphate 4-kinase type-2 gamma		0.44649	0.221466	1.03849	19.0463	19.0106	19.211	19.0804	19.7178	19.134
1	1	1	2	2	2	75.389	0	4.9923	58582000	1	Alox12	P39655	P39655	Arachidonate 12-lipoxygenase, 12S-type		0.159206	0.22142	0.424413	17.5372	16.6827	17.4665	17.0597	18.3363	16.9546
6	6	6	30.8	30.8	30.8	22.705	0	19.402	1299800000	16	Tmed2	Q9R0Q3	Q9R0Q3	Transmembrane emp24 domain-containing protein 2		0.327358	0.221327	0.796023	22.6245	22.5096	22.6055	22.5321	23.3527	22.5189
1	1	1	3.3	3.3	3.3	43.548	0.0017743	2.1293	29243000	1	Tmem201	A2A8U2-2;A2A8U2-3;A2A8U2	A2A8U2-2;A2A8U2-3;A2A8U2	Transmembrane protein 201		0.61711	0.221073	1.37373	16.403	16.2135	16.6301	16.4652	16.8325	16.612
8	8	8	19.9	19.9	19.9	66.017	0	23.808	364990000	14	Lima1	Q9ERG0-2;Q9ERG0;Q4U4S6	Q9ERG0-2;Q9ERG0	LIM domain and actin-binding protein 1		0.364274	0.220814	0.872375	22.4134	22.3274	22.3457	22.3479	23.0862	22.3149
6	6	6	8.4	8.4	8.4	118.19	0	12.559	114640000	8	Limch1	Q3UH68;Q3UH68-2;Q3UH68-3	Q3UH68;Q3UH68-2;Q3UH68-3	LIM and calponin homology domains-containing protein 1		0.387	0.220752	0.918773	19.9377	19.7759	20.0465	19.923	20.5948	19.9047
3	3	3	4.4	4.4	4.4	91.317	0	9.0952	255000000	3	Tarsl2	Q8BLY2	Q8BLY2	Probable threonine--tRNA ligase 2, cytoplasmic		0.40688	0.220584	0.959037	20.5049	20.5468	20.5216	20.4805	21.2025	20.5521
11	11	11	35.5	35.5	35.5	46.852	0	111.06	2917400000	23	Erp44	Q9D1Q6	Q9D1Q6	Endoplasmic reticulum resident protein 44		0.39728	0.220529	0.939628	24.0325	23.9237	23.9141	23.9469	24.6405	23.9444
14	14	14	45.5	45.5	45.5	43.286	0	323.31	10200000000	37	Sgca	P82350	P82350	Alpha-sarcoglycan		0.625299	0.22047	1.38968	24.5883	24.5093	24.5489	24.5671	25.0785	24.6623
2	1	1	2.2	1	1	99.802	0.00036982	2.6418	142120000	3	Ctnna3	Q65CL1	Q65CL1	Catenin alpha-3		0.39304	0.220295	0.931035	20.0042	19.905	20.0013	19.9278	20.658	19.9856
2	2	2	22.9	22.9	22.9	13.608	0	6.0346	1409100000	6	Chchd1	Q9CQA6	Q9CQA6	Coiled-coil-helix-coiled-coil-helix domain-containing protein 1	Known mitochondrial	0.991938	0.220029	2.11536	22.8112	22.7942	23.0228	22.9645	23.2188	23.1051
12	12	12	7.4	7.4	7.4	258.59	0	34.187	433240000	16	Stab1	Q8R4Y4-2;Q8R4Y4	Q8R4Y4-2;Q8R4Y4	Stabilin-1		0.268002	0.21977	0.670074	22.4966	22.527	22.5378	22.3946	23.3954	22.4307
2	2	2	2.8	2.8	2.8	75.716	0.00929	1.5841	652940000	5	Kalrn	A2CG49-4;A2CG49-6;A2CG49-2;A2CG49;A2CG49-7	A2CG49-4;A2CG49-6;A2CG49-2;A2CG49;A2CG49-7	Kalirin		0.707611	0.218433	1.55006	20.7079	20.7299	20.9167	20.948	20.8208	21.2409
4	4	4	6	6	6	73.987	0	16.292	463450000	5	Serac1	Q3U213;Q3U213-2;Q3U213-3	Q3U213;Q3U213-2	Protein SERAC1	Known mitochondrial	0.957526	0.218374	2.04533	21.0481	21.0677	20.9668	21.1637	21.4491	21.125
3	3	3	8.2	8.2	8.2	55.262	0	7.3965	287850000	6	Endod1	Q8C522	Q8C522	Endonuclease domain-containing 1 protein		0.605052	0.21817	1.35023	20.9163	20.8523	20.9174	20.9476	21.4337	20.9592
6	6	6	31.6	31.6	31.6	32.081	0	86.485	9300800000	30	Sgcg	P82348	P82348	Gamma-sarcoglycan		0.576835	0.217449	1.29519	24.2042	24.1864	24.15	24.2304	24.7319	24.2306
3	3	3	13	13	13	30.537	0	8.9544	385490000	5	Cnpy3	Q9DAU1;Q9DAU1-2	Q9DAU1	Protein canopy homolog 3		0.779331	0.217414	1.6904	23.0124	22.9431	22.8825	23.0371	23.4094	23.0438
6	6	6	15.7	15.7	15.7	43.185	0	13.97	242520000	6	Prkar1a	Q9DBC7;P12849	Q9DBC7	cAMP-dependent protein kinase type I-alpha regulatory subunit;cAMP-dependent protein kinase type I-alpha regulatory subunit, N-terminally processed		0.372728	0.216501	0.889684	20.8662	20.7551	20.8734	20.7763	21.5273	20.8406
1	1	1	24.8	24.8	24.8	11.655	0	13.905	4807700000	2	Tmem256	Q5F285	Q5F285	Transmembrane protein 256	Predicted mitochondrial	0.521335	0.215916	1.18653	21.1641	20.9423	21.4306	21.5148	21.1653	21.5046
13	13	13	26.7	26.7	26.7	62.672	0	84.634	2992100000	24	Syncrip	Q7TMK9-2;Q7TMK9	Q7TMK9-2;Q7TMK9	Heterogeneous nuclear ribonucleoprotein Q		0.553357	0.21574	1.2493	23.9574	23.9768	24.0154	24.0039	24.5416	24.0514
1	1	1	8.4	8.4	8.4	37.481	0.0034722	1.9594	440990000	2		Q9JIY2-4	Q9JIY2-4			0.561779	0.215509	1.26578	19.3202	19.3245	19.3071	19.3772	19.8727	19.3483
13	13	13	28.2	28.2	28.2	55.715	0	111.82	2980700000	21	Ugp2	Q91ZJ5-2;Q91ZJ5	Q91ZJ5-2;Q91ZJ5	UTP--glucose-1-phosphate uridylyltransferase		0.461182	0.215066	1.06774	24.2339	24.2412	24.11	24.0581	24.7389	24.4334
7	7	7	40	40	40	29.032	0	42.453	4094400000	15	Ca2	P00920	P00920	Carbonic anhydrase 2		0.324636	0.214923	0.790338	25.0343	24.4364	24.446	25.0728	25.0062	24.4824
10	1	1	30.9	2.8	2.8	55.645	0.0054274	1.7748	28474000	2	Camk2d	Q6PHZ2-4;Q6PHZ2-2;Q6PHZ2-5;Q923T9-3;Q923T9-2;Q923T9;P28652	Q6PHZ2-4;Q6PHZ2-2;Q6PHZ2-5	Calcium/calmodulin-dependent protein kinase type II subunit delta		0.320875	0.21483	0.782471	18.9727	18.7109	19.0742	18.8323	19.6352	18.9347
6	6	6	34.3	34.3	34.3	31.195	0	219.58	2308200000	14	Stx12	Q9ER00	Q9ER00	Syntaxin-12		1.19127	0.214434	2.53418	24.5469	24.4413	24.6472	24.6752	24.8762	24.7273
3	2	2	10.7	7	7	31.113	0	7.7104	477730000	8	Nebl	Q9DC07	Q9DC07	LIM zinc-binding domain-containing Nebulette		0.735058	0.214304	1.60367	22.0413	22.1398	22.2759	22.47	22.137	22.4929
1	1	1	1.7	1.7	1.7	77.594	0	3.0246	15912000	1	Ptcd1	Q8C2E4	Q8C2E4	Pentatricopeptide repeat-containing protein 1, mitochondrial	Known mitochondrial	0.222746	0.2131	0.570655	17.0967	17.2032	16.9857	16.9357	18.0445	16.9447
1	1	1	4	4	4	38.113	0	2.8476	98168000	1	Vps26a	P40336;P40336-2	P40336;P40336-2	Vacuolar protein sorting-associated protein 26A		0.256911	0.213053	0.646015	19.6785	19.6126	19.6872	19.4084	20.5084	19.7007
4	4	4	2.7	2.7	2.7	134.2	0	6.6966	354200000	4	Col18a1	P39061-2;P39061-1;P39061	P39061-2;P39061-1;P39061	Collagen alpha-1(XVIII) chain;Endostatin		0.377183	0.213051	0.898781	21.0862	21.1873	21.1376	21.1399	21.8197	21.0906
6	6	6	27.9	27.9	27.9	25.82	0	49.814	2269800000	15	Gadd45gip1	Q9CR59	Q9CR59	Growth arrest and DNA damage-inducible proteins-interacting protein 1	Known mitochondrial	0.469283	0.213046	1.08382	23.5867	23.6193	23.5973	23.6188	24.2068	23.6168
8	8	8	25.5	25.5	25.5	31.775	0	14.932	3080000000	16	Atp1b3	P97370	P97370	Sodium/potassium-transporting ATPase subunit beta-3		0.544382	0.212935	1.23174	23.641	23.6029	23.7336	23.6561	24.204	23.7562
2	2	2	3.9	3.9	3.9	58.575	0	4.2647	667440000	4	D2hgdh	Q8CIM3	Q8CIM3	D-2-hydroxyglutarate dehydrogenase, mitochondrial	Known mitochondrial	0.533237	0.212737	1.2099	21.857	21.6854	22.0454	21.9347	22.359	21.9324
2	2	2	4.9	4.9	4.9	74.176	0	6.3199	78277000	2	Vcan	Q62059-4;Q62059-3;Q62059-2;Q62059	Q62059-4;Q62059-3;Q62059-2;Q62059	Versican core protein		0.373992	0.212722	0.892267	18.0231	18.085	17.9306	17.9511	18.6915	18.0344
7	2	0	12.5	4.1	0	70.636	0	19.53	274400000	6	Hspa1l	P16627	P16627	Heat shock 70 kDa protein 1-like		0.403679	0.212549	0.952571	20.2305	20.0023	19.9844	20.1664	20.6906	19.9978
2	2	2	9	9	9	51.827	0	12.663	93779000	2	Frmd8	Q3UFK8	Q3UFK8	FERM domain-containing protein 8		0.364797	0.212474	0.873446	18.8528	18.6853	18.9772	18.7934	19.5057	18.8536
9	9	9	70.4	70.4	70.4	15.085	0	323.31	324160000000	99	Hba	P01942;CON__P01966;P06467	P01942	Hemoglobin subunit alpha		0.216349	0.212339	0.556316	29.1063	28.1466	28.5229	29.186	28.9199	28.3068
15	15	15	52.9	52.9	52.9	46.596	0	323.31	14710000000	40	Pdk4	O70571	O70571	[Pyruvate dehydrogenase (acetyl-transferring)] kinase isozyme 4, mitochondrial	Known mitochondrial	0.274253	0.212234	0.683555	25.7668	25.6766	25.2307	26.2952	25.5191	25.4965
4	4	4	15.5	15.5	15.5	26.76	0	15.447	621320000	6	Lrrc57	Q9D1G5	Q9D1G5	Leucine-rich repeat-containing protein 57		0.51251	0.212136	1.16919	21.8371	21.8799	21.831	21.8645	22.4226	21.8974
1	1	1	0.3	0.3	0.3	293.02	0.002109	2.0421	53198000	1	Gcn1l1	E9PVA8	E9PVA8			0.25162	0.211609	0.634472	17.6111	17.5578	17.9395	17.6303	18.5365	17.5764
12	12	12	21.3	21.3	21.3	76.118	0	117.56	1288900000	18	Hspa12b	Q9CZJ2	Q9CZJ2	Heat shock 70 kDa protein 12B		0.366612	0.211393	0.877169	23.5334	23.4792	23.6859	23.5307	24.2431	23.5589
13	13	13	45.3	45.3	45.3	40.429	0	94.32	7655100000	35	Lman2	Q9DBH5	Q9DBH5	Vesicular integral-membrane protein VIP36		0.411149	0.211111	0.967646	25.0247	25.0065	25.0231	24.9856	25.6644	25.0377
14	6	6	37.2	15.2	15.2	50.113	0	43.994	4413700000	18	Eef1a1	P10126	P10126	Elongation factor 1-alpha 1		0.42328	0.210662	0.992046	24.4982	24.531	24.5105	24.6067	25.1357	24.4294
3	3	3	7.5	7.5	7.5	47.006	0	5.3461	186270000	4	Paics	Q9DCL9	Q9DCL9	Multifunctional protein ADE2;Phosphoribosylaminoimidazole-succinocarboxamide synthase;Phosphoribosylaminoimidazole carboxylase	Known mitochondrial	0.433707	0.210091	1.01295	20.3871	20.2978	20.4987	20.3788	21.0016	20.4334
1	1	1	1.8	1.8	1.8	107.61	0	2.9064	4891800	1	Ccdc80	Q8R2G6	Q8R2G6	Coiled-coil domain-containing protein 80		0.214279	0.209873	0.551659	15.3858	15.4123	15.7066	15.246	16.4341	15.4542
1	1	1	4.8	4.8	4.8	66.98	0	4.4498	10316000	3	Unc93b1	Q8VCW4	Q8VCW4	Protein unc-93 homolog B1		0.396642	0.209793	0.938336	17.3807	17.6347	17.4256	17.4558	18.108	17.5066
55	55	54	14.5	14.5	14.3	517.39	0	195.46	3934500000	72	Plec	Q9QXS1-16;Q9QXS1;Q9QXS1-9;Q9QXS1-12;Q9QXS1-11;Q9QXS1-13;Q9QXS1-3;Q9QXS1-5;Q9QXS1-10;Q9QXS1-4;Q9QXS1-14;Q9QXS1-6;Q9QXS1-7;Q9QXS1-8;Q9QXS1-2;Q9QXS1-15;Q8R0W0	Q9QXS1-16;Q9QXS1;Q9QXS1-9;Q9QXS1-12;Q9QXS1-11;Q9QXS1-13;Q9QXS1-3;Q9QXS1-5;Q9QXS1-10;Q9QXS1-4;Q9QXS1-14;Q9QXS1-6;Q9QXS1-7;Q9QXS1-8;Q9QXS1-2;Q9QXS1-15	Plectin		0.609165	0.209742	1.35825	24.695	24.7079	24.8119	24.8254	25.2463	24.7724
2	2	2	9.2	9.2	9.2	28.274	0	5.5427	56122000	2	Dhrs11	Q3U0B3	Q3U0B3	Dehydrogenase/reductase SDR family member 11		0.472312	0.209363	1.08983	19.9204	19.7399	19.7843	19.7963	20.389	19.8874
10	10	10	31.9	31.9	31.9	37.824	0	121.57	1245000000	12	Ctgf	P29268	P29268	Connective tissue growth factor		1.63761	0.209231	3.58642	23.9595	23.9472	23.8109	24.0478	24.1533	24.1442
4	4	4	15.5	15.5	15.5	35.649	0	20.439	792290000	5	Sfxn1	Q99JR1	Q99JR1	Sideroflexin-1	Known mitochondrial	0.307014	0.208729	0.753343	21.2524	21.3434	21.5096	21.4526	22.0885	21.1904
6	6	6	11.2	11.2	11.2	68.325	0	28.698	712440000	8	Atp6v1a	P50516;P50516-2	P50516;P50516-2	V-type proton ATPase catalytic subunit A	Predicted mitochondrial	0.409007	0.208378	0.963326	21.6824	21.6457	21.6906	21.6333	22.3113	21.6992
18	18	18	21.6	21.6	21.6	96.904	0	323.31	19958000000	62	Dag1	Q62165	Q62165	Dystroglycan;Alpha-dystroglycan;Beta-dystroglycan		0.62238	0.208098	1.38399	26.1043	26.1018	26.1094	26.1321	26.6117	26.196
1	1	1	1.6	1.6	1.6	91.006	0.0021082	2.0408	2907400	1	Dhx15	O35286	O35286	Pre-mRNA-splicing factor ATP-dependent RNA helicase DHX15		0.51661	0.207679	1.17725	15.78	15.2302	15.3215	15.7281	15.66	15.5666
2	2	2	2	2	2	122.43	0.0017775	2.1448	102110000	2	Kif1c	O35071	O35071	Kinesin-like protein KIF1C		0.378812	0.207507	0.902104	19.835	19.7737	19.8694	19.7854	20.4896	19.8256
1	1	1	1.6	1.6	1.6	117.96	0	3.811	20465000	2	Ubap2	Q91VX2	Q91VX2	Ubiquitin-associated protein 2		0.345089	0.207351	0.83286	18.6193	18.6759	18.5729	18.5277	19.3199	18.6425
1	1	1	2.4	2.4	2.4	76.328	0.0007278	2.3906	15370000	2	C2cd2l	Q80X80	Q80X80	C2 domain-containing protein 2-like		0.243358	0.207115	0.616356	16.0552	15.8758	15.1499	15.7304	16.2813	15.6905
1	1	1	3.7	3.7	3.7	39.787	0.0051073	1.7948	99214000	1	Lrrc1;Scrib	Q80VQ1-3;Q80VQ1;Q80U72;Q80U72-4;Q80U72-2;Q80U72-3	Q80VQ1-3;Q80VQ1;Q80U72;Q80U72-4;Q80U72-2;Q80U72-3	Leucine-rich repeat-containing protein 1;Protein scribble homolog		0.482555	0.206999	1.11011	19.7643	19.7464	19.8882	19.814	20.3685	19.8373
4	4	3	6.1	6.1	4.5	56.285	0	5.5348	808010000	4	Lyn	P25911-2;P25911;P08103-2;P08103	P25911-2;P25911	Tyrosine-protein kinase Lyn		0.522442	0.206554	1.18871	22.5181	22.2789	22.4576	22.3511	22.8993	22.6239
5	5	5	25.8	25.8	25.8	23.564	0	101.52	6837100000	10	Rpl14	Q9CR57	Q9CR57	60S ribosomal protein L14		0.266073	0.205793	0.665903	24.2377	24.2721	24.2362	24.1799	25.0709	24.1127
2	1	1	9.5	5.4	5.4	26.977	0	4.3346	48519000	2	Dnajb6	O54946-2;O54946	O54946-2;O54946	DnaJ homolog subfamily B member 6		0.436546	0.205475	1.01863	19.0004	18.9915	19.1747	19.1913	19.6241	18.9676
1	1	1	6.4	6.4	6.4	31.109	0	3.5574	313540000	3	Pusl1	A2ADA5-2;A2ADA5	A2ADA5-2;A2ADA5	tRNA pseudouridine synthase-like 1	Known mitochondrial	0.416159	0.205329	0.977735	20.3113	20.2955	20.4206	20.3186	20.9595	20.3653
5	5	5	12.5	12.5	12.5	69.042	0	15.431	604290000	11	Ptgs1	P22437	P22437	Prostaglandin G/H synthase 1		0.386065	0.205306	0.916872	21.9739	21.7689	21.9384	21.8981	22.5283	21.8706
12	12	12	28.2	28.2	28.2	64.763	0	85.195	2032900000	26	Dtna	Q9D2N4-4;Q9D2N4-3;Q9D2N4;Q9D2N4-7;Q9D2N4-2;Q9D2N4-6;Q9D2N4-5;O70585-2;O70585	Q9D2N4-4;Q9D2N4-3;Q9D2N4;Q9D2N4-7;Q9D2N4-2	Dystrobrevin alpha		0.677581	0.205233	1.49151	24.1185	24.0659	24.0419	24.1492	24.5521	24.1408
2	2	2	5.6	5.6	5.6	34.909	0	2.946	184230000	2	Stub1	Q9WUD1	Q9WUD1	STIP1 homology and U box-containing protein 1		0.214854	0.205144	0.552954	19.7328	19.6516	19.878	19.603	20.6893	19.5855
2	2	2	8.1	8.1	8.1	21.061	0.0024536	2.0186	59886000	2	Gpx7	Q99LJ6	Q99LJ6	Glutathione peroxidase 7		0.400108	0.203985	0.945353	20.1555	20.2038	20.3124	20.2023	20.849	20.2323
3	3	3	5.3	5.3	5.3	63.589	0	4.9235	213190000	4	Lrrc47	Q505F5	Q505F5	Leucine-rich repeat-containing protein 47		0.517421	0.203585	1.17884	20.7132	20.6693	20.9247	20.8407	21.279	20.7983
5	5	5	34.5	34.5	34.5	21.834	0	10.27	253390000	5	Lin7c	O88952;O88951;Q8JZS0	O88952	Protein lin-7 homolog C		0.347768	0.203211	0.838398	20.9231	20.8644	21.134	20.8926	21.6282	21.0103
25	13	13	33.1	18.5	18.5	68.542	0	26.227	3780500000	33	Rdx	P26043;Q2KN98	P26043	Radixin		1.19401	0.203118	2.54013	24.7446	24.6945	24.7274	24.8654	25.0811	24.8294
5	4	4	11.2	9.8	9.8	56.381	0	10.426	407420000	5	Sntb2	Q61235	Q61235	Beta-2-syntrophin		0.951033	0.202528	2.03217	21.8434	21.915	21.9388	22.031	22.2905	21.9832
3	3	2	8.5	8.5	5.6	56.99	0	5.4606	32781000	2	Cdk5rap3	Q99LM2	Q99LM2	CDK5 regulatory subunit-associated protein 3		1.37242	0.202415	2.93925	19.1614	19.2952	19.0846	19.412	19.4154	19.321
1	1	1	3.2	3.2	3.2	55.662	0.0003712	2.7174	78992000	1	Pm20d1	Q8C165	Q8C165	Probable carboxypeptidase PM20D1		0.591012	0.202319	1.32285	18.5402	18.6057	18.5951	18.5955	19.0828	18.6697
32	13	13	17.3	8.1	8.1	228.99	0	76.403	471920000	19	Myh10	Q61879	Q61879	Myosin-10	Predicted mitochondrial	0.531244	0.202009	1.20599	22.2122	22.141	22.2348	22.3005	22.72	22.1736
10	1	1	2.3	0.4	0.4	565.03	0	6.2838	6109000	2	Ryr1	E9PZQ0	E9PZQ0	Ryanodine receptor 1		0.298047	0.201881	0.734377	15.468	15.8783	15.2664	15.6202	16.1438	15.4544
1	1	1	4.1	4.1	4.1	51.151	0.00037286	2.7838	13560000	1	Abhd15	Q5F2F2	Q5F2F2	Abhydrolase domain-containing protein 15		0.438886	0.199789	1.02331	16.0756	16.0326	15.9855	16.0044	16.616	16.0727
3	3	3	11.1	11.1	11.1	46.402	0	25.093	330220000	6	Eif4a2;Eif4a1	P10630;P10630-2;P60843;Q91VC3	P10630;P10630-2;P60843	Eukaryotic initiation factor 4A-II;Eukaryotic initiation factor 4A-II, N-terminally processed;Eukaryotic initiation factor 4A-I		0.462455	0.199774	1.07027	22.0798	22.0888	22.1929	22.1248	22.6862	22.1499
4	3	3	9	6	6	54.544	0.0017649	2.0774	128110000	3	Txnrd1	Q9JMH6-2;Q9JMH6	Q9JMH6-2;Q9JMH6	Thioredoxin reductase 1, cytoplasmic		0.577747	0.199672	1.29697	20.7162	20.735	20.7576	20.7128	21.2301	20.8649
3	3	3	6.9	6.9	6.9	77.378	0	7.6859	302390000	3	Noa1	Q9JJG9	Q9JJG9	Nitric oxide-associated protein 1	Known mitochondrial	0.276203	0.199075	0.687748	21.5234	21.3696	21.2567	21.3454	22.1382	21.2634
3	2	1	5.5	4.1	2.2	60.629	0	5.0808	66535000	2	Yes1	Q04736	Q04736	Tyrosine-protein kinase Yes		0.313779	0.198936	0.767586	19.4127	19.2414	19.4459	19.3074	20.0682	19.3212
1	1	1	0.9	0.9	0.9	176.16	0	6.1086	56427000	4	Abca8b	Q8K440-2;Q8K440	Q8K440-2;Q8K440	ATP-binding cassette sub-family A member 8-B		0.563684	0.198796	1.2695	17.9549	17.9964	18.2952	18.2629	18.4871	18.0929
17	17	15	34	34	31.5	72.813	0	323.31	3047400000	36	Fxr1	Q61584-4;Q61584-3;Q61584;Q61584-5;Q61584-6;Q61584-7;Q61584-2	Q61584-4;Q61584-3;Q61584;Q61584-5;Q61584-6;Q61584-7;Q61584-2	Fragile X mental retardation syndrome-related protein 1		0.321203	0.198772	0.783159	24.1975	24.2045	24.1856	24.0981	24.8996	24.1861
7	7	7	7.1	7.1	7.1	130.81	0	108.17	413540000	7	Itga1	Q3V3R4	Q3V3R4	Integrin alpha-1		0.371009	0.198715	0.88617	21.6209	21.5153	21.6783	21.5601	22.2408	21.6098
1	1	1	3.8	3.8	3.8	53.516	0	3.217	58380000	2	U2af2	P26369	P26369	Splicing factor U2AF 65 kDa subunit		0.363263	0.197941	0.8703	20.3897	20.2919	20.4592	20.424	21.0162	20.2943
4	4	4	17	17	17	37.546	0	11.501	1032700000	6	Ddo	Q922Z0	Q922Z0	D-aspartate oxidase		0.679258	0.197266	1.49478	22.1069	22.1043	22.3566	22.2464	22.5851	22.3281
1	1	1	2.5	2.5	2.5	46.648	0.0034686	1.9388	101610000	2	Snx6	Q6P8X1	Q6P8X1	Sorting nexin-6;Sorting nexin-6, N-terminally processed		0.213383	0.196415	0.549642	17.0637	16.8202	17.0248	16.8157	17.8645	16.8177
5	5	5	16.2	16.2	16.2	34.004	0	32.753	1315100000	14	Tomm40l	Q9CZR3	Q9CZR3	Mitochondrial import receptor subunit TOM40B	Known mitochondrial	0.305348	0.195974	0.749826	22.769	22.7907	22.8096	22.6689	23.5036	22.7847
6	6	6	8.4	8.4	8.4	122.66	0	82.35	959270000	7	Upf1	Q9EPU0-2;Q9EPU0	Q9EPU0-2;Q9EPU0	Regulator of nonsense transcripts 1		0.54077	0.195958	1.22466	21.1052	21.0867	21.2359	21.1815	21.6444	21.1897
1	1	1	2.4	2.4	2.4	64.622	0.0057374	1.7426	8283300	1	Pak4	Q8BTW9	Q8BTW9	Serine/threonine-protein kinase PAK 4		0.0899774	0.195947	0.252814	14.7387	14.5075	15.3237	14.1483	16.5107	14.4989
5	3	3	10.7	8	8	70.148	0	6.2163	296030000	3	Lcp1	Q61233	Q61233	Plastin-2		0.269498	0.195281	0.673305	19.8104	19.8546	19.7731	19.7313	20.586	19.7067
2	2	2	12.4	12.4	12.4	19.403	0	6.8562	827680000	4	Dnlz	Q9D113	Q9D113	DNL-type zinc finger protein	Known mitochondrial	0.426372	0.194795	0.998252	22.2144	22.2588	22.072	22.1858	22.7502	22.1937
13	13	13	17.3	17.3	17.3	126.61	0	236.23	4874400000	30	Rtn4	Q99P72;Q99P72-3;Q99P72-5;Q99P72-4;Q99P72-1	Q99P72;Q99P72-3;Q99P72-5;Q99P72-4	Reticulon-4		0.675558	0.194757	1.48757	24.2896	24.249	24.4165	24.3797	24.7543	24.4054
2	2	2	54.3	54.3	54.3	8.1384	0	85.351	8043600000	18	Ndufa1	O35683	O35683	NADH dehydrogenase [ubiquinone] 1 alpha subcomplex subunit 1	Known mitochondrial	0.55154	0.194729	1.24575	24.6195	24.6193	24.6176	24.657	25.1262	24.6575
5	5	5	4.5	4.5	4.5	163.65	0	7.9104	368720000	8	Ptprm	P28828;P35822	P28828	Receptor-type tyrosine-protein phosphatase mu		0.27853	0.194698	0.692747	21.379	21.2773	21.9206	21.5961	22.1077	21.4571
10	10	10	49.8	49.8	49.8	25.976	0	236.34	1452000000000	180	Mtco2	P00405	P00405	Cytochrome c oxidase subunit 2		0.448918	0.194394	1.04333	29.9288	29.8759	29.9885	29.9487	30.4923	29.9354
5	5	5	6.3	6.3	6.3	94.202	0	12.684	347610000	8	Ttc7b	E9Q6P5	E9Q6P5			0.572691	0.194209	1.2871	21.7296	21.5771	21.8449	21.7364	22.1641	21.8338
4	4	4	9.8	9.8	9.8	51.572	0	5.1152	304130000	6	Fkbp4	P30416	P30416	Peptidyl-prolyl cis-trans isomerase FKBP4;Peptidyl-prolyl cis-trans isomerase FKBP4, N-terminally processed	Known mitochondrial	0.428918	0.194112	1.00336	21.1232	21.0322	20.968	20.9788	21.602	21.125
10	10	10	10.7	10.7	10.7	100.58	0	29.779	1839200000	18	Wfs1	P56695	P56695	Wolframin		0.464796	0.193841	1.07492	23.3516	23.345	23.3149	23.3354	23.8905	23.3671
24	24	24	41	41	41	68.527	0	270.52	10936000000	52	Rpn1	Q91YQ5	Q91YQ5	Dolichyl-diphosphooligosaccharide--protein glycosyltransferase subunit 1		0.582238	0.192603	1.30574	25.8698	25.8381	25.8225	25.8942	26.3297	25.8843
3	3	3	2	2	2	235.31	0	4.6359	126130000	5	Dock9	Q8BIK4;Q8BIK4-2	Q8BIK4;Q8BIK4-2	Dedicator of cytokinesis protein 9		0.381051	0.19255	0.906668	20.7063	20.5657	20.7239	20.6235	21.2693	20.6809
2	2	2	7.5	7.5	7.5	56.946	0.0063801	1.6946	46794000	2	Fam73a	Q4QQM5-2;Q4QQM5-3;Q4QQM5	Q4QQM5-2;Q4QQM5-3;Q4QQM5	Protein FAM73A	Predicted mitochondrial	0.578879	0.192188	1.29918	18.9132	18.7768	18.9702	18.9657	19.3503	18.9207
3	3	3	25.6	25.6	25.6	23.596	0	7.2652	60582000	4	Ranbp1	P34022	P34022	Ran-specific GTPase-activating protein		0.317994	0.192056	0.776435	19.0433	18.9657	19.0569	18.8843	19.6945	19.0634
13	1	1	21.6	1.5	1.5	73.427	0.00072833	2.3937	163380000	3	Ddx3y	Q62095	Q62095	ATP-dependent RNA helicase DDX3Y		0.656993	0.192039	1.45141	20.6631	20.8163	20.3852	20.8273	20.8747	20.7387
2	2	2	5.2	5.2	5.2	34.568	0	3.1442	46903000	3	Magt1;Tusc3	Q9CQY5-2;Q9CQY5-3;Q9CQY5;Q8BTV1	Q9CQY5-2;Q9CQY5-3;Q9CQY5;Q8BTV1	Magnesium transporter protein 1;Tumor suppressor candidate 3	Predicted mitochondrial	0.299774	0.191673	0.738038	19.6359	19.5496	19.4778	19.5351	20.2549	19.4482
7	7	7	30.6	30.6	30.6	33.097	0	144.12	6600300000	23	Mpst	Q99J99	Q99J99	3-mercaptopyruvate sulfurtransferase	Known mitochondrial	0.349398	0.191659	0.841763	23.4607	23.4152	23.6573	23.4541	24.1314	23.5228
3	3	3	14.9	14.9	14.9	27.855	0	6.9347	38991000	4	Psma7;Psma8	Q9Z2U0;Q9CWH6	Q9Z2U0;Q9CWH6	Proteasome subunit alpha type-7;Proteasome subunit alpha type-7-like		0.454829	0.191191	1.0551	19.6475	19.5199	19.6673	19.554	20.1409	19.7134
2	2	2	14.3	14.3	14.3	17.09	0	2.8485	19627000	3	Glipr2	Q9CYL5	Q9CYL5	Golgi-associated plant pathogenesis-related protein 1		0.331744	0.190388	0.805165	18.8827	18.6945	18.83	18.7897	19.4512	18.7374
2	2	2	15.7	15.7	15.7	20.472	0	22.252	356900000	5	Dusp3	Q9D7X3	Q9D7X3	Dual specificity protein phosphatase 3		0.284595	0.190289	0.705737	20.8175	20.7068	20.7827	20.6321	21.4898	20.756
1	1	1	12.3	12.3	12.3	22.16	0	18.252	334360000	1	Ptrh1	Q8BW00	Q8BW00	Probable peptidyl-tRNA hydrolase	Known mitochondrial	1.51569	0.190036	3.28	19.5525	19.617	19.6001	19.6987	19.8838	19.7573
3	3	3	15.3	15.3	15.3	24.8	0	5.79	503000000	3	Twsg1	Q9EP52	Q9EP52	Twisted gastrulation protein homolog 1		0.669982	0.189613	1.47671	21.0756	20.9483	21.162	21.1049	21.4725	21.1774
1	1	1	8.5	8.5	8.5	16.353	0.0054036	1.7499	54170000	2	Vamp4	O70480	O70480	Vesicle-associated membrane protein 4		0.669369	0.189405	1.47551	18.3548	18.3406	18.4731	18.4087	18.8137	18.5142
11	4	4	13.6	6.5	6.5	104.56	0	22.369	154090000	6	Epb41l3	Q9WV92-2;Q9WV92-5;Q9WV92-3;Q9WV92;Q9WV92-7;Q9WV92-6;Q9WV92-4;Q9WV92-8	Q9WV92-2;Q9WV92-5;Q9WV92-3;Q9WV92;Q9WV92-7;Q9WV92-6;Q9WV92-4;Q9WV92-8	Band 4.1-like protein 3;Band 4.1-like protein 3, N-terminally processed		0.704798	0.188623	1.54457	21.7577	21.5911	21.7307	21.7972	22.1012	21.747
6	6	6	15.3	15.3	15.3	41.234	0	69.403	987250000	16	Ttc19	Q8CC21;Q8CC21-2	Q8CC21;Q8CC21-2	Tetratricopeptide repeat protein 19, mitochondrial	Known mitochondrial	1.04463	0.188155	2.22376	22.8202	22.8659	22.9306	22.9964	23.2162	22.9686
2	2	2	2.8	2.8	2.8	88.733	0	3.352	134190000	4	Fcho2	Q3UQN2;Q3UQN2-2;Q3UQN2-3	Q3UQN2;Q3UQN2-2;Q3UQN2-3	F-BAR domain only protein 2		0.318253	0.18811	0.776978	20.4119	20.3464	20.4194	20.3738	21.0612	20.3071
2	2	2	8.5	8.5	8.5	24.725	0	3.6686	468740000	3	Gosr2	O35166	O35166	Golgi SNAP receptor complex member 2		0.296767	0.187663	0.731663	21.198	21.1287	21.1202	21.079	21.8473	21.0838
3	3	3	16.2	16.2	16.2	22.395	0	54.867	412450000	9	Emcn	Q9R0H2-4;Q9R0H2-3;Q9R0H2-2;Q9R0H2	Q9R0H2-4;Q9R0H2-3;Q9R0H2-2;Q9R0H2	Endomucin		0.338934	0.186984	0.820107	21.5398	21.4253	21.9056	21.4988	22.1083	21.8245
1	1	1	22.5	22.5	22.5	7.8501	0	24.97	63684000	2	Gng2	P63213	P63213	Guanine nucleotide-binding protein G(I)/G(S)/G(O) subunit gamma-2		0.429126	0.186889	1.00377	18.7821	18.7291	18.9599	18.8684	19.3541	18.8092
5	5	5	4.7	4.7	4.7	140.74	0	14.349	37302000	5	Clasp2	Q8BRT1;Q8BRT1-6;Q8BRT1-5	Q8BRT1	CLIP-associating protein 2		0.25914	0.186707	0.650865	18.9917	18.7978	19.0171	18.9013	19.6753	18.7901
6	6	6	17.3	17.3	17.3	44.355	0	9.6624	450340000	10	Atl2	Q6PA06-2;Q6PA06;Q8BH66	Q6PA06-2;Q6PA06	Atlastin-2		0.523866	0.186529	1.19151	22.0989	22.1137	22.1297	22.1078	22.6101	22.184
1	1	1	2.8	2.8	2.8	73.862	0.0093054	1.5931	18981000	1	Faf1	P54731	P54731	FAS-associated factor 1		0.237985	0.186312	0.604513	17.311	17.0892	17.1545	16.9566	17.9567	17.2003
6	5	5	19.4	17.2	17.2	35.915	0	15.462	247530000	6	Anxa4	P97429	P97429	Annexin A4		0.438731	0.186307	1.023	21.4573	21.4385	21.334	21.3062	21.9201	21.5625
7	7	7	48.1	48.1	48.1	26.345	0	155.49	13525000000	19	Pdlim5	Q8CI51-3;Q8CI51-2;Q8CI51	Q8CI51-3;Q8CI51-2;Q8CI51	PDZ and LIM domain protein 5		0.961253	0.186172	2.05288	24.3326	24.2248	24.4065	24.402	24.6495	24.471
2	2	2	11	11	11	35.49	0	3.5828	262490000	2	Apex1	P28352	P28352	DNA-(apurinic or apyrimidinic site) lyase;DNA-(apurinic or apyrimidinic site) lyase, mitochondrial	Known mitochondrial	1.05332	0.185835	2.24179	20.8258	20.8137	20.9104	21.034	21.1702	20.9031
2	2	2	6.3	6.3	6.3	51.69	0	2.9789	93806000	2	Mgat1	P27808	P27808	Alpha-1,3-mannosyl-glycoprotein 2-beta-N-acetylglucosaminyltransferase		0.303573	0.185591	0.746076	19.5182	19.4686	19.4247	19.4786	20.1446	19.3451
3	3	3	7.1	7.1	7.1	57.673	0	41.347	302450000	4	Galns	Q571E4	Q571E4	N-acetylgalactosamine-6-sulfatase		0.293389	0.185392	0.724486	21.1247	21.1739	21.324	21.1281	21.8901	21.1605
4	4	4	18.9	18.9	18.9	28.673	0	21.739	423340000	9	Psme1	P97371	P97371	Proteasome activator complex subunit 1		0.401207	0.184685	0.947575	22.0161	21.9604	22.0474	21.9224	22.567	22.0885
12	12	12	34.3	34.3	34.3	47.513	0	242.4	3312200000	24	Flot1	O08917	O08917	Flotillin-1		0.242361	0.184531	0.614163	23.5884	23.4248	23.778	23.5242	24.346	23.4744
1	1	1	4.9	4.9	4.9	26.178	0.0099239	1.5454	57861000	2	Thyn1	Q91YJ3	Q91YJ3	Thymocyte nuclear protein 1		0.481087	0.184331	1.1072	19.2458	19.092	19.3745	19.2589	19.7111	19.2952
1	1	1	3.4	3.4	3.4	64.279	0	6.3276	63007000	3	Nars	Q8BP47	Q8BP47	Asparagine--tRNA ligase, cytoplasmic		0.71077	0.184221	1.55623	19.7709	19.7172	19.7954	19.7558	20.1563	19.924
3	3	3	27.4	27.4	27.4	12.963	0	7.0625	696110000	10	Mbp	P04370-14;P04370-8;P04370-13;P04370-6;P04370-7;P04370-5;P04370-11;P04370-9;P04370-10;P04370-4;P04370;P04370-2	P04370-14;P04370-8;P04370-13;P04370-6;P04370-7;P04370-5;P04370-11;P04370-9;P04370-10;P04370-4;P04370	Myelin basic protein		0.110644	0.184023	0.30568	22.117	23.4185	21.8008	22.5782	23.2468	22.0634
14	14	14	14	14	14	141.74	0	85.852	1014900000	25	Hdlbp	Q8VDJ3	Q8VDJ3	Vigilin		0.349968	0.183998	0.842941	22.6794	22.6414	22.6706	22.6474	23.2833	22.6127
6	6	3	24.8	24.8	14.9	35.73	0	224.28	2920600000	13	Ybx1	P62960	P62960	Nuclease-sensitive element-binding protein 1		0.678724	0.18399	1.49374	23.9889	23.9839	24.1933	24.1248	24.4429	24.1504
5	5	5	16.3	16.3	16.3	40.512	0	10.248	261380000	8	Drg1	P32233	P32233	Developmentally-regulated GTP-binding protein 1		0.22898	0.183928	0.584557	20.3646	20.2734	20.326	20.1657	21.1316	20.2185
2	2	2	11.5	11.5	11.5	19.859	0	8.7411	125390000	4	Eef1e1	Q9D1M4	Q9D1M4	Eukaryotic translation elongation factor 1 epsilon-1		0.759364	0.183865	1.65124	20.0478	19.9538	19.8799	20.0512	20.3446	20.0373
7	7	7	18	18	18	53.961	0	66.513	2011300000	14	Nars2	Q8BGV0	Q8BGV0	Probable asparagine--tRNA ligase, mitochondrial	Known mitochondrial	0.593199	0.183776	1.32712	23.8912	23.8388	23.8971	23.9413	24.3331	23.904
1	1	1	13.1	13.1	13.1	11.241	0	3.7528	36890000	1	Acyp1	P56376	P56376	Acylphosphatase-1		0.66008	0.183699	1.45742	18.8768	18.9069	18.6773	18.8987	19.2109	18.9025
12	12	12	9.1	9.1	9.1	138.03	0	182.69	3073800000	19	Col1a1	P11087;P11087-2	P11087;P11087-2	Collagen alpha-1(I) chain		0.415846	0.183497	0.977104	23.9011	23.9399	24.3032	24.3167	24.4152	23.9628
4	4	4	5.8	5.8	5.8	88.79	0	6.8988	396360000	8	Csde1	Q91W50	Q91W50	Cold shock domain-containing protein E1		0.3084	0.183446	0.756265	22.7069	22.6911	22.6419	22.5906	23.3456	22.654
3	3	3	8	8	8	44.12	0	4.1526	942050000	6	Rragc;Rragd	Q99K70;Q7TT45	Q99K70;Q7TT45	Ras-related GTP-binding protein C;Ras-related GTP-binding protein D		0.200315	0.183413	0.520025	22.733	22.5843	22.657	22.5313	23.5402	22.453
9	9	9	40.9	40.9	40.9	29.761	0	35.789	3631800000	25	Myoz2	Q9JJW5	Q9JJW5	Myozenin-2		0.456797	0.183376	1.05902	24.0676	24.0008	24.0698	24.2678	23.9148	24.5058
1	1	1	1.7	1.7	1.7	141.55	0.0017581	2.0474	19899000	1	Smc3	Q9CW03	Q9CW03	Structural maintenance of chromosomes protein 3		0.838198	0.183184	1.80645	17.7272	17.6712	17.8343	17.9301	18.081	17.7713
3	3	3	8.2	8.2	8.2	56.477	0	10.749	891810000	4	Ptbp1	P17225;Q8BHD7-2;Q8BHD7	P17225	Polypyrimidine tract-binding protein 1		0.683908	0.18275	1.50384	22.0765	21.9951	22.2923	22.2345	22.4696	22.2081
3	3	3	26.3	26.3	26.3	13.142	0	27.238	466770000	3	Sdhaf1	Q3U276	Q3U276	Succinate dehydrogenase assembly factor 1, mitochondrial	Known mitochondrial	0.273049	0.182724	0.680962	21.0717	21.052	21.1536	20.9963	21.808	21.0212
5	5	5	16.4	16.4	16.4	47.436	0	17.158	860170000	11	Psmd11	Q8BG32	Q8BG32	26S proteasome non-ATPase regulatory subunit 11		0.808302	0.182273	1.7474	22.6978	22.5898	22.8154	22.7461	23.028	22.8756
4	4	4	31.4	31.4	31.4	15.344	0	24.998	327240000	6	Fkbp2	P45878	P45878	Peptidyl-prolyl cis-trans isomerase FKBP2		0.41487	0.18204	0.975141	22.0132	21.8923	21.9633	22.0005	22.5015	21.9129
2	2	2	9.1	9.1	9.1	32.065	0	48.419	870500000	5	Ssr1	Q9CY50	Q9CY50	Translocon-associated protein subunit alpha		0.403876	0.181918	0.95297	22.4563	22.3752	22.3574	22.3644	22.9539	22.4164
4	4	4	20.4	20.4	20.4	26.372	0	5.3637	407950000	5	Psmb1	O09061	O09061	Proteasome subunit beta type-1		0.560898	0.181771	1.26405	21.6553	21.5612	21.807	21.6484	22.0796	21.8408
4	4	4	11.2	11.2	11.2	46.797	0	5.3894	316470000	6	Fam126a	Q6P9N1-3;Q6P9N1-2;Q6P9N1	Q6P9N1-3;Q6P9N1-2;Q6P9N1	Hyccin		0.959307	0.181687	2.04894	22.0638	22.0249	21.9642	22.0685	22.3555	22.174
7	7	7	8.8	8.8	8.8	123.05	0	13.849	341420000	10	Otud4	B2RRE7	B2RRE7	OTU domain-containing protein 4		0.438971	0.181377	1.02348	22.127	22.0967	22.2831	22.2194	22.6829	22.1486
4	4	4	7.4	7.4	7.4	77.774	0	4.0012	165610000	6	Qsox2	Q3TMX7;Q3TMX7-2;Q3TMX7-3	Q3TMX7;Q3TMX7-2;Q3TMX7-3	Sulfhydryl oxidase 2		0.579258	0.181021	1.29992	20.5804	20.6429	20.5795	20.6111	21.0544	20.6804
7	7	7	3.1	3.1	3.1	404.05	0	20.583	218300000	9	Lama5	Q61001	Q61001	Laminin subunit alpha-5		0.445347	0.180957	1.03621	20.8544	20.7387	20.9023	20.7964	21.343	20.8988
1	1	1	2.7	2.7	2.7	62.491	0.0017794	2.1538	41274000	2	Sepn1	D3Z2R5	D3Z2R5			0.38344	0.180267	0.911531	18.4706	18.4613	18.7268	18.5722	19.0879	18.5395
8	8	8	34.9	34.9	34.9	31.726	0	234.28	4438300000	18	Mtfr1l	Q9CWE0;Q9CWE0-2	Q9CWE0	Mitochondrial fission regulator 1-like	Known mitochondrial	0.511657	0.179442	1.16751	23.4639	23.5621	23.5312	23.5988	23.9951	23.5016
7	7	7	18.9	18.9	18.9	44.399	0	18.805	3034800000	12	Lclat1	Q3UN02	Q3UN02	Lysocardiolipin acyltransferase 1		0.3996	0.179405	0.944325	23.2602	23.3456	23.2943	23.2381	23.8506	23.3496
3	3	3	47.8	47.8	47.8	12.823	0	54.111	537290000	8	Eif1b;Eif1	Q9CXU9;P48024	Q9CXU9;P48024	Eukaryotic translation initiation factor 1b;Eukaryotic translation initiation factor 1		0.653068	0.17934	1.44376	20.8105	20.7571	20.7569	20.814	21.1992	20.8493
8	8	8	4	4	4	328.31	0	33.446	579450000	17	Zzef1	Q5SSH7;Q5SSH7-2	Q5SSH7;Q5SSH7-2	Zinc finger ZZ-type and EF-hand domain-containing protein 1	Predicted mitochondrial	0.529255	0.179263	1.20208	22.6774	22.5985	22.6951	22.6331	23.1198	22.7558
5	4	4	31.5	25.5	25.5	32.939	0	17.701	1588700000	9	Capza1	P47753	P47753	F-actin-capping protein subunit alpha-1		0.442258	0.179077	1.03004	22.5388	22.3949	22.4273	22.4211	22.9653	22.5119
2	2	2	17.7	17.7	17.7	23.294	0	4.7486	455770000	3	Bak1	O08734	O08734	Bcl-2 homologous antagonist/killer	Known mitochondrial	0.310741	0.178792	0.761196	22.7023	22.8744	23.3333	23.2803	22.8682	23.2978
8	8	8	17.7	17.7	17.7	63.085	0	33.166	1092000000	12	Abhd16a	Q9Z1Q2	Q9Z1Q2	Abhydrolase domain-containing protein 16A	Predicted mitochondrial	0.720113	0.178665	1.57447	22.5993	22.5215	22.5697	22.6399	22.9643	22.6223
7	7	7	13.6	13.6	13.6	75.329	0	27.502	2542000000	16	Tm9sf2	P58021	P58021	Transmembrane 9 superfamily member 2		0.443073	0.178159	1.03167	23.7123	23.6549	23.6506	23.6585	24.193	23.7009
1	1	1	1.2	1.2	1.2	157.42	0	3.1287	46846000	3	Neo1	P97798-5;P97798-2;P97798-3;P97798-4;P97798	P97798-5;P97798-2;P97798-3;P97798-4;P97798	Neogenin		0.584764	0.177933	1.31067	20.8779	20.8611	20.8384	20.887	21.3071	20.9173
17	17	17	26.3	26.3	26.3	81.699	0	130.18	8285000000	38	Tars2	Q3UQ84	Q3UQ84	Threonine--tRNA ligase, mitochondrial	Known mitochondrial	0.497719	0.177923	1.14006	25.3304	25.338	25.3129	25.338	25.8165	25.3605
6	6	6	5.8	5.8	5.8	137.71	0	9.4223	180070000	6	Slk	O54988-2;O54988	O54988-2;O54988	STE20-like serine/threonine-protein kinase		0.338928	0.177661	0.820096	20.3754	20.3049	20.366	20.2965	20.9571	20.3257
16	16	16	39.4	39.4	39.4	52.2	0	71.808	6319700000	24	Nebl	Q0II04	Q0II04	Nebulette		0.506056	0.177627	1.15648	24.0217	24.1173	24.2968	24.4291	24.0629	24.4767
5	5	5	16	16	16	31.984	0	216.48	923230000	8	Cd300lg	Q1ERP8-5;Q1ERP8;Q1ERP8-2;Q1ERP8-3;Q1ERP8-4	Q1ERP8-5;Q1ERP8;Q1ERP8-2;Q1ERP8-3;Q1ERP8-4	CMRF35-like molecule 9		0.436483	0.177156	1.0185	22.2177	22.2256	22.1266	22.1534	22.7052	22.2427
1	1	1	2.3	2.3	2.3	55.814	0.00073341	2.5081	23481000	1	Impdh2	P24547	P24547	Inosine-5-monophosphate dehydrogenase 2		0.310714	0.176711	0.761139	17.3528	17.2255	17.2075	17.3225	17.8779	17.1155
2	2	2	15.1	15.1	15.1	23.766	0.0017712	2.106	74070000	2	Bnip3l	Q9Z2F7	Q9Z2F7	BCL2/adenovirus E1B 19 kDa protein-interacting protein 3-like	Known mitochondrial	0.555739	0.176703	1.25396	19.1562	18.8991	19.1129	19.0962	19.4643	19.1379
2	2	2	3.9	3.9	3.9	43.367	0.00073611	2.5833	458310000	6	Xpnpep3	B7ZMP1-2;B7ZMP1	B7ZMP1-2;B7ZMP1	Probable Xaa-Pro aminopeptidase 3	Known mitochondrial	0.697449	0.176208	1.53024	21.8194	21.8352	22.1454	22.1252	22.1778	22.0255
3	3	3	7.1	7.1	7.1	50.193	0	35.059	296460000	5	Fbln5	Q9WVH9	Q9WVH9	Fibulin-5		0.467657	0.176092	1.0806	21.3123	21.253	21.3351	21.3791	21.7909	21.2588
2	1	1	8.7	4.6	4.6	24.408	0.0054201	1.7616	18667000	1	Rab4a	P56371	P56371	Ras-related protein Rab-4A		0.323028	0.176077	0.786977	17.2429	17.3363	17.2956	17.3261	17.9031	17.1739
1	1	1	2.6	2.6	2.6	87.149	0	6.8129	96310000	1	Strn3	Q9ERG2	Q9ERG2	Striatin-3		0.460157	0.175819	1.0657	19.7904	19.7557	19.8911	19.8338	20.3079	19.8228
9	9	8	19.4	19.4	15	77.206	0	22.665	892830000	13	Txlnb	Q8VBT1	Q8VBT1	Beta-taxilin		0.487689	0.175789	1.12026	22.2521	22.2608	22.2659	22.2205	22.7408	22.3449
2	2	2	10.9	10.9	10.9	23.159	0	3.4882	80098000	2	Sdf2	Q9DCT5	Q9DCT5	Stromal cell-derived factor 2		0.464675	0.17554	1.07468	18.8674	18.888	18.791	18.825	19.3422	18.9058
12	2	2	39.6	5.3	5.3	49.959	0.0017749	2.1314	13362000	2	Tuba3a	P05214	P05214	Tubulin alpha-3 chain		0.698342	0.174967	1.53198	15.9909	15.884	15.9454	15.9368	16.3157	16.0927
9	9	9	73.5	73.5	73.5	16.961	0	323.31	13804000000	31	Myl6	Q60605-2;Q60605;Q8CI43	Q60605-2;Q60605	Myosin light polypeptide 6		0.14105	0.174901	0.380836	25.273	24.7168	24.9998	24.7928	26.03	24.6915
1	1	1	3.6	3.6	3.6	32.105	0.0017966	2.2556	9440300	2	Set	Q9EQU5-2;Q9EQU5	Q9EQU5-2;Q9EQU5	Protein SET		0.606511	0.174863	1.35307	18.1574	18.0485	18.2678	18.3251	18.5317	18.1416
2	2	2	17.2	17.2	17.2	16.288	0.00037313	2.7931	181070000	2	Arpc5	Q9CPW4	Q9CPW4	Actin-related protein 2/3 complex subunit 5		0.447623	0.174796	1.04075	19.9728	19.9142	19.9454	19.9312	20.4522	19.9733
6	6	6	12	12	12	57.477	0	48.501	725880000	10	Cct2	P80314	P80314	T-complex protein 1 subunit beta		0.712777	0.174653	1.56014	22.5997	22.4933	22.6457	22.5753	22.9301	22.7573
19	19	18	56.2	56.2	53.1	53.279	0	323.31	39117000000	81	Txnrd2	Q9JLT4-4;Q9JLT4;Q9JLT4-2;Q9JLT4-3	Q9JLT4-4;Q9JLT4;Q9JLT4-2;Q9JLT4-3	Thioredoxin reductase 2, mitochondrial	Known mitochondrial	0.758317	0.173614	1.64918	26.6766	26.6665	26.7403	26.7449	27.072	26.7873
2	2	2	13	13	13	21.319	0.00037037	2.6902	323110000	3	Pla2g12a	Q9EPR2;Q9EPR2-2	Q9EPR2;Q9EPR2-2	Group XIIA secretory phospholipase A2		0.751321	0.173447	1.63548	21.6389	21.9377	21.6211	21.8832	21.9589	21.8759
41	41	41	12.1	12.1	12.1	966.58	0	233.39	2718100000	59	Obscn	A2AAJ9;A2AAJ9-2;A2AAJ9-3	A2AAJ9	Obscurin		1.69586	0.172816	3.73872	24.6511	24.6738	24.7867	24.8378	24.8959	24.8964
2	2	2	8.1	8.1	8.1	31.043	0.0007318	2.4612	52135000	3	Adprhl2	Q8CG72-2;Q8CG72	Q8CG72-2;Q8CG72	Poly(ADP-ribose) glycohydrolase ARH3	Known mitochondrial	0.479204	0.172627	1.10348	18.8439	18.8248	18.7874	18.8033	19.3	18.8708
3	3	3	16	16	16	31.866	0	8.4134	358070000	3	Pgam5	Q8BX10-2;Q8BX10	Q8BX10-2;Q8BX10	Serine/threonine-protein phosphatase PGAM5, mitochondrial	Known mitochondrial	0.3128	0.172553	0.765528	20.5044	20.3137	20.6218	20.4594	21.0657	20.4324
4	4	4	8.7	8.7	8.7	52.363	0	15.194	706560000	9	Tmem135	Q9CYV5	Q9CYV5	Transmembrane protein 135		0.568417	0.172393	1.27875	22.4069	22.4263	22.1767	22.3005	22.6648	22.5617
8	8	8	15.9	15.9	15.9	54.079	0	21.257	1170500000	12	Anxa11	P97384	P97384	Annexin A11		0.449858	0.172211	1.0452	22.9488	22.787	22.9729	22.8334	23.3615	23.0304
5	5	5	17.2	17.2	17.2	33.91	0	19.642	890880000	11	Ucp3	P56501;P70406	P56501	Mitochondrial uncoupling protein 3	Known mitochondrial	0.922829	0.171596	1.97527	23.8416	23.8865	23.8705	23.9276	24.207	23.9789
3	3	3	25.1	25.1	25.1	20.83	0	71.394	978590000	6	Pebp1	P70296	P70296	Phosphatidylethanolamine-binding protein 1;Hippocampal cholinergic neurostimulating peptide		0.298515	0.171457	0.73537	21.9901	22.0082	21.9665	21.7886	22.5889	22.1017
13	13	13	38.9	38.9	38.9	35.866	0	68.405	3488700000	37	Apoe	P08226	P08226	Apolipoprotein E		0.35293	0.170883	0.849051	24.2842	24.1813	24.3043	24.193	24.8203	24.2692
17	17	16	46.2	46.2	43.4	62.277	0	321.26	6500400000	40	Dpysl2	O08553;P97427	O08553	Dihydropyrimidinase-related protein 2		0.974664	0.170466	2.08013	25.0601	24.8995	25.0621	25.0577	25.2124	25.263
8	8	8	28.9	28.9	28.9	41.666	0	43.091	1636400000	14	Pcyt1a	P49586;Q811Q9-2;Q811Q9	P49586	Choline-phosphate cytidylyltransferase A		0.279203	0.170113	0.694189	22.3889	22.2679	22.4916	22.3194	23.0256	22.3137
27	27	1	28.4	28.4	1.6	94.4	0	323.31	14447000000	50	Slmap	Q3URD3-2;Q3URD3;Q3URD3-4;Q3URD3-3	Q3URD3-2;Q3URD3;Q3URD3-4;Q3URD3-3	Sarcolemmal membrane-associated protein		0.69652	0.170038	1.52843	25.7025	25.8104	25.67	25.7955	26.1033	25.7941
5	5	4	6	6	4.8	121.64	0	10.885	533090000	7	FAM120A	Q6A0A9	Q6A0A9	Constitutive coactivator of PPAR-gamma-like protein 1		0.540637	0.169612	1.2244	22.6445	22.5862	22.769	22.6669	23.0862	22.7554
1	1	1	8.6	8.6	8.6	20.911	0.0054091	1.7526	91745000	1	Rbbp9	O88851	O88851	Putative hydrolase RBBP9		0.379047	0.169323	0.902583	19.6841	19.7159	19.651	19.6651	20.2263	19.6676
3	3	3	5.2	5.2	5.2	68.839	0.0017699	2.1047	140950000	3	Eif4b	Q8BGD9	Q8BGD9	Eukaryotic translation initiation factor 4B		0.231287	0.169242	0.589682	20.0539	20.0686	20.0288	19.9487	20.7929	19.9175
6	6	6	26	26	26	31.277	0	12.067	2288800000	12	Nptn	P97300-1;P97300;P97300-3;P97300-4	P97300-1;P97300;P97300-3;P97300-4	Neuroplastin		0.460118	0.169215	1.06563	22.9862	22.9029	22.9445	22.9245	23.4253	22.9914
8	8	8	38.7	38.7	38.7	23.914	0	27.366	1908700000	16	Dtymk	P97930;P97930-2	P97930	Thymidylate kinase	Predicted mitochondrial	0.296138	0.169033	0.730327	24.1745	24.1143	24.1954	24.1199	24.7902	24.0812
19	19	19	82.8	82.8	82.8	25.605	0	323.31	55311000000	93	Ak2	Q9WTP6-2;Q9WTP6	Q9WTP6-2;Q9WTP6	Adenylate kinase 2, mitochondrial;Adenylate kinase 2, mitochondrial, N-terminally processed	Known mitochondrial	1.32106	0.168971	2.82169	26.7568	26.7152	26.8636	26.9249	27.026	26.8916
16	16	16	29.4	29.4	29.4	76.003	0	273.18	6807700000	41	Clpb	Q60649	Q60649	Caseinolytic peptidase B protein homolog	Known mitochondrial	1.21599	0.168931	2.58795	25.0862	25.0782	24.9718	25.177	25.3205	25.1455
4	4	4	9.1	9.1	9.1	55.591	0	7.6907	675270000	11	Slc38a3	Q9DCP2	Q9DCP2	Sodium-coupled neutral amino acid transporter 3		0.707115	0.168873	1.5491	22.3556	22.2699	22.3717	22.3791	22.7089	22.4159
2	2	2	2.6	2.6	2.6	108.53	0	13.916	261190000	8	Arhgef2	Q60875-5;Q60875-4;Q60875;Q60875-2;Q60875-3	Q60875-5;Q60875-4;Q60875;Q60875-2;Q60875-3	Rho guanine nucleotide exchange factor 2		0.399585	0.168791	0.944294	19.9024	19.7934	19.9311	19.8511	20.3912	19.891
1	1	1	2.5	2.5	2.5	37.04	0.0099206	1.539	118360000	2	Dok4	Q99KE3	Q99KE3	Docking protein 4	Predicted mitochondrial	0.722106	0.168659	1.57836	20.1984	20.286	20.4728	20.3975	20.6251	20.4407
5	5	5	5	5	5	115.04	0	7.3097	450450000	6	Itga5	P11688	P11688	Integrin alpha-5;Integrin alpha-5 heavy chain;Integrin alpha-5 light chain		1.00339	0.168196	2.13879	22.4426	22.3979	22.5883	22.5517	22.7376	22.6441
1	1	1	1.2	1.2	1.2	153.97	0.0041223	1.8722	61414000	1	Dhx29	Q6PGC1	Q6PGC1	ATP-dependent RNA helicase Dhx29		0.308289	0.168017	0.756032	19.1871	19.2728	19.1675	19.09	19.8092	19.2323
2	2	2	1.3	1.3	1.3	212.56	0	3.8716	106180000	2	Plxna4;Plxna2;Plxna3;Plxna1	Q80UG2;P70207;P70208-2;P70208;P70206	Q80UG2;P70207;P70208-2;P70208;P70206	Plexin-A4;Plexin-A2;Plexin-A3;Plexin-A1		0.344062	0.167384	0.830734	19.5477	19.5402	19.6768	19.475	20.1343	19.6574
4	4	3	19.7	19.7	14.4	23.59	0	27.536	4338800000	11	Rab6a	P35279;P35279-2;Q8BHD0	P35279;P35279-2	Ras-related protein Rab-6A		0.271676	0.16736	0.678004	24.0246	24.0356	23.9468	23.8943	24.6589	23.9558
14	14	14	53.5	53.5	53.5	34.134	0	226.02	19779000000	44	Sirt5	Q8K2C6	Q8K2C6	NAD-dependent protein deacylase sirtuin-5, mitochondrial	Known mitochondrial	0.388723	0.167326	0.922274	25.0493	25.019	25.1146	25.0371	25.5865	25.0614
1	1	1	6.6	6.6	6.6	26.201	0	2.9104	21122000	1	Tsn	Q62348	Q62348	Translin		0.456798	0.166884	1.05902	18.261	18.1147	18.5081	18.3635	18.6771	18.3438
1	1	1	5.2	5.2	5.2	23.599	0.00073046	2.421	89686000	1	Cdipt	Q8VDP6	Q8VDP6	CDP-diacylglycerol--inositol 3-phosphatidyltransferase	Predicted mitochondrial	0.493287	0.166726	1.13131	20.4029	20.4537	20.3358	20.44	20.8501	20.4025
5	5	5	22.4	22.4	22.4	31.55	0	37.177	2188400000	9	Rsu1	Q01730	Q01730	Ras suppressor protein 1		0.319786	0.166719	0.780192	23.7382	23.4414	23.7391	23.6575	24.1823	23.5792
3	3	3	6.9	6.9	6.9	46.988	0	9.0544	144720000	4	Mtus1	Q5HZI1-3;Q5HZI1-2;Q5HZI1-4;Q5HZI1	Q5HZI1-3;Q5HZI1-2;Q5HZI1-4;Q5HZI1	Microtubule-associated tumor suppressor 1 homolog	Known mitochondrial	0.320012	0.166694	0.780664	20.6043	20.5932	20.8104	20.5962	21.2364	20.6753
4	4	4	29.7	29.7	29.7	15.874	0	268.66	957060000	11	Mrpl14	Q9D1I6	Q9D1I6	39S ribosomal protein L14, mitochondrial	Known mitochondrial	0.398822	0.166114	0.94275	22.9566	22.9981	23.0098	22.9748	23.5052	22.9829
8	8	8	12.1	12.1	12.1	94.138	0	72.314	820570000	12	Esyt2	Q3TZZ7;Q3TZZ7-2	Q3TZZ7	Extended synaptotagmin-2		0.596142	0.16598	1.33286	22.8406	22.8591	22.8539	22.9053	23.2656	22.8806
4	4	4	19.8	19.8	19.8	28.96	0	22.343	455120000	7	Comtd1	Q8BIG7	Q8BIG7	Catechol O-methyltransferase domain-containing protein 1	Predicted mitochondrial	0.550481	0.165764	1.24368	21.7834	21.8086	21.5907	21.7578	22.1202	21.802
9	9	1	18.9	18.9	1.9	60.885	0	85.199	1010100000	21	P4ha1	Q60715-2	Q60715-2	Prolyl 4-hydroxylase subunit alpha-1	Predicted mitochondrial	0.469197	0.165701	1.08365	23.6926	23.8033	23.3868	23.6417	23.9489	23.7892
4	4	4	12.2	12.2	12.2	51.313	0	106.79	576870000	10	Cds2	Q99L43	Q99L43	Phosphatidate cytidylyltransferase 2		0.615304	0.16538	1.37021	21.9008	21.8837	21.828	21.8629	22.2633	21.9824
6	6	6	42.5	42.5	42.5	23.348	0	104.55	666830000	7	Emc8	O70378	O70378	ER membrane protein complex subunit 8	Known mitochondrial	0.290532	0.165141	0.718406	21.8389	21.7363	21.6718	21.6547	22.3616	21.7262
10	10	9	30.6	30.6	28	37.402	0	96.118	4568100000	24	Hnrnpa2b1	O88569;O88569-3;O88569-2	O88569;O88569-3;O88569-2	Heterogeneous nuclear ribonucleoproteins A2/B1		0.358132	0.165049	0.85976	24.1455	24.1329	24.2152	24.1579	24.7095	24.1213
3	3	3	9.6	9.6	9.6	50.036	0	11.783	311090000	5	Cmpk2	Q3U5Q7	Q3U5Q7	UMP-CMP kinase 2, mitochondrial	Known mitochondrial	0.331353	0.164482	0.80435	21.533	21.442	21.7022	21.5017	22.1011	21.5679
5	5	5	17.7	17.7	17.7	40.918	0	22.874	828680000	8	Ppm1k	Q8BXN7	Q8BXN7	Protein phosphatase 1K, mitochondrial	Known mitochondrial	0.42043	0.164431	0.986323	22.3795	22.2737	22.4666	22.3952	22.8515	22.3664
3	3	3	4.6	4.6	4.6	32.327	0	19.523	1455500000	14	Hacd1	Q9QY80	Q9QY80	Very-long-chain (3R)-3-hydroxyacyl-CoA dehydratase 1		0.727998	0.163884	1.58987	23.0018	22.8846	22.9843	22.9729	23.3019	23.0876
1	1	1	6.4	6.4	6.4	32.465	0	3.6008	48676000	1	Vps26b	Q8C0E2-2;Q8C0E2	Q8C0E2-2;Q8C0E2	Vacuolar protein sorting-associated protein 26B		0.316928	0.163382	0.774198	18.0601	18.1258	18.3723	18.1225	18.7234	18.2024
5	5	5	13.8	13.8	13.8	47.323	0	8.9726	99543000	6	Rilpl1	Q9JJC6	Q9JJC6	RILP-like protein 1		0.498083	0.162926	1.14077	20.4492	20.3867	20.3488	20.4128	20.8374	20.4234
25	25	25	17.2	17.2	17.2	196.58	0	97.296	2143500000	40	Lamb2	Q61292	Q61292	Laminin subunit beta-2		0.421813	0.162645	0.989102	24.381	24.3753	24.4761	24.3857	24.8942	24.4404
2	2	2	6	6	6	35.856	0	8.8872	280710000	2	Saraf	Q8R3Q0	Q8R3Q0	Store-operated calcium entry-associated regulatory factor		1.06886	0.161851	2.27413	20.5375	20.4908	20.3601	20.6792	20.5302	20.6646
9	9	9	5.9	5.9	5.9	201.82	0	17.497	693940000	14	Lama4	P97927	P97927	Laminin subunit alpha-4		0.252889	0.161318	0.637243	22.1747	22.1591	22.3812	22.1456	22.8851	22.1682
5	5	5	15	15	15	39.842	0	10.607	1203300000	9	Cab39	Q06138;Q9DB16-2;Q9DB16	Q06138	Calcium-binding protein 39		0.532983	0.161124	1.2094	22.977	22.895	22.9353	22.9486	23.3583	22.9838
2	2	2	2.7	2.7	2.7	183.11	0	40.557	175440000	2	Abca9	Q8K449	Q8K449	ATP-binding cassette sub-family A member 9	Predicted mitochondrial	0.878772	0.160913	1.88706	18.9563	19.0221	18.9231	19.0884	19.2824	19.0134
5	5	5	7.1	7.1	7.1	116.91	0	35.968	306640000	7	Ipo5	Q8BKC5-2;Q8BKC5	Q8BKC5-2;Q8BKC5	Importin-5		0.345059	0.16077	0.832797	21.572	21.4922	21.425	21.411	22.0271	21.5334
7	7	7	20.2	20.2	20.2	58.004	0	46.671	846060000	14	Cct6a	P80317;Q61390	P80317	T-complex protein 1 subunit zeta		1.20673	0.160659	2.56776	22.9088	22.8421	22.8943	22.9364	23.1411	23.0496
10	10	10	51.6	51.6	51.6	31.293	0	124.25	3486300000	21	Eef1d	P57776;P57776-3;P57776-2	P57776;P57776-3;P57776-2	Elongation factor 1-delta		0.356485	0.160406	0.856373	24.3267	24.4646	24.3114	24.361	24.8894	24.3336
3	3	3	4.1	4.1	4.1	100.13	0	4.431	40663000	3	Smtn	Q921U8-2;Q921U8;Q921U8-4;Q921U8-3	Q921U8-2;Q921U8;Q921U8-4;Q921U8-3	Smoothelin		0.453072	0.160372	1.05161	18.5421	18.78	18.9127	19.0326	18.9912	18.6921
7	7	7	38.9	38.9	38.9	21.778	0	120.02	3219700000	11	Prdx2	Q61171	Q61171	Peroxiredoxin-2	Predicted mitochondrial	0.23247	0.160053	0.592309	24.2921	23.9032	23.9748	23.9106	24.6953	24.0444
1	1	1	7.8	7.8	7.8	33.512	0	3.7799	197520000	1	Yif1b	Q9CX30-2;Q9CX30	Q9CX30-2;Q9CX30	Protein YIF1B	Predicted mitochondrial	1.94876	0.159782	4.44937	19.8698	19.766	19.864	19.9781	20.0177	19.9834
10	10	10	44	44	44	33.247	0	211.86	5133300000	18	Ucp1	P12242	P12242	Mitochondrial brown fat uncoupling protein 1	Known mitochondrial	0.0588561	0.159737	0.170002	23.707	25.4292	25.1272	24.7251	26.3414	23.676
2	2	2	4.7	4.7	4.7	56.708	0	3.657	89251000	2	Spns1	Q8R0G7	Q8R0G7	Protein spinster homolog 1	Known mitochondrial	0.359142	0.159547	0.861837	19.21	19.0446	19.2472	19.1535	19.6755	19.1514
3	3	3	14.5	14.5	14.5	17.982	0	4.6902	599610000	4	Mydgf	Q9CPT4	Q9CPT4	Myeloid-derived growth factor		0.35433	0.159233	0.851934	22.7641	22.8466	22.5659	22.7467	23.2178	22.6898
11	11	11	11.3	11.3	11.3	188.74	0	71.129	1107500000	14	Iqgap1	Q9JKF1	Q9JKF1	Ras GTPase-activating-like protein IQGAP1		0.297957	0.159064	0.734187	22.7004	22.6972	22.6599	22.6208	23.2773	22.6365
9	9	9	42.1	42.1	42.1	23.014	0	158.62	6777400000	22	Hspb1	P14602;P14602-2;P14602-3	P14602;P14602-2;P14602-3	Heat shock protein beta-1		0.705762	0.158831	1.54645	24.9939	24.8816	24.8971	24.9421	25.2677	25.0392
28	28	27	37.7	37.7	36.5	74.237	0	172.15	4783900000	54	Lmna	P48678;P48678-2;P48678-3	P48678;P48678-2;P48678-3	Prelamin-A/C;Lamin-A/C		0.54491	0.157919	1.23277	24.6704	24.5992	24.8601	24.8191	25.0632	24.7211
3	3	3	1.3	1.3	1.3	231.37	0	3.5427	1029100000	4	Plxnb1	Q8CJH3	Q8CJH3	Plexin-B1		0.475839	0.157654	1.09682	21.4306	21.4739	21.3438	21.4114	21.8494	21.4605
9	8	5	15.3	13.5	8.6	69.289	0	27.584	981930000	12	Ddx5	Q61656	Q61656	Probable ATP-dependent RNA helicase DDX5		0.26406	0.15744	0.661544	22.5662	22.4997	22.5574	22.4758	23.1724	22.4475
2	2	2	6.5	6.5	6.5	38.085	0	5.1342	275290000	3	P2rx4	Q9JJX6-4;Q9JJX6-2;Q9JJX6-3;Q9JJX6	Q9JJX6-4;Q9JJX6-2;Q9JJX6-3;Q9JJX6	P2X purinoceptor 4		0.218215	0.157355	0.560508	20.4102	20.3657	20.4862	20.2959	21.1351	20.3032
12	12	12	50.2	50.2	50.2	33.79	0	230.79	4260200000	22	Nt5c3a	Q9D020-1;Q9D020	Q9D020-1;Q9D020	Cytosolic 5-nucleotidase 3A		0.506343	0.157303	1.15705	24.6858	24.5732	24.7769	24.7576	24.674	25.0762
13	13	13	11.2	11.2	11.2	122.27	0	29.148	1141300000	16	Daam1	Q8BPM0-2;Q8BPM0;Q8BPM0-3;Q80U19	Q8BPM0-2;Q8BPM0	Disheveled-associated activator of morphogenesis 1		0.169566	0.156856	0.448887	22.962	22.8281	22.7418	22.5956	23.6839	22.723
10	10	10	29.7	29.7	29.7	37.527	0	323.31	3586700000	19	Mrpl44	Q9CY73;Q9CY73-2	Q9CY73	39S ribosomal protein L44, mitochondrial	Known mitochondrial	0.494912	0.156806	1.13452	23.9292	23.8908	23.9934	23.934	24.3627	23.9871
4	4	4	40.8	40.8	40.8	18.766	0	14.202	862510000	6	Fdx1l	Q9CPW2;Q9CPW2-2	Q9CPW2	Adrenodoxin-like protein, mitochondrial	Known mitochondrial	0.506601	0.156777	1.15756	21.4836	21.3969	21.4867	21.4571	21.8755	21.5049
46	46	46	49.1	49.1	49.1	129.68	0	323.31	49486000000	137	Pc	Q05920	Q05920	Pyruvate carboxylase, mitochondrial	Known mitochondrial	0.28148	0.156473	0.699071	27.2238	27.4889	27.3458	27.4023	27.9151	27.2105
2	2	2	7.7	7.7	7.7	50.779	0	8.4098	16372000	2	Pvrl2	P32507-2;P32507	P32507-2;P32507	Nectin-2		0.248839	0.156204	0.628385	17.0514	17.1878	17.3072	16.9854	17.7897	17.2398
8	8	8	30.8	30.8	30.8	37.555	0	18.335	2497400000	10	Acot7	Q91V12-2;Q91V12-4;Q91V12;Q91V12-3	Q91V12-2;Q91V12-4;Q91V12;Q91V12-3	Cytosolic acyl coenzyme A thioester hydrolase	Known mitochondrial	0.429246	0.156197	1.00401	24.5698	24.4658	24.5822	24.54	24.9977	24.5487
3	3	3	9.4	9.4	9.4	41.655	0	18.073	155590000	3	St13	Q99L47	Q99L47	Hsc70-interacting protein		0.334883	0.156002	0.811695	20.2197	20.0884	20.0411	20.0149	20.6303	20.172
7	7	7	53.6	53.6	53.6	15.531	0	44.591	1748300000	18	Cst3	P21460	P21460	Cystatin-C		0.328148	0.155792	0.797669	24.023	24.0189	24.024	23.9682	24.568	23.9971
2	2	2	5.8	5.8	5.8	40.074	0	3.4421	179990000	2	Naaa	Q9D7V9	Q9D7V9	N-acylethanolamine-hydrolyzing acid amidase;N-acylethanolamine-hydrolyzing acid amidase subunit alpha;N-acylethanolamine-hydrolyzing acid amidase subunit beta		0.286175	0.155702	0.709114	19.9653	20.153	20.1164	20.0412	20.6572	20.0033
4	4	4	11.6	11.6	11.6	53.255	0	9.3182	262260000	5	Cpe	Q00493	Q00493	Carboxypeptidase E		0.3408	0.155648	0.823978	20.9015	20.8907	20.9651	20.9085	21.4489	20.8669
1	1	1	8.1	8.1	8.1	20.619	0	3.8757	9405600	1	Rabac1	Q9Z0S9	Q9Z0S9	Prenylated Rab acceptor protein 1		0.492924	0.155048	1.1306	17.8334	17.8041	17.9104	17.9151	18.2668	17.8312
5	5	5	8.6	8.6	8.6	84.076	0	18.883	351790000	7	Akap2	O54931-5;O54931-4;O54931-3;O54931-2;O54931	O54931-5;O54931-4;O54931-3;O54931-2;O54931	A-kinase anchor protein 2		0.356566	0.154768	0.856538	20.3392	20.3006	20.4502	20.3671	20.8671	20.32
5	5	5	16.6	16.6	16.6	49.027	0	39.56	2541400000	10	Ddost	O54734	O54734	Dolichyl-diphosphooligosaccharide--protein glycosyltransferase 48 kDa subunit		0.383175	0.154698	0.910993	23.8669	23.8671	23.7892	23.8458	24.3308	23.8107
2	2	2	3	3	3	103.96	0	3.2163	70062000	2	Exoc2	Q9D4H1	Q9D4H1	Exocyst complex component 2		0.96786	0.154467	2.06629	20.0454	20.0327	20.1256	20.0854	20.3035	20.2782
12	12	12	49.5	49.5	49.5	24.038	0	289.9	219580000000	96	Ndufs8	Q8K3J1	Q8K3J1	NADH dehydrogenase [ubiquinone] iron-sulfur protein 8, mitochondrial	Known mitochondrial	0.437669	0.154439	1.02087	28.5213	28.5146	28.5595	28.5606	28.9862	28.5119
6	6	6	31.6	31.6	31.6	20.978	0	126.21	2099900000	16	Bnip3	O55003	O55003	BCL2/adenovirus E1B 19 kDa protein-interacting protein 3	Known mitochondrial	1.9278	0.154183	4.38718	23.6306	23.6508	23.6638	23.8668	23.7888	23.7522
18	18	18	14.8	14.8	14.8	176.43	0	160.72	1744700000	27	Uggt1	Q6P5E4	Q6P5E4	UDP-glucose:glycoprotein glucosyltransferase 1		0.404038	0.154069	0.953297	23.6956	23.7206	23.6065	23.6823	24.1437	23.6589
1	1	1	1.6	1.6	1.6	76.81	0	3.6881	1050400000	5	Tbc1d12	Q6A039	Q6A039	TBC1 domain family member 12		0.293598	0.154057	0.724932	20.9759	20.6857	21.083	20.8351	21.4143	20.9573
2	2	2	3.9	3.9	3.9	43.887	0.0017889	2.1957	527310000	4	Atp6v1c1	Q9Z1G3	Q9Z1G3	V-type proton ATPase subunit C 1		0.664751	0.153702	1.46652	21.3038	21.3857	21.3216	21.3528	21.6894	21.43
6	6	4	6.8	6.8	5.3	120.62	0	8.5526	767130000	7	Slc12a4	Q9JIS8	Q9JIS8	Solute carrier family 12 member 4		0.238206	0.153298	0.605003	22.3042	22.2817	22.1102	22.1182	22.8764	22.1614
2	2	2	2	2	2	135.63	0	4.5575	210490000	2	Cand2	Q6ZQ73	Q6ZQ73	Cullin-associated NEDD8-dissociated protein 2		0.86426	0.153206	1.85816	19.9338	19.9249	19.9374	19.9434	20.2287	20.0836
8	8	8	8.1	8.1	8.1	138.43	0	13.428	488740000	10	Copa	Q8CIE6	Q8CIE6	Coatomer subunit alpha;Xenin;Proxenin		0.281978	0.152887	0.700137	22.1955	22.101	22.3178	22.1316	22.7755	22.1659
8	8	8	40.4	40.4	40.4	30.641	0	44.488	4756100000	15	Cbr1	P48758	P48758	Carbonyl reductase [NADPH] 1		0.367549	0.152848	0.879088	24.219	24.2868	24.1252	24.1922	24.6981	24.1994
9	9	9	41.6	41.6	41.6	18.314	0	323.31	67495000000	47	Mtfp1	Q9CRB8	Q9CRB8	Mitochondrial fission process protein 1	Known mitochondrial	0.374778	0.152741	0.893872	27.4266	27.3988	27.4059	27.4113	27.9039	27.3744
10	10	10	30.1	30.1	30.1	45.739	0	154.75	12864000000	28	Nceh1	Q8BLF1	Q8BLF1	Neutral cholesterol ester hydrolase 1		0.49445	0.152498	1.13361	25.1409	25.1594	25.0831	25.0985	25.5382	25.2041
3	3	3	39.1	39.1	39.1	14.759	0	93.968	1084000000	9	Rpl22	P67984	P67984	60S ribosomal protein L22		0.533911	0.152406	1.21122	23.3048	23.3039	23.2674	23.3323	23.6944	23.3066
17	17	17	45.8	45.8	45.8	46.533	0	323.31	36252000000	76	Serpinh1	P19324	P19324	Serpin H1		0.366578	0.1519	0.877097	26.8952	27.0184	26.6762	26.84	27.2949	26.9105
3	3	3	5.4	5.4	5.4	58.415	0	3.123	296790000	3	Tor1aip1	Q921T2-3;Q921T2-2;Q921T2;Q8BYU6	Q921T2-3;Q921T2-2;Q921T2	Torsin-1A-interacting protein 1		0.775831	0.151641	1.68353	21.0817	20.9865	21.0674	21.0979	21.1265	21.3662
5	5	5	18.8	18.8	18.8	31.246	0	29.036	2335800000	14	Armc1	Q9D7A8	Q9D7A8	Armadillo repeat-containing protein 1	Predicted mitochondrial	0.585341	0.151495	1.31179	23.4475	23.416	23.4071	23.4656	23.8046	23.4549
12	12	12	28.2	28.2	28.2	56.451	0	169.82	2570000000	23	Abat	P61922;P61922-2	P61922;P61922-2	4-aminobutyrate aminotransferase, mitochondrial	Known mitochondrial	0.833372	0.151434	1.7969	23.7786	23.7413	23.8311	23.8499	24.0953	23.8601
1	1	1	2.3	2.3	2.3	60	0.00036832	2.6005	83536000	1	Fmo5	P97872	P97872	Dimethylaniline monooxygenase [N-oxide-forming] 5		0.237585	0.150993	0.603631	17.4117	17.367	17.4593	17.3493	18.0595	17.2821
6	6	6	15.5	15.5	15.5	60.575	0	35.321	3604600000	16	Itfg3	Q8C0Z1	Q8C0Z1	Protein ITFG3		0.442177	0.150349	1.02988	23.7884	23.7037	23.7416	23.7196	24.1803	23.7849
4	4	4	4.6	4.6	4.6	98.72	0	8.2011	271690000	6	Ptgfrn	Q9WV91	Q9WV91	Prostaglandin F2 receptor negative regulator		0.279689	0.15028	0.695234	21.5918	21.5101	21.5527	21.4917	22.1315	21.4823
14	14	14	36.4	36.4	36.4	42.215	0	70.33	3961200000	33	Lrpap1	P55302	P55302	Alpha-2-macroglobulin receptor-associated protein		0.666552	0.150129	1.47003	24.3836	24.511	24.3869	24.4432	24.7563	24.5324
1	1	1	2.9	2.9	2.9	88.047	0.0017643	2.0753	30051000	1	Vac14	Q80WQ2	Q80WQ2	Protein VAC14 homolog		0.391446	0.149995	0.927802	17.1302	17.1008	17.1887	16.9919	17.5378	17.34
3	3	3	12.4	12.4	12.4	28.489	0	4.4915	89308000	3	Gosr1	O88630	O88630	Golgi SNAP receptor complex member 1		0.242219	0.149896	0.613849	20.4398	20.3661	20.353	20.2923	21.0216	20.2947
3	3	3	18.1	18.1	18.1	36.539	0	109.71	256870000	8	Psmd7	P26516	P26516	26S proteasome non-ATPase regulatory subunit 7		0.295325	0.149887	0.728601	20.3357	20.1395	20.3586	20.1752	20.8083	20.2999
6	6	6	6.5	6.5	6.5	135.5	0	9.4483	372450000	10	Atp11a	P98197	P98197	Probable phospholipid-transporting ATPase IH		0.273001	0.149826	0.680859	22.4494	22.5087	22.6169	22.5378	23.0954	22.3913
6	6	6	21.4	21.4	21.4	37.022	0	95.724	2448700000	14	Aga	Q64191	Q64191	N(4)-(beta-N-acetylglucosaminyl)-L-asparaginase;Glycosylasparaginase alpha chain;Glycosylasparaginase beta chain		0.264057	0.149702	0.661539	23.6522	23.5934	23.8528	23.607	24.2721	23.6683
31	25	25	16.3	13.9	13.9	253.62	0	218.83	1650400000	42	Tln2	Q71LX4	Q71LX4	Talin-2		1.43854	0.149481	3.09407	23.844	23.8509	23.8557	23.9725	24.0933	23.9331
6	6	6	33.8	33.8	33.8	22.909	0	21.769	1489800000	9	Rab9a	Q9R0M6;Q8BHH2	Q9R0M6	Ras-related protein Rab-9A		0.323415	0.149397	0.787786	23.0036	23.0033	22.9606	22.9407	23.5166	22.9584
7	7	7	14.8	14.8	14.8	71.904	0	17.94	368940000	8	Jph1	Q9ET80	Q9ET80	Junctophilin-1		0.473454	0.149043	1.09209	21.8942	21.9306	21.8581	21.9171	22.3129	21.9
6	6	6	27.9	27.9	27.9	31.654	0	61.164	1698100000	13	Hax1	O35387	O35387	HCLS1-associated protein X-1	Known mitochondrial	0.784403	0.148732	1.70037	23.0412	23.0713	22.9802	23.1263	23.3429	23.0697
1	1	1	3.9	3.9	3.9	43.095	0	3.5671	9305300	1	Cdc42ep1	Q91W92	Q91W92	Cdc42 effector protein 1		0.111434	0.14814	0.307669	17.0752	17.0852	16.576	16.4713	17.9468	16.7628
16	16	16	73.3	73.3	73.3	27.61	0	323.31	37390000000	58	Ociad1	Q9CRD0;Q9CRD0-3;Q9CRD0-2	Q9CRD0;Q9CRD0-3;Q9CRD0-2	OCIA domain-containing protein 1	Known mitochondrial	0.5277	0.147884	1.19903	26.9668	26.9396	27.0526	27.0265	27.371	27.0051
14	14	14	44.3	44.3	44.3	49.939	0	318.21	9397400000	31	Mrps30	Q9D0G0	Q9D0G0	28S ribosomal protein S30, mitochondrial	Known mitochondrial	0.408292	0.147348	0.961884	24.8255	24.834	24.8419	24.8106	25.2867	24.8461
12	9	9	4.2	3.4	3.4	426.26	0	82.987	1380700000	16	Ank2	Q8C8R3;Q8C8R3-2;Q8C8R3-4;Q8C8R3-5;Q8C8R3-6;Q8C8R3-8;Q8C8R3-7;Q8C8R3-3	Q8C8R3;Q8C8R3-2;Q8C8R3-4;Q8C8R3-5;Q8C8R3-6;Q8C8R3-8;Q8C8R3-7	Ankyrin-2		0.678025	0.147312	1.49238	22.8041	22.8353	22.7671	22.833	23.1415	22.8739
3	3	3	7	7	7	48.789	0	6.3495	317090000	4	Cpa3	P15089	P15089	Mast cell carboxypeptidase A		0.962218	0.147212	2.05484	21.3902	21.4051	21.4633	21.6979	21.5329	21.4694
4	4	4	25.2	25.2	25.2	14.552	0	7.4205	1250400000	6	Rpl35	Q6ZWV7	Q6ZWV7	60S ribosomal protein L35		0.368518	0.14636	0.881071	22.276	22.4477	22.2629	22.3694	22.7807	22.2757
1	1	1	1.9	1.9	1.9	93.076	0.003148	2.003	4109900	2	Exoc6	Q8R313	Q8R313	Exocyst complex component 6		0.202518	0.146236	0.525042	16.095	15.8242	15.8452	15.6402	16.5516	16.0113
2	2	2	18.1	18.1	18.1	18.698	0	94.724	3925800000	9	Mrps10	Q80ZK0	Q80ZK0	28S ribosomal protein S10, mitochondrial	Known mitochondrial	1.06384	0.146051	2.26366	23.4776	23.43	23.3875	23.4855	23.6877	23.5601
3	3	3	4.2	4.2	4.2	89.309	0	23.482	18757000	4	Map7d1	A2AJI0-2;A2AJI0	A2AJI0-2;A2AJI0	MAP7 domain-containing protein 1		0.274346	0.145756	0.683756	19.6055	19.3403	19.6454	19.5339	20.0533	19.4413
1	1	1	3.2	3.2	3.2	31.01	0.0054366	1.7856	106910000	2	Agpat2	Q8K3K7	Q8K3K7	1-acyl-sn-glycerol-3-phosphate acyltransferase beta		0.200779	0.144954	0.521083	20.8902	21.1364	21.1196	20.9904	21.7222	20.8684
5	5	5	10.1	10.1	10.1	51.425	0	11.623	5318100000	7	Clint1	Q99KN9-2;Q99KN9	Q99KN9-2;Q99KN9	Clathrin interactor 1		0.406088	0.144921	0.957437	21.5187	21.379	21.4591	21.4681	21.8882	21.4351
11	11	11	19	19	19	77.187	0	209.59	3683600000	14	Abcb10	Q9JI39	Q9JI39	ATP-binding cassette sub-family B member 10, mitochondrial	Known mitochondrial	0.431651	0.144826	1.00883	23.8652	23.8105	23.8773	23.8564	24.28	23.8511
5	5	5	5.4	5.4	5.4	115.2	0	62.17	314850000	8	Hip1	Q8VD75	Q8VD75	Huntingtin-interacting protein 1		0.252108	0.144824	0.635539	21.1925	21.1611	21.0724	21.0804	21.7364	21.0437
2	2	2	1	1	1	300.14	0	3.2549	15926000	2	Map1a	Q9QYR6;Q9QYR6-2	Q9QYR6;Q9QYR6-2	Microtubule-associated protein 1A;MAP1A heavy chain;MAP1 light chain LC2		0.348987	0.144599	0.840915	17.6448	17.3972	17.757	17.6167	18.0145	17.6016
7	7	7	25.9	25.9	25.9	37.27	0	21.599	1058300000	19	Rcn2	Q8BP92	Q8BP92	Reticulocalbin-2	Known mitochondrial	0.447292	0.144244	1.04009	22.8681	22.8735	22.7796	22.8501	23.2553	22.8487
3	3	3	10.3	10.3	10.3	29.47	0	5.2482	105190000	3	Psma4	Q9R1P0	Q9R1P0	Proteasome subunit alpha type-4		0.404306	0.144238	0.953838	20.4781	20.3988	20.3391	20.3309	20.8259	20.4919
4	4	4	9.7	9.7	9.7	47.903	0	8.3541	1347300000	12	Enpp4	Q8BTJ4-2;Q8BTJ4	Q8BTJ4-2;Q8BTJ4	Bis(5-adenosyl)-triphosphatase enpp4		0.254703	0.144084	0.641204	23.4326	23.3607	23.4505	23.313	24.004	23.3591
16	16	16	34.6	34.6	34.6	85.156	0	323.31	9955500000	58	Perm1	Q149B8	Q149B8	PGC-1 and ERR-induced regulator in muscle protein 1		0.285735	0.143925	0.708174	24.8531	24.807	24.8461	24.8003	25.3839	24.7538
5	5	5	16.9	16.9	16.9	46.646	0	97.774	627300000	8	Plin2	P43883	P43883	Perilipin-2		0.603573	0.143707	1.34735	22.5362	22.5542	22.3121	22.5281	22.7565	22.549
12	12	12	38.6	38.6	38.6	44.699	0	92.93	5339200000	23	Dap3	Q9ER88;Q9ER88-2	Q9ER88;Q9ER88-2	28S ribosomal protein S29, mitochondrial	Known mitochondrial	0.66944	0.143422	1.47565	24.8482	24.8018	24.9795	24.918	24.9611	25.1807
3	3	3	8.3	8.3	8.3	52.378	0	7.4584	768560000	8	Adck5	Q80V03-2;Q80V03	Q80V03-2;Q80V03	Uncharacterized aarF domain-containing protein kinase 5	Predicted mitochondrial	0.45417	0.143347	1.05379	22.6483	22.5283	22.6745	22.6306	23.0171	22.6334
13	13	13	26	26	26	74.101	0	92.03	2068400000	23	Dars2	Q8BIP0	Q8BIP0	Aspartate--tRNA ligase, mitochondrial	Known mitochondrial	0.368693	0.143126	0.88143	24.3253	24.2898	24.3789	24.3135	24.795	24.3148
3	3	3	4.6	4.6	4.6	110.54	0	16.92	46256000	3	Exoc4	O35382	O35382	Exocyst complex component 4		0.254861	0.142988	0.641549	18.2313	18.0728	18.3133	18.1304	18.7715	18.1444
1	1	1	4.5	4.5	4.5	37.066	0	10.887	114510000	1	B3gat3	P58158	P58158	Galactosylgalactosylxylosylprotein 3-beta-glucuronosyltransferase 3		0.596483	0.142958	1.33352	18.2247	18.4076	18.4483	18.4235	18.6676	18.4183
5	5	5	19.5	19.5	19.5	21.05	0	62.927	11146000000	21	Reep5	Q60870	Q60870	Receptor expression-enhancing protein 5		0.286446	0.142161	0.709691	25.2791	25.228	25.8058	25.4271	25.6321	25.6802
2	2	2	5.5	5.5	5.5	68.625	0.0017693	2.1029	56498000	2	Gspt1;Gspt2	Q8R050;Q8R050-2;Q149F3	Q8R050;Q8R050-2;Q149F3	Eukaryotic peptide chain release factor GTP-binding subunit ERF3A;Eukaryotic peptide chain release factor GTP-binding subunit ERF3B		0.42927	0.141838	1.00406	17.316	17.468	17.6643	17.5157	17.8222	17.5359
14	14	12	25.5	25.5	21.5	81.8	0	72.503	3251900000	29	Jup	Q02257	Q02257	Junction plakoglobin		0.954427	0.141786	2.03905	24.1422	24.1535	24.2548	24.216	24.3388	24.4211
7	7	7	30.2	30.2	30.2	33.196	0	148.46	2631900000	13	Bpnt1	Q9Z0S1	Q9Z0S1	3(2),5-bisphosphate nucleotidase 1	Predicted mitochondrial	1.01071	0.141769	2.15381	24.6552	24.578	24.7936	24.849	24.7839	24.8192
25	25	24	38.8	38.8	37.8	74.691	0	323.31	15652000000	84	Jph2	Q9ET78;Q9ET77	Q9ET78	Junctophilin-2		0.451644	0.141706	1.04876	26.1566	26.1384	26.2209	26.2068	26.5776	26.1566
6	6	6	59.7	59.7	59.7	14.188	0	72.163	3637900000	21	Isca1	Q9D924	Q9D924	Iron-sulfur cluster assembly 1 homolog, mitochondrial	Known mitochondrial	0.650173	0.141651	1.43812	23.9808	23.9993	23.9862	24.0113	24.3255	24.0544
7	7	7	15.5	15.5	15.5	57.205	0	53.291	3654500000	14	Entpd1	P55772	P55772	Ectonucleoside triphosphate diphosphohydrolase 1		0.571689	0.141457	1.28514	24.5657	24.7183	24.719	24.732	25.0029	24.6925
5	3	3	20.9	12.6	12.6	28.832	0	6.0173	107680000	3	Pgam1	Q9DBJ1	Q9DBJ1	Phosphoglycerate mutase 1		0.664139	0.141216	1.46533	20.1178	20.1881	20.1051	20.1074	20.4267	20.3006
1	1	1	6.5	6.5	6.5	34.567	0	4.4015	128520000	1	Cope	O89079	O89079	Coatomer subunit epsilon		0.517542	0.141184	1.17908	19.2415	19.3071	19.2451	19.2554	19.6381	19.3237
3	3	3	36.7	36.7	36.7	15.525	0	85.623	1793000000	11	Chchd4	Q8VEA4	Q8VEA4	Mitochondrial intermembrane space import and assembly protein 40	Known mitochondrial	0.249977	0.141161	0.630878	22.4493	22.4539	22.4383	22.3907	23.0347	22.3395
4	4	4	37.5	37.5	37.5	10.344	0	295.16	195320000000	23	Atp5j2	P56135	P56135	ATP synthase subunit f, mitochondrial	Known mitochondrial	0.247366	0.141139	0.625157	28.8008	28.7035	28.8652	28.7641	29.3685	28.6603
3	2	2	3.9	2.8	2.8	83.482	0	3.9863	69147000	2	Abcd2	Q61285	Q61285	ATP-binding cassette sub-family D member 2		0.365113	0.140777	0.874096	19.5901	19.4385	19.6735	19.5919	19.9975	19.535
7	7	7	12.6	12.6	12.6	81.472	0	12.633	426840000	13	Fsd2	Q8BZ52	Q8BZ52	Fibronectin type III and SPRY domain-containing protein 2		0.753138	0.14075	1.63904	22.1445	22.1332	22.1857	22.2079	22.464	22.2138
6	6	6	34.4	34.4	34.4	24.74	0	211.6	1470100000	9	Sec22b	O08547	O08547	Vesicle-trafficking protein SEC22b		0.187756	0.140701	0.491228	22.5924	22.5611	22.458	22.405	23.2448	22.3838
12	12	12	15.7	15.7	15.7	109.65	0	323.31	2939900000	21	Anpep	P97449	P97449	Aminopeptidase N		0.737188	0.140605	1.60783	24.4727	24.4669	24.4757	24.5439	24.7859	24.5073
2	2	2	27.3	27.3	27.3	10.982	0	57.782	573070000	4	Apoc3	P33622	P33622	Apolipoprotein C-III		0.243917	0.14041	0.617584	21.5585	21.5907	21.6846	21.4979	22.1987	21.5585
2	2	2	17.2	17.2	17.2	14.223	0	4.8942	61271000	3	Lyrm1	Q9CQB7	Q9CQB7	LYR motif-containing protein 1	Known mitochondrial	0.242822	0.140279	0.615176	18.3594	18.318	18.3209	18.2193	18.9273	18.2726
8	6	5	35.3	26.6	23.2	23.668	0	29.55	1198900000	14	Rab8a	P55258	P55258	Ras-related protein Rab-8A		0.455718	0.140206	1.05687	23.4318	23.27	23.5905	23.4796	23.7611	23.4723
7	7	7	38.7	38.7	38.7	29.415	0	323.31	5441500000	26		Q8BGX2	Q8BGX2	Uncharacterized protein C19orf52 homolog		0.546183	0.140081	1.23526	23.8104	23.7295	23.8219	23.8278	24.1463	23.808
4	4	4	13.7	13.7	13.7	34.877	0	6.3045	706140000	5	Lrrc59	Q922Q8	Q922Q8	Leucine-rich repeat-containing protein 59	Known mitochondrial	0.35033	0.139933	0.843689	21.834	21.8511	21.8246	21.8002	22.3076	21.8217
2	2	2	2.7	2.7	2.7	80.054	0.0093085	1.5981	165730000	2	Gp1ba	O35930	O35930	Platelet glycoprotein Ib alpha chain		0.261845	0.139662	0.656741	20.9198	20.3618	20.641	20.6447	21.0582	20.6387
3	3	3	15.1	15.1	15.1	26.713	0	49.267	595490000	4	Vti1b	O88384	O88384	Vesicle transport through interaction with t-SNAREs homolog 1B		0.209887	0.139626	0.541751	21.3239	21.2258	21.4099	21.2124	21.9638	21.2023
5	5	5	11.1	11.1	11.1	54.748	0	43.23	717270000	13	Steap3	Q8CI59;Q8CI59-2	Q8CI59;Q8CI59-2	Metalloreductase STEAP3		0.240506	0.139587	0.610076	23.9567	23.8997	23.7657	23.7624	24.4556	23.8229
3	3	3	31.7	31.7	31.7	13.189	0	4.171	583120000	3		Q9CRC3	Q9CRC3	UPF0235 protein C15orf40 homolog		0.247365	0.13936	0.625155	23.2755	23.2391	23.1554	23.199	23.7984	23.0908
4	4	4	36.4	36.4	36.4	16.273	0	108.13	2980200000	9	Rps14	P62264	P62264	40S ribosomal protein S14	Predicted mitochondrial	0.27551	0.139358	0.686258	23.1495	23.0587	23.1441	23.0899	23.6568	23.0236
9	9	9	38.9	38.9	38.9	36.614	0	94.129	4720700000	21	Sirt3	Q8R104;Q8R104-2	Q8R104;Q8R104-2	NAD-dependent protein deacetylase sirtuin-3	Known mitochondrial	0.849153	0.139301	1.82816	23.8233	23.8071	23.9588	23.8908	24.0244	24.092
5	5	5	11.1	11.1	11.1	65.539	0	38.531	711350000	7	Mpp7	Q8BVD5;Q8BVD5-5;Q8BVD5-4;Q8BVD5-3;Q8BVD5-2	Q8BVD5;Q8BVD5-5;Q8BVD5-4;Q8BVD5-3;Q8BVD5-2	MAGUK p55 subfamily member 7		0.431514	0.139121	1.00856	22.2491	22.2436	22.1955	22.2024	22.6401	22.2632
4	4	4	12.5	12.5	12.5	50.213	0	9.5016	181530000	6	Ruvbl1	P60122	P60122	RuvB-like 1		0.291552	0.138838	0.720578	19.74	19.7275	20.0869	19.8005	20.2919	19.8784
1	1	1	1.1	1.1	1.1	107.5	0.0054109	1.7552	32177000	3	Gart	Q64737	Q64737	Trifunctional purine biosynthetic protein adenosine-3;Phosphoribosylamine--glycine ligase;Phosphoribosylformylglycinamidine cyclo-ligase;Phosphoribosylglycinamide formyltransferase		0.121292	0.138395	0.332333	17.8693	17.4739	17.7985	17.3496	18.6387	17.5687
6	6	6	30.8	30.8	30.8	22.876	0	96.116	1682100000	20	Gfer	P56213	P56213	FAD-linked sulfhydryl oxidase ALR	Known mitochondrial	0.340433	0.137567	0.823217	23.5803	23.489	23.4388	23.4706	23.9639	23.4863
8	8	8	43.1	43.1	43.1	24.944	0	56.94	4148900000	16	Mrpl24	Q9CQ06	Q9CQ06	39S ribosomal protein L24, mitochondrial	Known mitochondrial	0.40325	0.136994	0.951704	23.5053	23.5651	23.4692	23.4977	23.9323	23.5205
2	2	2	9.8	9.8	9.8	41.718	0	5.874	71304000	3	Dbn1	Q9QXS6-2;Q9QXS6-3;Q9QXS6	Q9QXS6-2;Q9QXS6-3;Q9QXS6	Drebrin		0.283596	0.136645	0.703601	19.0333	19.0937	19.0735	18.9894	19.5895	19.0316
5	5	5	20.3	20.3	20.3	37.325	0	76.562	3234200000	17	Ahsg	P29699;CON__P12763	P29699	Alpha-2-HS-glycoprotein		0.565161	0.136358	1.27239	24.4073	24.5023	24.4114	24.4051	24.7599	24.5651
3	3	3	9.5	9.5	9.5	38.001	0	17.353	921020000	7	Rcn3	Q8BH97	Q8BH97	Reticulocalbin-3		0.449676	0.13585	1.04484	21.4951	21.7343	21.492	21.634	21.9121	21.5829
16	16	16	34.7	34.7	34.7	68.035	0	218.79	6447400000	35	Prodh	Q9WU79	Q9WU79	Proline dehydrogenase 1, mitochondrial	Known mitochondrial	1.00197	0.135766	2.13588	25.4176	25.452	25.2679	25.4961	25.572	25.4767
1	1	1	1.6	1.6	1.6	55.918	0.0054127	1.7557	71641000	2	Gpcpd1	Q8C0L9-2;Q8C0L9	Q8C0L9-2;Q8C0L9	Glycerophosphocholine phosphodiesterase GPCPD1		0.479067	0.135741	1.10321	18.8936	19.0469	19.1737	19.0771	19.3591	19.0854
8	8	8	13.6	13.6	13.6	91.712	0	89.482	1088000000	13	Vps35	Q9EQH3	Q9EQH3	Vacuolar protein sorting-associated protein 35		0.561386	0.135649	1.26501	22.9407	22.9251	22.883	22.885	23.2481	23.0227
5	5	5	4.4	4.4	4.4	142.88	0	54.054	300750000	9	Npc1	O35604	O35604	Niemann-Pick C1 protein		0.218338	0.135605	0.560783	21.7154	21.77	21.8158	21.6208	22.3802	21.7071
1	1	1	6.7	6.7	6.7	17.682	0.0003723	2.7585	292890000	2	Alyref;Alyref2	O08583-2;Q9JJW6-2;Q9JJW6;O08583	O08583-2;Q9JJW6-2;Q9JJW6;O08583	THO complex subunit 4;Aly/REF export factor 2		0.174351	0.1356	0.4601	20.0642	20.0387	20.1907	19.9583	20.8151	19.927
13	13	13	11.3	11.3	11.3	167.94	0	41.809	539620000	21	Clasp1	Q80TV8-2;Q80TV8	Q80TV8-2;Q80TV8	CLIP-associating protein 1		1.42292	0.135416	3.05712	23.27	23.2643	23.3826	23.411	23.4836	23.4285
2	2	2	1.8	1.8	1.8	147.45	0.0041251	1.878	11870000	3	Tbc1d4	Q8BYJ6;Q8BYJ6-5;Q8BYJ6-4;Q8BYJ6-2;Q8BYJ6-3	Q8BYJ6;Q8BYJ6-5;Q8BYJ6-4;Q8BYJ6-2;Q8BYJ6-3	TBC1 domain family member 4		0.203374	0.135087	0.526989	18.0801	18.0272	18.2629	17.9775	18.7492	18.0489
5	5	5	32.9	32.9	32.9	18.742	0	9.8129	292260000	5	Cnbp	P53996-2;P53996-3;P53996	P53996-2;P53996-3;P53996	Cellular nucleic acid-binding protein		0.541962	0.134769	1.227	22.1198	21.9735	22.2277	22.1446	22.4036	22.1771
5	5	5	22.3	22.3	22.3	27.912	0	23.605	443010000	6	Psmd4	O35226-5;O35226-4;O35226-3;O35226;O35226-2	O35226-5;O35226-4;O35226-3;O35226;O35226-2	26S proteasome non-ATPase regulatory subunit 4		0.191653	0.134584	0.500199	22.6255	22.6414	22.5414	22.9608	22.2051	23.0461
10	10	10	17.3	17.3	17.3	80.003	0	307.1	1911900000	25	Pecam1	Q08481-3;Q08481;Q08481-2;Q08481-4	Q08481-3;Q08481;Q08481-2;Q08481-4	Platelet endothelial cell adhesion molecule		0.452272	0.134384	1.05001	23.7266	23.6834	23.7264	23.7058	24.1004	23.7334
12	12	12	24.1	24.1	24.1	59.555	0	34.156	1361200000	22	Cct8	P42932	P42932	T-complex protein 1 subunit theta		0.657244	0.134064	1.4519	23.7119	23.6184	23.7106	23.6642	23.9656	23.8134
36	28	22	47.6	38.4	31.8	104.98	0	319.08	10988000000	64	Actn4	P57780	P57780	Alpha-actinin-4		0.392768	0.133988	0.930484	25.5511	25.4906	25.7287	25.6273	25.9722	25.5728
34	34	31	68.3	68.3	60.6	47.473	0	323.31	2163500000000	683	Ckmt2	Q6P8J7	Q6P8J7	Creatine kinase S-type, mitochondrial	Known mitochondrial	0.836582	0.133813	1.80325	30.993	31.0963	31.151	31.1503	31.3297	31.1618
4	4	4	15.4	15.4	15.4	28.709	0	10.073	1433800000	10	Pex11b	Q9Z210	Q9Z210	Peroxisomal membrane protein 11B		0.266422	0.133734	0.666659	22.5565	22.6192	22.5193	22.5094	23.0956	22.4913
35	35	34	47.1	47.1	45.6	92.475	0	323.31	47528000000	120	Hsp90b1	P08113	P08113	Endoplasmin	Predicted mitochondrial	0.53707	0.133716	1.21741	27.759	27.6868	27.5613	27.7422	27.9861	27.68
6	6	6	7.1	7.1	7.1	115.73	0	11.267	301500000	6	Ogt	Q8CGY8-2;Q8CGY8	Q8CGY8-2;Q8CGY8	UDP-N-acetylglucosamine--peptide N-acetylglucosaminyltransferase 110 kDa subunit	Known mitochondrial	0.376749	0.133359	0.897897	21.0736	21.0959	20.9202	21.0146	21.4387	21.0365
10	10	10	12.6	12.6	12.6	118.46	0	66.37	2723300000	19	Vars2	Q3U2A8	Q3U2A8	Valine--tRNA ligase, mitochondrial	Known mitochondrial	0.959098	0.133336	2.04851	23.6133	23.5566	23.6397	23.6597	23.8555	23.6945
3	2	2	1.7	1.1	1.1	265.25	0.00073448	2.5459	190260000	2	Acaca	Q5SWU9;Q5SWU9-2	Q5SWU9;Q5SWU9-2	Acetyl-CoA carboxylase 1;Biotin carboxylase		0.307567	0.133167	0.754509	20.3791	20.4757	20.3899	20.3919	20.8952	20.3572
1	1	1	8.6	8.6	8.6	14.173	0.0076872	1.6466	58574000	1	Nhp2l1	Q9D0T1	Q9D0T1	NHP2-like protein 1;NHP2-like protein 1, N-terminally processed		0.359855	0.132983	0.863303	19.2165	19.0789	19.1226	19.1562	19.5673	19.0934
37	37	35	54.9	54.9	52.2	88.216	0	323.31	355580000000	244	Cpt1b	Q924X2	Q924X2	Carnitine O-palmitoyltransferase 1, muscle isoform	Known mitochondrial	0.458034	0.132909	1.06148	28.9686	29.0714	28.9858	29.0068	29.3832	29.0346
8	8	8	12.1	12.1	12.1	85.462	0	19.872	357180000	13	Ece1	Q4PZA2-3;Q4PZA2-2;Q4PZA2-4;Q4PZA2	Q4PZA2-3;Q4PZA2-2;Q4PZA2-4;Q4PZA2	Endothelin-converting enzyme 1		0.516492	0.132907	1.17702	22.375	22.2453	22.2681	22.3011	22.6385	22.3475
1	1	1	2.9	2.9	2.9	55.721	0	2.9852	22588000	1	Micall1	Q8BGT6-2;Q8BGT6	Q8BGT6-2;Q8BGT6	MICAL-like protein 1		0.355966	0.132676	0.855304	17.6882	17.5837	17.6859	17.5517	18.0685	17.7356
21	21	20	21	21	20.2	136.54	0	144.25	5712400000	34	Nid1	P10493	P10493	Nidogen-1		0.310276	0.13257	0.760217	24.1716	24.1697	24.3688	24.1679	24.6884	24.2515
1	1	1	4.3	4.3	4.3	24.182	0.0031491	2.0032	85567000	1	Timp3	P39876	P39876	Metalloproteinase inhibitor 3		0.154646	0.132408	0.413551	19.0391	18.5673	18.8969	18.6826	19.543	18.675
8	8	8	25	25	25	41.87	0	169.69	5738300000	24	Poldip2	Q91VA6	Q91VA6	Polymerase delta-interacting protein 2	Known mitochondrial	0.284033	0.132266	0.704536	24.6858	24.6707	24.6686	24.6133	25.1825	24.6261
2	2	2	3.1	3.1	3.1	67.334	0.0017992	2.2652	186690000	3	Retsat	Q64FW2	Q64FW2	All-trans-retinol 13,14-reductase		0.495511	0.132191	1.1357	20.6713	20.7682	20.7753	20.7434	21.0926	20.7754
6	6	6	18.1	18.1	18.1	41.7	0	16.73	1994700000	11	Letmd1	Q924L1;Q924L1-3;Q924L1-2	Q924L1;Q924L1-3;Q924L1-2	LETM1 domain-containing protein 1	Predicted mitochondrial	0.168679	0.131997	0.446802	23.0944	23.5736	23.6059	23.461	24.0203	23.1887
4	4	4	4.3	4.3	4.3	107.96	0	7.8885	688790000	4	Enpep	P16406	P16406	Glutamyl aminopeptidase		0.286813	0.1315	0.710476	21.899	21.9528	21.8913	21.8808	22.4134	21.8434
2	2	2	2.9	2.9	2.9	85.004	0.0017857	2.1743	288210000	3	Cfb	P04186	P04186	Complement factor B;Complement factor B Ba fragment;Complement factor B Bb fragment		0.336261	0.131425	0.814557	21.0827	21.0053	21.0502	20.9667	21.4909	21.0749
2	2	2	4.8	4.8	4.8	55.045	0	3.9416	205950000	4	Wdr37	Q8CBE3	Q8CBE3	WD repeat-containing protein 37		0.211091	0.131306	0.544473	20.4651	20.355	20.5503	20.3504	21.057	20.3569
9	9	9	18.4	18.4	18.4	60.924	0	16.416	809740000	15	Mpp6	Q9JLB0-2;Q9JLB0	Q9JLB0-2;Q9JLB0	MAGUK p55 subfamily member 6		0.662946	0.13128	1.463	22.5364	22.5279	22.6354	22.6478	22.8597	22.5862
7	7	7	23.4	23.4	23.4	53.517	0	71.639	1222200000	15	Pars2	Q8CFI5	Q8CFI5	Probable proline--tRNA ligase, mitochondrial	Known mitochondrial	0.757094	0.131254	1.64679	23.2048	23.2162	23.292	23.2752	23.5169	23.3147
7	7	7	15.6	15.6	15.6	60.18	0	56.265	569410000	10	Acbd3	Q8BMP6	Q8BMP6	Golgi resident protein GCP60	Known mitochondrial	0.368605	0.131138	0.88125	22.089	22.0047	22.0923	22.0333	22.4847	22.0613
8	8	8	48.7	48.7	48.7	15.942	0	218.23	32487000000	44	Sod1	P08228	P08228	Superoxide dismutase [Cu-Zn]	Predicted mitochondrial	0.627298	0.131092	1.39357	25.8224	25.8451	25.7003	25.7836	26.0691	25.9083
7	7	7	29.7	29.7	29.7	33.34	0	25.171	2655300000	12	Mrpl2	Q9D773	Q9D773	39S ribosomal protein L2, mitochondrial	Known mitochondrial	0.34184	0.131083	0.826133	24.2241	24.2831	24.2399	24.2222	24.6955	24.2227
5	5	5	41.5	41.5	41.5	18.904	0	24.661	773680000	12	Nenf	Q9CQ45	Q9CQ45	Neudesin		0.470411	0.130985	1.08606	23.2996	23.209	23.2769	23.2542	23.6265	23.2977
2	2	2	8.8	8.8	8.8	23.858	0	3.8744	702270000	3	Sspn	Q62147	Q62147	Sarcospan		0.339297	0.130965	0.820862	21.6345	21.5587	21.5493	21.5308	22.025	21.5795
3	3	3	10.5	10.5	10.5	42.223	0	12.084	561120000	4	Pex3	Q9QXY9	Q9QXY9	Peroxisomal biogenesis factor 3		0.691994	0.130741	1.5196	21.2143	21.2286	21.3913	21.3035	21.5264	21.3964
16	16	16	45.4	45.4	45.4	44.929	0	86.837	6379600000	51	Mrps9	Q9D7N3	Q9D7N3	28S ribosomal protein S9, mitochondrial	Known mitochondrial	0.660501	0.130634	1.45824	25.5569	25.6164	25.5127	25.6103	25.8614	25.6062
8	8	7	18.3	18.3	16.3	44.458	0	30.783	1047500000	15	Chil3	O35744	O35744	Chitinase-like protein 3		0.135452	0.130363	0.367214	22.7398	22.9019	21.8798	22.3411	22.8876	22.6839
4	4	4	20.2	20.2	20.2	21.557	0	30.177	4686400000	10	Arl6ip5	Q8R5J9	Q8R5J9	PRA1 family protein 3		0.46278	0.129944	1.07091	24.3537	24.4036	24.2576	24.3117	24.6889	24.4041
35	35	35	18.9	18.9	18.9	257.56	0	138.18	2046800000	56	Golga4	Q91VW5	Q91VW5	Golgin subfamily A member 4		0.494092	0.12977	1.1329	24.3695	24.4018	24.3848	24.4067	24.7434	24.3954
1	1	1	13	13	13	13.219	0	315.08	10303000000	15	Mtnd3	P03899	P03899	NADH-ubiquinone oxidoreductase chain 3		0.216293	0.129478	0.556191	23.5613	23.4864	23.4772	23.4528	24.0974	23.3632
4	4	4	6.5	6.5	6.5	87.22	0	4.0759	328140000	4	Plaa	P27612	P27612	Phospholipase A-2-activating protein		0.938151	0.129086	2.00614	22.0005	21.9317	21.8568	21.995	22.0258	22.1555
2	2	2	12.2	12.2	12.2	27.372	0	30.394	83944000	4	Psma6	Q9QUM9	Q9QUM9	Proteasome subunit alpha type-6		0.300335	0.129022	0.739225	17.9313	18.0132	18.1006	17.9149	18.4704	18.0469
13	13	13	52.7	52.7	52.7	27.702	0	152.72	5885400000	33	Nmnat3	Q99JR6	Q99JR6	Nicotinamide/nicotinic acid mononucleotide adenylyltransferase 3	Known mitochondrial	0.323114	0.128992	0.787157	24.5235	24.4517	24.6174	24.5022	24.9732	24.5042
3	3	3	5.4	5.4	5.4	91.467	0	7.907	780500000	5	Slc9a1	Q61165	Q61165	Sodium/hydrogen exchanger 1		0.723974	0.128939	1.58201	22.7081	22.6387	22.8235	22.8104	22.9729	22.7739
3	3	3	4	4	4	122.06	0	4.0763	15416000	3	Fmnl1	Q9JL26;Q9JL26-2;Q8CGB3-2;Q8CGB3;Q8CGB3-3	Q9JL26;Q9JL26-2	Formin-like protein 1		0.258288	0.128675	0.649013	17.3166	17.2073	17.4873	17.3328	17.8233	17.241
7	7	7	32	32	32	23.443	0	44.438	1786100000	13	Mrps26	Q80ZS3	Q80ZS3	28S ribosomal protein S26, mitochondrial	Known mitochondrial	0.309953	0.128443	0.759538	23.4325	23.4252	23.3612	23.3374	23.868	23.3987
26	26	26	46.8	46.8	46.8	63.691	0	323.31	10638000000	68	Ckap4	Q8BMK4	Q8BMK4	Cytoskeleton-associated protein 4		0.78401	0.128231	1.69959	25.8665	25.969	25.9228	25.9974	26.1848	25.9607
6	6	6	17.6	17.6	17.6	39.136	0	128.02	2754600000	10	Nudt13	Q8JZU0	Q8JZU0	Nucleoside diphosphate-linked moiety X motif 13	Predicted mitochondrial	0.36317	0.128159	0.87011	23.1406	23.2806	23.4923	23.3489	23.6433	23.3059
1	1	1	11.4	11.4	11.4	13.159	0.0073628	1.657	22888000	1	Sncg	Q9Z0F7	Q9Z0F7	Gamma-synuclein		0.519036	0.128002	1.18202	17.8702	17.939	17.9945	17.9138	18.2582	18.0158
3	3	3	13.1	13.1	13.1	35.377	0	41.674	733550000	6	Aimp2	Q8R010	Q8R010	Aminoacyl tRNA synthase complex-interacting multifunctional protein 2		0.373748	0.127967	0.891767	22.565	22.6161	22.3846	22.5298	22.9001	22.5197
17	17	3	8.4	8.4	1.1	238.94	0	84.802	2819700000	30	Cacna1c	Q01815-2;Q01815;Q99246-3;Q99246-4;Q99246;Q02789-2;Q02789;Q9JIS7	Q01815-2;Q01815	Voltage-dependent L-type calcium channel subunit alpha-1C		0.708052	0.127412	1.55092	24.0728	24.0695	24.1074	24.09	24.3652	24.1767
1	1	1	10.1	10.1	10.1	13.37	0.0041351	1.8937	9233000	1	Atp6v1f	Q9D1K2	Q9D1K2	V-type proton ATPase subunit F		0.175726	0.127108	0.463313	16.3749	16.5057	16.3238	16.3793	17.0507	16.1556
3	3	3	19.6	19.6	19.6	16.689	0	85.375	580150000	4	Lyz2;Lyz1	P08905;P17897	P08905;P17897	Lysozyme C-2;Lysozyme C-1		0.139699	0.126874	0.377557	22.2356	22.1308	21.6728	21.8425	22.7163	21.8611
5	5	5	6	6	6	136.1	0	27.749	366580000	9	Mmrn1	B2RPV6	B2RPV6	Multimerin-1		0.144279	0.126844	0.388654	21.5738	20.8372	21.3858	21.1559	21.8728	21.1487
3	3	3	15.6	15.6	15.6	20.626	0	6.2653	331010000	5	Sec11a	Q9R0P6	Q9R0P6	Signal peptidase complex catalytic subunit SEC11A		0.162291	0.126376	0.431729	21.2251	21.0949	21.3104	21.0868	21.9069	21.0159
2	2	2	13.1	13.1	13.1	28.206	0	14.5	605220000	8	Dnajc4	Q9D844	Q9D844	DnaJ homolog subfamily C member 4	Predicted mitochondrial	0.76207	0.126376	1.65654	22.1572	22.2012	22.3577	22.2994	22.4537	22.3421
10	10	10	26.6	26.6	26.6	41.873	0	134.63	4244300000	26	Tefm	Q5SSK3	Q5SSK3	Transcription elongation factor, mitochondrial	Known mitochondrial	0.306045	0.126359	0.751297	24.8056	24.8822	24.7128	24.7059	25.2397	24.834
4	4	2	25	25	11.2	20.88	0	31.859	2625300000	10	Hras	Q61411-2;Q61411	Q61411-2;Q61411	GTPase HRas;GTPase HRas, N-terminally processed		0.526896	0.126162	1.19745	23.561	23.5021	23.5249	23.5355	23.8625	23.5685
14	14	14	27.8	27.8	27.8	55.832	0	67.089	5762100000	39	Pacsin2	Q9WVE8;Q61644	Q9WVE8	Protein kinase C and casein kinase substrate in neurons protein 2		0.513636	0.1261	1.1714	25.1126	25.0711	25.0014	24.9987	25.3515	25.2132
9	2	2	29.9	8.5	8.5	40.538	0	21.404	42671000	3	Gnai3	Q9DC51	Q9DC51	Guanine nucleotide-binding protein G(k) subunit alpha		0.216849	0.125661	0.55744	19.0987	19.0409	19.0099	18.9549	19.6233	18.9482
10	10	10	54.3	54.3	54.3	23.473	0	72.199	2802900000	16	Bag2	Q91YN9	Q91YN9	BAG family molecular chaperone regulator 2	Predicted mitochondrial	0.294679	0.125623	0.727227	23.9564	23.8866	23.7588	23.7889	24.3146	23.8751
6	6	6	6.2	6.2	6.2	146.56	0	75.712	510740000	10	Xdh	Q00519	Q00519	Xanthine dehydrogenase/oxidase;Xanthine dehydrogenase;Xanthine oxidase		1.05139	0.125279	2.23778	21.9801	21.9625	21.8923	22.0183	22.0239	22.1685
11	10	10	7.6	7.3	7.3	233.32	0	110.57	1009500000	16	Myof	Q69ZN7;Q69ZN7-4;Q69ZN7-2	Q69ZN7;Q69ZN7-4	Myoferlin		0.385694	0.125158	0.916117	22.76	22.8839	22.7494	22.8271	23.1795	22.7623
1	1	1	4.6	4.6	4.6	19.76	0.0092992	1.5912	105470000	1	Rbm8a	Q9CWZ3-2;Q9CWZ3	Q9CWZ3-2;Q9CWZ3	RNA-binding protein 8A		0.279434	0.124826	0.694687	19.8975	19.5587	19.7866	19.6563	20.1593	19.8016
4	4	4	8.1	8.1	8.1	54.297	0	7.837	462700000	9	Ankh	Q9JHZ2	Q9JHZ2	Progressive ankylosis protein		0.224027	0.124691	0.573517	21.9614	21.9121	22.5099	22.4566	22.1723	22.1286
2	2	2	13.1	13.1	13.1	25.452	0	2.8606	16167000	2	Vps28	Q9D1C8	Q9D1C8	Vacuolar protein sorting-associated protein 28 homolog		0.212627	0.124617	0.547938	17.6831	17.6474	17.5678	17.5307	18.2071	17.5344
11	10	10	31.7	29.5	29.5	35.752	0	46.437	4043700000	26	Anxa5	P48036	P48036	Annexin A5		0.20033	0.124615	0.520059	25.3975	25.3467	25.396	25.1763	25.9698	25.368
4	4	4	2.5	2.5	2.5	192.91	0	28.727	1029100000	8	C4b	P01029	P01029	Complement C4-B;Complement C4 beta chain;Complement C4 alpha chain;C4a anaphylatoxin;Complement C4 gamma chain		0.488216	0.124582	1.1213	23.1847	22.8983	23.0107	23.1047	23.062	23.3008
11	11	11	12.3	12.3	12.3	117.77	0	28.099	1485300000	14	Ide	Q9JHR7	Q9JHR7	Insulin-degrading enzyme	Known mitochondrial	0.417049	0.124063	0.979525	23.0036	22.9375	23.0311	22.9889	23.3619	22.9935
1	1	1	3.3	3.3	3.3	67.513	0	3.1408	52904000	1	Pde12	Q3TIU4	Q3TIU4	2,5-phosphodiesterase 12	Known mitochondrial	0.468451	0.123894	1.08217	18.0886	18.2435	17.9911	18.186	18.4013	18.1076
6	6	6	29.4	29.4	29.4	28.567	0	100.71	11082000000	14	Nfu1	Q9QZ23	Q9QZ23	NFU1 iron-sulfur cluster scaffold homolog, mitochondrial	Known mitochondrial	0.292956	0.123763	0.723567	24.6901	24.6183	24.479	24.5631	25.0384	24.5571
2	2	2	3.7	3.7	3.7	71.439	0	4.1304	151000000	3	Lbr	Q3U9G9	Q3U9G9	Lamin-B receptor		0.172704	0.123566	0.456247	20.1467	19.8028	20.1587	19.9412	20.6475	19.8901
3	3	3	24.4	24.4	24.4	15.192	0	33.11	2733400000	12	Mrps16	Q9CPX7	Q9CPX7	28S ribosomal protein S16, mitochondrial	Known mitochondrial	0.558104	0.123452	1.25859	24.1574	24.2231	24.2195	24.2375	24.5146	24.2182
9	9	9	24.5	24.5	24.5	38.404	0	55.707	5016000000	17	Ndufaf5	A2APY7;A2APY7-2	A2APY7	NADH dehydrogenase [ubiquinone] 1 alpha subcomplex assembly factor 5	Known mitochondrial	0.327674	0.123379	0.796681	24.6678	24.6676	24.6544	24.624	25.0961	24.6399
7	7	6	29.6	29.6	26.5	28.729	0	44.299	974240000	9	Clic4	Q9QYB1	Q9QYB1	Chloride intracellular channel protein 4	Known mitochondrial	0.55674	0.123269	1.25592	22.8489	22.8105	22.9266	23.0309	22.808	23.1169
4	4	4	11.4	11.4	11.4	41.892	0	12.555	1484500000	8	Tecrl	Q8BFZ1	Q8BFZ1	Trans-2,3-enoyl-CoA reductase-like		2.63614	0.123224	6.9017	22.2694	22.2991	22.3116	22.4105	22.3982	22.441
6	6	6	5.7	5.7	5.7	138.2	0	12.236	517960000	8	Dctn1	O08788-2;O08788	O08788-2;O08788	Dynactin subunit 1		0.348778	0.123082	0.840484	21.5253	21.5013	21.5875	21.5004	21.9488	21.5342
8	8	8	18.5	18.5	18.5	60.629	0	13.835	465830000	10	Cct3	P80318	P80318	T-complex protein 1 subunit gamma		0.39382	0.122402	0.932618	22.3963	22.2939	22.5145	22.3686	22.7479	22.4553
1	1	1	13.1	13.1	13.1	16.782	0	11.027	945300000	5	Cd99	Q8VCN6	Q8VCN6	CD99 antigen		0.199344	0.122317	0.517811	22.8681	22.4915	22.7112	22.8713	22.424	23.1424
5	5	5	5	5	5	130.32	0	14.685	643000000	8	Adcy6	Q01341;P84309;P84309-2	Q01341	Adenylate cyclase type 6		0.360009	0.122238	0.863619	21.9577	21.8893	22.0083	21.948	22.3482	21.9257
2	2	2	9.3	9.3	9.3	28.463	0	10.091	68467000	3	Capns1	O88456	O88456	Calpain small subunit 1		0.368255	0.122014	0.880534	20.4043	20.3636	20.4998	20.4801	20.7995	20.3541
3	3	3	5.7	5.7	5.7	96.541	0	5.1377	124580000	3	Prkd2	Q8BZ03;Q8K1Y2;Q62101	Q8BZ03	Serine/threonine-protein kinase D2		0.81778	0.121972	1.76609	20.0441	19.9626	20.0302	20.0553	20.2617	20.0858
11	11	11	74.2	74.2	74.2	13.813	0	323.31	1353200000000	324	Cox5b	P19536	P19536	Cytochrome c oxidase subunit 5B, mitochondrial	Known mitochondrial	0.679532	0.121457	1.49531	30.2104	30.2392	30.3392	30.3282	30.5259	30.2991
3	3	3	18.3	18.3	18.3	20.208	0	50.07	829220000	6	Mrps11	Q9DCA2	Q9DCA2	28S ribosomal protein S11, mitochondrial	Known mitochondrial	0.430696	0.121241	1.00692	22.2821	22.4544	22.2075	22.3106	22.6238	22.3733
16	16	16	22.3	22.3	22.3	102.09	0	98.781	1819800000	26	Snd1	Q78PY7	Q78PY7	Staphylococcal nuclease domain-containing protein 1	Predicted mitochondrial	0.294231	0.121079	0.726276	23.7149	23.6342	23.7769	23.6839	24.1523	23.6531
6	6	6	46.9	46.9	46.9	15.815	0	158.4	6332600000	22	Synj2bp	Q9D6K5;Q9D6K5-2;Q9D6K5-4;Q9D6K5-3	Q9D6K5;Q9D6K5-2;Q9D6K5-4;Q9D6K5-3	Synaptojanin-2-binding protein	Known mitochondrial	0.667435	0.120904	1.47175	24.1903	24.1831	24.1372	24.1616	24.4385	24.2732
9	9	9	56.7	56.7	56.7	24.87	0	48.372	3729200000	12	Prdx6	O08709	O08709	Peroxiredoxin-6	Predicted mitochondrial	0.221436	0.120797	0.567727	23.9666	23.8751	23.7246	23.8139	23.7395	24.3754
3	3	3	21.6	21.6	21.6	11.064	0	26.548	2704600000	9	Smim8	Q9CQQ0	Q9CQQ0	Small integral membrane protein 8		1.33291	0.120691	2.84861	23.5634	23.4353	23.4775	23.6282	23.5744	23.6357
8	8	8	42.2	42.2	42.2	23.805	0	20.137	2049500000	17	Mrpl22	Q8BU88	Q8BU88	39S ribosomal protein L22, mitochondrial	Known mitochondrial	0.39944	0.120506	0.944001	24.0479	24.047	24.0208	24.0145	24.4129	24.0498
25	20	18	49	42	38.4	61.48	0	323.31	21468000000	46	Ehd4	Q9EQP2	Q9EQP2	EH domain-containing protein 4		0.354263	0.120477	0.851796	26.2189	26.3406	26.1041	26.1709	26.5825	26.2716
3	3	3	4	4	4	133.37	0	15.006	245510000	4	Jak1	P52332	P52332	Tyrosine-protein kinase JAK1		0.375414	0.120115	0.895171	20.5518	20.5531	20.659	20.5768	20.9669	20.5806
26	26	26	56.3	56.3	56.3	47.907	0	323.31	1371400000000	464	Acadl	P51174	P51174	Long-chain specific acyl-CoA dehydrogenase, mitochondrial	Known mitochondrial	0.834266	0.120053	1.79867	30.5697	30.6425	30.6695	30.6748	30.8658	30.7013
9	9	9	34	34	34	32.402	0	318.81	17571000000	44	Echdc3	Q9D7J9	Q9D7J9	Enoyl-CoA hydratase domain-containing protein 3, mitochondrial	Known mitochondrial	0.303433	0.119386	0.745779	25.6527	25.6547	25.1886	25.6695	25.5395	25.6451
11	11	10	24.7	24.7	23.3	53.664	0	49.247	5936100000	27	Snta1	Q61234;Q99L88-2;Q99L88	Q61234	Alpha-1-syntrophin		0.978238	0.11898	2.0874	24.9664	24.9661	24.8607	24.9895	25.1376	25.023
7	7	7	5.5	5.5	5.5	160.91	0	12.746	997710000	14	Eea1	Q8BL66	Q8BL66	Early endosome antigen 1		0.596245	0.118921	1.33306	22.9641	22.8104	22.9628	22.9599	22.9565	23.1777
4	4	4	15.5	15.5	15.5	35.608	0	22.375	452180000	11	Ppp2ca;Ppp2cb	P63330;P62715	P63330;P62715	Serine/threonine-protein phosphatase 2A catalytic subunit alpha isoform;Serine/threonine-protein phosphatase 2A catalytic subunit beta isoform		0.414323	0.118441	0.974039	22.4016	22.3136	22.4264	22.3428	22.7272	22.4269
8	8	8	15.9	15.9	15.9	65.804	0	95.463	3496000000	13	Mars2	Q499X9	Q499X9	Methionine--tRNA ligase, mitochondrial	Known mitochondrial	0.403121	0.118359	0.951445	24.1835	24.1589	24.1745	24.1477	24.538	24.1862
11	11	11	29	29	29	52.576	0	117.79	7013500000	28	Ephx1	Q9D379	Q9D379	Epoxide hydrolase 1		2.33107	0.118188	5.70535	25.1977	25.1765	25.1342	25.2735	25.2852	25.3042
21	21	21	55.1	55.1	55.1	53.408	0	218.26	7166000000	40	Nucb1	Q02819	Q02819	Nucleobindin-1		0.293232	0.118102	0.724152	24.9787	24.9542	25.0084	24.9279	25.423	24.9446
3	3	3	13.1	13.1	13.1	29.608	0	44.379	1294900000	9		C0HKG6;C0HKG5	C0HKG6;C0HKG5			0.489447	0.117919	1.12373	22.6296	22.5593	22.7706	22.7201	22.9362	22.6569
3	1	1	38.1	13.1	13.1	9.4771	0	9.089	1408700000	6	Rps27l	Q6ZWY3	Q6ZWY3	40S ribosomal protein S27-like		0.157281	0.117902	0.419834	21.5356	21.3553	22.172	21.892	21.5458	21.9788
5	5	5	20.1	20.1	20.1	36.384	0	25.023	259100000	7	Anxa3	O35639	O35639	Annexin A3		0.3635	0.11768	0.870786	21.3916	21.3019	21.277	21.2628	21.6956	21.365
4	4	4	5.2	5.2	5.2	73.74	0	4.8371	134310000	6	Hnrnpm	Q9D0E1-2;Q9D0E1	Q9D0E1-2;Q9D0E1	Heterogeneous nuclear ribonucleoprotein M		0.261932	0.117495	0.65693	21.3261	21.2548	21.1853	21.2246	21.72	21.174
3	3	3	27.4	27.4	27.4	12.552	0	70.203	1074100000	6	Cmc1	Q9CPZ8	Q9CPZ8	COX assembly mitochondrial protein homolog	Known mitochondrial	0.516163	0.117482	1.17637	22.3082	22.2858	22.1625	22.2767	22.5476	22.2847
2	2	2	6	6	6	36.003	0.0086667	1.6296	37820000	3	Ankrd1	Q9CR42	Q9CR42	Ankyrin repeat domain-containing protein 1		0.294948	0.117044	0.7278	19.3284	19.5922	19.8349	19.601	19.6771	19.8284
1	1	1	2.4	2.4	2.4	50.118	0	2.8495	17405000	1	Pdlim7	Q3TJD7	Q3TJD7	PDZ and LIM domain protein 7		0.327583	0.116955	0.796491	18.0196	17.8894	18.3644	18.2667	18.1354	18.222
1	1	1	4.8	4.8	4.8	25.222	0	2.9906	17705000	3	Ankrd46	Q8BTZ5	Q8BTZ5	Ankyrin repeat domain-containing protein 46		0.857623	0.116794	1.84497	19.4151	19.4086	19.4663	19.4898	19.668	19.4827
10	10	8	56.6	56.6	45.8	32.967	0	323.31	11189000000	27	Capza2	P47754	P47754	F-actin-capping protein subunit alpha-2		0.375924	0.116693	0.896213	24.6977	24.5682	24.7552	24.6686	25.0261	24.6765
7	7	7	27.8	27.8	27.8	33.541	0	37.795	2407500000	13	Mrpl15	Q9CPR5;Q9CPR5-2	Q9CPR5	39S ribosomal protein L15, mitochondrial	Known mitochondrial	0.39845	0.116645	0.941996	23.8239	23.9049	23.9096	23.8917	24.2367	23.8599
1	1	1	2.1	2.1	2.1	100.46	0.0057316	1.7314	7607400	2	Tnpo2	Q99LG2	Q99LG2	Transportin-2		0.378946	0.116091	0.902377	16.6782	16.4844	16.9247	16.7981	16.7903	16.8471
7	7	7	10.6	10.6	10.6	95.622	0	33.336	2063900000	21	Atp6v0a1	Q9Z1G4-3;Q9Z1G4-2;Q9Z1G4	Q9Z1G4-3;Q9Z1G4-2;Q9Z1G4	V-type proton ATPase 116 kDa subunit a isoform 1		0.780483	0.115371	1.69266	23.0595	23.0025	22.969	23.0339	23.2459	23.0973
2	2	2	12.7	12.7	12.7	24.914	0.0017599	2.0535	17596000	3	Ndfip1	Q8R0W6	Q8R0W6	NEDD4 family-interacting protein 1		0.237143	0.114904	0.602654	18.1833	17.7975	18.0833	17.964	18.4386	18.0063
30	30	30	74.6	74.6	74.6	43.231	0	323.31	532360000000	292	Pdha1	P35486;P35487	P35486	Pyruvate dehydrogenase E1 component subunit alpha, somatic form, mitochondrial	Known mitochondrial	0.423756	0.114853	0.993003	28.987	29.0691	29.1579	29.0841	29.3954	29.0791
4	4	4	2.2	2.2	2.2	334.7	0	8.613	47301000	4	Prune2	Q52KR3-6;Q52KR3;Q52KR3-5;Q52KR3-4;Q52KR3-3;Q52KR3-2	Q52KR3-6;Q52KR3	Protein prune homolog 2		1.08802	0.114675	2.31421	18.3283	18.3598	18.3651	18.3899	18.4521	18.5552
3	3	3	4.6	4.6	4.6	92.106	0	8.0604	70316000	4	Ccpg1	Q640L3-2;Q640L3;Q640L3-3	Q640L3-2;Q640L3;Q640L3-3	Cell cycle progression protein 1		0.278148	0.11462	0.691927	18.6674	18.6487	18.5857	18.5477	19.0731	18.6249
1	1	1	1.4	1.4	1.4	125.61	0	3.3494	8972700	1	Dhx9	O70133-3;O70133;O70133-2	O70133-3;O70133;O70133-2	ATP-dependent RNA helicase A		0.200105	0.114431	0.519546	15.7466	15.8429	16.0855	15.7401	16.388	15.8902
3	3	3	16.8	16.8	16.8	28.911	0	5.9066	46000000	3	Ccs	Q9WU84	Q9WU84	Copper chaperone for superoxide dismutase	Known mitochondrial	0.437588	0.114295	1.02071	19.9124	19.7593	19.8622	19.8735	20.163	19.8402
7	1	1	13.4	2.8	2.8	35.257	0	3.1822	15206000000	22	Slc25a31	Q3V132	Q3V132	ADP/ATP translocase 4;ADP/ATP translocase 4, N-terminally processed	Known mitochondrial	0.280453	0.113846	0.69687	25.8991	25.8884	25.8642	25.8519	26.3233	25.8181
7	7	7	11.5	11.5	11.5	83.099	0	123.99	1247100000	9	Thnsl1	Q8BH55	Q8BH55	Threonine synthase-like 1	Known mitochondrial	0.822889	0.113643	1.77618	22.4479	22.4571	22.5865	22.5366	22.6942	22.6016
6	6	5	13.9	13.9	11.8	58.47	0	19.664	498570000	7	Snx2	Q9CWK8	Q9CWK8	Sorting nexin-2		0.223094	0.113539	0.571434	21.4741	21.428	21.4173	21.3317	21.9482	21.3801
64	64	63	25.8	25.8	25.5	312.3	0	323.31	23154000000	130	Fbn1	Q61554	Q61554	Fibrillin-1		0.225843	0.11337	0.577571	26.9647	27.1246	27.3043	27.1996	27.5589	26.9751
19	19	19	62.6	62.6	62.6	42.785	0	323.31	281550000000	260	Idh3g	P70404	P70404	Isocitrate dehydrogenase [NAD] subunit gamma 1, mitochondrial	Known mitochondrial	0.732644	0.113263	1.59895	28.5474	28.6417	28.5475	28.6283	28.8191	28.629
4	4	4	13	13	13	55.986	0	26.952	872300000	13	Sirpa	P97797-2;P97797;P97797-4;P97797-3	P97797-2;P97797;P97797-4;P97797-3	Tyrosine-protein phosphatase non-receptor type substrate 1		0.266135	0.113003	0.666038	22.8729	22.779	22.9524	22.8012	23.3046	22.8375
4	4	4	31.7	31.7	31.7	11.451	0	9.8757	945300000	6	Vamp8	O70404	O70404	Vesicle-associated membrane protein 8		0.19101	0.112972	0.498722	22.6821	22.3927	22.6722	22.4595	23.1052	22.5212
5	5	5	51.1	51.1	51.1	14.379	0	102.95	1506800000	16	Bola1	Q9D8S9	Q9D8S9	BolA-like protein 1	Predicted mitochondrial	3.10153	0.112932	9.151	23.579	23.5599	23.5681	23.6634	23.6808	23.7016
17	17	17	51.4	51.4	51.4	42.699	0	123.89	13595000000	43	Dhodh	O35435	O35435	Dihydroorotate dehydrogenase (quinone), mitochondrial	Known mitochondrial	0.306134	0.112654	0.751485	25.5716	25.5556	25.6797	25.5678	26.0044	25.5726
6	6	6	31.8	31.8	31.8	24.043	0	87.7	2616600000	12	Tpd52l2	Q9CYZ2	Q9CYZ2	Tumor protein D54		0.340077	0.111942	0.822477	22.4069	22.4201	22.4613	22.4196	22.8112	22.3934
5	5	5	8	8	8	97.303	0	12.833	368290000	9	Ago2	Q8CJG0;Q8CJG1	Q8CJG0	Protein argonaute-2		0.236458	0.111913	0.601139	21.5244	21.5019	21.7694	21.5798	22.0388	21.5128
11	11	11	41.8	41.8	41.8	33.466	0	73.633	12170000000	29	Tst	P52196	P52196	Thiosulfate sulfurtransferase	Known mitochondrial	0.463656	0.111756	1.07265	25.2798	25.2499	25.5737	25.4827	25.5012	25.4547
5	5	5	10.5	10.5	10.5	68.401	0	6.9328	266020000	6	Trip10	Q8CJ53-2;Q8CJ53;Q8CJ53-4;Q8CJ53-3	Q8CJ53-2;Q8CJ53;Q8CJ53-4;Q8CJ53-3	Cdc42-interacting protein 4		0.330203	0.111366	0.801955	21.0353	20.9068	21.0527	20.9585	21.3706	20.9998
4	4	4	44.8	44.8	44.8	6.3814	0	323.31	103830000000	40	Usmg5	Q78IK2	Q78IK2	Up-regulated during skeletal muscle growth protein 5	Known mitochondrial	0.407813	0.111138	0.960918	27.4198	27.3834	27.5257	27.4528	27.769	27.4405
1	1	1	6	6	6	34.366	0.00073394	2.5366	120020000	1	Ppt2	O35448	O35448	Lysosomal thioesterase PPT2		0.382128	0.111083	0.908862	19.3739	19.3854	19.3063	19.4046	19.6975	19.2968
3	3	3	27	27	27	13.015	0	28.046	996730000	5	Rps26	P62855	P62855	40S ribosomal protein S26		0.285227	0.110959	0.707089	23.3419	23.424	23.3813	23.3559	23.803	23.3213
7	7	7	12	12	12	71.545	0	26.911	637520000	14	Mcam	Q8R2Y2;Q8R2Y2-2	Q8R2Y2;Q8R2Y2-2	Cell surface glycoprotein MUC18		1.28334	0.110427	2.73677	22.0641	22.0881	22.0493	22.1417	22.255	22.1361
21	21	20	74.6	74.6	73.5	29.82	0	323.31	285350000000	131	Phb	P67778	P67778	Prohibitin	Known mitochondrial	0.392126	0.110119	0.929183	28.5804	28.5791	28.7495	28.6477	28.9546	28.637
4	4	4	6.1	6.1	6.1	75.406	0	5.0102	166670000	5	Add3	Q9QYB5-2;Q9QYB5	Q9QYB5-2;Q9QYB5	Gamma-adducin		0.255295	0.109988	0.642494	20.9	20.8574	20.8878	20.8482	21.3318	20.7952
3	3	3	37.9	37.9	37.9	10.329	0	48.698	906170000	11	Gypc	Q78HU7;Q9CPW0-2;Q9CPW0	Q78HU7	Glycophorin-C		0.123451	0.109943	0.337691	23.2677	22.689	22.9755	22.8434	23.6448	22.7738
22	22	22	36.4	36.4	36.4	77.06	0	307.66	5552800000	44	Tgm2	P21981	P21981	Protein-glutamine gamma-glutamyltransferase 2		0.858735	0.109486	1.84718	24.9527	24.978	24.9431	25.0056	25.184	25.0126
5	5	5	22.2	22.2	22.2	36.586	0	21.7	405670000	6	Akr1a1	Q9JII6	Q9JII6	Alcohol dehydrogenase [NADP(+)]		0.776727	0.109426	1.68529	21.5257	21.5096	21.6508	21.5828	21.7438	21.6877
9	1	1	28.8	3.7	3.7	40.361	0.0031315	1.9683	16074000	2	Gnai1	B2RSH2	B2RSH2	Guanine nucleotide-binding protein G(i) subunit alpha-1		0.36673	0.109238	0.87741	19.2533	19.1469	19.2283	19.1487	19.5511	19.2564
3	3	1	23.2	23.2	7.7	15.586	0	94.503	530550000	6	Pnkd	Q69ZP3-2	Q69ZP3-2	Probable hydrolase PNKD	Predicted mitochondrial	0.19233	0.10884	0.501756	20.8198	20.8158	20.7111	20.7063	21.3177	20.6491
2	2	2	4.9	4.9	4.9	47.101	0.0018012	2.2726	10218000	2	Entpd5	Q9WUZ9	Q9WUZ9	Ectonucleoside triphosphate diphosphohydrolase 5		0.315299	0.108777	0.770781	16.5828	16.735	16.9604	16.7765	17.0458	16.7823
12	3	3	31.7	8.5	8.5	45.974	0	4.8967	479640000	4	Serpina1b	P22599	P22599	Alpha-1-antitrypsin 1-2		0.174858	0.108623	0.461285	22.2555	22.0755	22.2649	22.1572	22.0106	22.7538
7	7	7	15.2	15.2	15.2	59.914	0	21.819	1423500000	11	Fmo1	P50285	P50285	Dimethylaniline monooxygenase [N-oxide-forming] 1		0.199925	0.108586	0.519137	22.5697	22.6784	22.6872	22.6333	23.1546	22.4732
6	6	6	28.8	28.8	28.8	26.925	0	11.954	1098300000	10	Stx8	O88983	O88983	Syntaxin-8		0.239054	0.108498	0.606875	23.5125	23.5046	23.5771	23.4668	23.9945	23.4584
6	5	5	6.9	6.1	6.1	93.245	0	33.012	629250000	9	Stt3b	Q3TDQ1	Q3TDQ1	Dolichyl-diphosphooligosaccharide--protein glycosyltransferase subunit STT3B		0.463409	0.108298	1.07216	21.9998	21.9642	21.872	21.9713	22.2403	21.9492
10	10	10	32.8	32.8	32.8	34.134	0	310.85	5595600000	23	Cyb5r1	Q9DB73;Q9DB73-2	Q9DB73;Q9DB73-2	NADH-cytochrome b5 reductase 1	Predicted mitochondrial	0.6172	0.107998	1.3739	24.9843	24.9867	24.8228	25.0832	24.9263	25.1081
15	15	15	26.1	26.1	26.1	62.875	0	186.93	8408400000	39	Slc30a9	Q5IRJ6;Q5IRJ6-2	Q5IRJ6;Q5IRJ6-2	Zinc transporter 9	Known mitochondrial	0.441026	0.10799	1.02758	25.2981	25.2782	25.4154	25.3259	25.6295	25.3603
3	3	3	1.6	1.6	1.6	208.27	0.007682	1.6427	3075600000	3	Crocc	Q8CJ40-2;Q8CJ40-3;Q8CJ40	Q8CJ40-2;Q8CJ40-3;Q8CJ40	Rootletin		0.675513	0.107876	1.48748	21.3331	21.2027	21.4121	21.3627	21.4121	21.4968
7	7	7	30.2	30.2	30.2	35.328	0	153.68	6685400000	17	Grhpr	Q91Z53	Q91Z53	Glyoxylate reductase/hydroxypyruvate reductase	Known mitochondrial	0.227743	0.10767	0.581804	24.4632	24.4492	24.5336	24.3415	24.9472	24.4803
16	13	12	48.4	35.7	32.7	47.14	0	323.31	7631900000	32	Eno1	P17182	P17182	Alpha-enolase	Predicted mitochondrial	0.185486	0.107354	0.485985	25.457	25.6237	25.5367	25.4151	26.0773	25.4471
11	11	11	20.1	20.1	20.1	71.017	0	32.24	3663300000	27	Alas1	Q8VC19	Q8VC19	5-aminolevulinate synthase, nonspecific, mitochondrial	Known mitochondrial	0.164616	0.107271	0.437225	24.0453	24.0451	23.7042	23.7179	24.4534	23.9451
49	49	49	19	19	19	398.29	0	323.31	12166000000	106	Hspg2	Q05793	Q05793	Basement membrane-specific heparan sulfate proteoglycan core protein;Endorepellin;LG3 peptide		0.2908	0.107227	0.718976	25.8512	25.9082	26.021	25.8486	26.3097	25.9437
3	3	3	8.3	8.3	8.3	47.016	0	6.2114	294120000	4	Rmdn2	Q8BSE0	Q8BSE0	Regulator of microtubule dynamics protein 2		0.829326	0.107086	1.7889	21.557	21.4166	21.6165	21.622	21.6378	21.6516
3	3	3	6.3	6.3	6.3	54.319	0	6.634	411330000	5	Entpd2	O55026;O55026-2	O55026	Ectonucleoside triphosphate diphosphohydrolase 2		0.148938	0.106954	0.39988	22.1824	22.0241	22.2547	21.9972	22.7779	22.0068
1	1	1	6.2	6.2	6.2	19.778	0	13.093	470420000	1	Vkorc1l1	Q6TEK5	Q6TEK5	Vitamin K epoxide reductase complex subunit 1-like protein 1		0.380781	0.106788	0.906117	21.2554	21.2601	21.2082	21.2693	21.5776	21.1971
6	6	6	17.9	17.9	17.9	50.254	0	38.776	861750000	9	Adssl1	P28650;P28650-2	P28650;P28650-2	Adenylosuccinate synthetase isozyme 1		0.471091	0.106766	1.08741	22.0696	22.0401	22.0105	22.083	22.3368	22.0207
7	7	7	30.7	30.7	30.7	32.131	0	222.53	5036300000	24	Mrpl46	Q9EQI8	Q9EQI8	39S ribosomal protein L46, mitochondrial	Known mitochondrial	1.41535	0.106514	3.03931	24.6495	24.6746	24.6006	24.716	24.8028	24.7255
6	6	6	6.7	6.7	6.7	135.37	0	11.259	411540000	10	Slc4a3	P16283	P16283	Anion exchange protein 3		0.395856	0.106464	0.936744	21.8266	21.8319	21.7386	21.7501	22.117	21.8495
11	11	11	23.3	23.3	23.3	56.43	0	43.423	9601200000	33	Hhatl	Q9D1G3	Q9D1G3	Protein-cysteine N-palmitoyltransferase HHAT-like protein		0.230154	0.106428	0.587166	25.3547	25.2595	25.4641	25.2627	25.8064	25.3284
19	19	19	27.3	27.3	27.3	85.995	0	123.28	18609000000	51	Spg7	Q3ULF4	Q3ULF4	Paraplegin	Known mitochondrial	0.558703	0.106315	1.25976	25.8675	25.8623	25.9026	25.9088	26.1504	25.8921
1	1	1	1.2	1.2	1.2	93.191	0	3.5161	50989000	3	Mrvi1	Q9WUX5-2;Q9WUX5	Q9WUX5-2;Q9WUX5	Protein MRVI1		0.13904	0.10621	0.375956	17.9695	17.4708	17.8887	17.6251	18.3549	17.6677
13	13	13	19.5	19.5	19.5	78.301	0	72.845	1153800000	18	Ehhadh	Q9DBM2	Q9DBM2	Peroxisomal bifunctional enzyme;Enoyl-CoA hydratase/3,2-trans-enoyl-CoA isomerase;3-hydroxyacyl-CoA dehydrogenase		0.223976	0.106131	0.573404	23.284	23.2974	23.4553	23.1946	23.7903	23.3702
10	10	10	17.1	17.1	17.1	58.792	0	47.035	2864200000	18	Prkcsh	O08795;O08795-2	O08795;O08795-2	Glucosidase 2 subunit beta		1.08184	0.106109	2.30126	24.461	24.4646	24.3802	24.483	24.5314	24.6098
3	3	3	7.3	7.3	7.3	74.331	0	100.92	601300000	4	Mto1	Q923Z3	Q923Z3	Protein MTO1 homolog, mitochondrial	Known mitochondrial	1.7239	0.105925	3.81343	20.3714	20.2941	20.3657	20.4686	20.4539	20.4265
1	1	1	5	5	5	33.83	0.0017947	2.2381	40694000	1	Crkl	P47941	P47941	Crk-like protein		0.352226	0.105662	0.847598	18.3576	18.0955	18.4462	18.5003	18.4393	18.2766
9	9	9	43	43	43	24.97	0	38.476	2805500000	19	Alkbh7	Q9D6Z0;Q9D6Z0-2	Q9D6Z0;Q9D6Z0-2	Alpha-ketoglutarate-dependent dioxygenase alkB homolog 7, mitochondrial	Known mitochondrial	0.519384	0.10541	1.1827	23.2056	23.168	23.2287	23.1884	23.4768	23.2533
17	17	17	36.2	36.2	36.2	65.076	0	107.77	9998500000	42	Acsf3	Q3URE1;Q3URE1-2	Q3URE1;Q3URE1-2	Acyl-CoA synthetase family member 3, mitochondrial	Known mitochondrial	0.417933	0.105317	0.981303	25.1972	25.2107	25.232	25.2001	25.5319	25.2239
15	15	15	25.3	25.3	25.3	82.58	0	145.23	9546600000	41	Abcb7	Q61102	Q61102	ATP-binding cassette sub-family B member 7, mitochondrial	Known mitochondrial	0.223578	0.105136	0.572516	25.5412	25.5914	25.4744	25.4505	26.0016	25.4704
6	6	6	10	10	10	103.27	0	15.896	141160000	8	Tacc2	Q9JJG0-3;Q9JJG0-2;Q9JJG0;Q9JJG0-4	Q9JJG0-3;Q9JJG0-2;Q9JJG0;Q9JJG0-4	Transforming acidic coiled-coil-containing protein 2		0.441788	0.105047	1.02911	20.7267	20.6354	20.7473	20.7434	20.9973	20.6839
4	4	4	14	14	14	38.604	0	32.144	938590000	7	Nudt9	Q8BVU5	Q8BVU5	ADP-ribose pyrophosphatase, mitochondrial	Known mitochondrial	0.497295	0.10493	1.13922	23.6082	23.7349	23.6914	23.6671	23.947	23.7352
5	5	5	37.6	37.6	37.6	14.463	0	17.977	4655000000	13	Rpl31	P62900	P62900	60S ribosomal protein L31		0.276195	0.104641	0.687731	24.405	24.4375	24.2936	24.3649	24.7733	24.3119
17	17	17	22.5	22.5	22.5	110.33	0	221.94	9714300000	42	Col6a2	Q02788	Q02788	Collagen alpha-2(VI) chain		0.643014	0.104542	1.42418	25.5657	25.5801	25.7634	25.8132	25.6944	25.7153
6	6	6	10.5	10.5	10.5	43.561	0	7.6657	458680000	7	Kcnj11	Q61743	Q61743	ATP-sensitive inward rectifier potassium channel 11	Known mitochondrial	0.487086	0.10431	1.11907	21.4266	21.4035	21.4021	21.4232	21.7008	21.4212
2	2	2	12.5	12.5	12.5	32.667	0	6.092	130770000	3	Ppa1	Q9D819	Q9D819	Inorganic pyrophosphatase		0.648555	0.104308	1.43497	20.1301	20.0486	20.1568	20.1251	20.342	20.1813
1	1	1	8.4	8.4	8.4	17.551	0	79.547	2559900000	4	Mgst1	Q91VS7	Q91VS7	Microsomal glutathione S-transferase 1	Predicted mitochondrial	0.163528	0.104252	0.434655	22.7346	23.2518	22.8397	22.9781	23.3876	22.7731
10	10	10	9.6	9.6	9.6	147.24	0	64.906	580700000	17	Clip1	Q922J3-2;Q922J3;Q9Z0H8-2;Q9Z0H8	Q922J3-2;Q922J3	CAP-Gly domain-containing linker protein 1		0.970164	0.104015	2.07098	22.573	22.5188	22.6023	22.5813	22.7188	22.706
5	5	5	19.1	19.1	19.1	34.407	0	15.568	453680000	7	Cd38	P56528	P56528	ADP-ribosyl cyclase/cyclic ADP-ribose hydrolase 1	Known mitochondrial	0.284606	0.103474	0.705761	22.2161	22.2206	22.1157	22.1347	22.5725	22.1557
6	5	5	29.7	25.5	25.5	18.521	0	55.609	536160000	9	Dstn	Q9R0P5	Q9R0P5	Destrin		0.21365	0.103417	0.550243	22.3661	22.1685	22.3495	22.1476	22.7399	22.3067
2	2	2	14.6	14.6	14.6	16.46	0	6.9573	422420000	4	Eif1ax;Eif1a	Q8BMJ3;Q60872	Q8BMJ3;Q60872	Eukaryotic translation initiation factor 1A, X-chromosomal;Eukaryotic translation initiation factor 1A		0.266628	0.103344	0.667104	21.3794	21.3102	21.5033	21.3963	21.7861	21.3205
7	7	7	19.6	19.6	19.6	51.655	0	166.31	5093300000	19	Clu	Q06890	Q06890	Clusterin;Clusterin beta chain;Clusterin alpha chain		0.361808	0.103076	0.867314	24.0564	24.0176	23.9784	23.9793	24.3521	24.0303
4	4	4	21.1	21.1	21.1	26.809	0	323.31	4109200000	18	Adipoq	Q60994	Q60994	Adiponectin		0.913033	0.10301	1.95559	23.6354	23.5762	23.7326	23.7936	23.757	23.7028
2	2	2	5.3	5.3	5.3	30.016	0	9.8599	242620000	4	Fitm2	P59266	P59266	Fat storage-inducing transmembrane protein 2		0.264723	0.102959	0.662981	22.0371	21.9673	21.9558	21.9206	22.3955	21.9529
2	2	2	11.7	11.7	11.7	20.677	0	3.339	1120500000	5	Mrpl18	Q9CQL5	Q9CQL5	39S ribosomal protein L18, mitochondrial	Known mitochondrial	0.350961	0.102926	0.844989	21.8326	21.8786	21.8911	21.7916	22.1997	21.9197
9	9	9	57.5	57.5	57.5	21.55	0	62.99	8938800000	28	Msra	Q9D6Y7-3;Q9D6Y7-2;Q9D6Y7;Q9D6Y7-4	Q9D6Y7-3;Q9D6Y7-2;Q9D6Y7;Q9D6Y7-4	Mitochondrial peptide methionine sulfoxide reductase	Known mitochondrial	0.383702	0.102544	0.912065	24.87	24.8264	24.7519	24.8107	25.1327	24.8125
12	12	12	34.9	34.9	34.9	41.704	0	227.53	5393000000	31	Amacr	O09174	O09174	Alpha-methylacyl-CoA racemase	Known mitochondrial	0.267862	0.10248	0.669772	24.5216	24.5077	24.4839	24.4354	24.9113	24.474
5	5	5	12.2	12.2	12.2	60.621	0	49.98	579790000	9	Clcc1	Q99LI2	Q99LI2	Chloride channel CLIC-like protein 1		0.342085	0.102402	0.82664	21.8683	21.7136	22.0677	21.8855	22.1194	21.9519
3	3	3	12.9	12.9	12.9	33.522	0	8.4262	209970000	4	Treml1	Q8K558;Q8K558-2	Q8K558;Q8K558-2	Trem-like transcript 1 protein		0.0773545	0.101935	0.219721	21.4854	20.2572	21.0307	20.8037	21.6098	20.6656
1	1	1	4.7	4.7	4.7	26.717	0	79.218	65760000	3	C1qb	P14106	P14106	Complement C1q subcomponent subunit B		0.0703795	0.101641	0.201152	19.7169	19.7885	19.4026	19.3743	20.7098	19.1289
1	1	1	4.9	4.9	4.9	36.46	0.0003701	2.6532	186260000	1	Eif3i	Q9QZD9	Q9QZD9	Eukaryotic translation initiation factor 3 subunit I		0.756184	0.10162	1.64501	20.4046	20.4219	20.2596	20.397	20.5101	20.4839
16	16	16	40.1	40.1	40.1	55.758	0	323.31	13862000000	41	Shmt2	Q9CZN7;Q9CZN7-2;P50431	Q9CZN7;Q9CZN7-2	Serine hydroxymethyltransferase	Known mitochondrial	0.607878	0.101153	1.35574	25.9087	25.8776	25.8509	25.8789	26.1213	25.9406
15	14	14	2.9	2.8	2.8	831.87	0	48.94	308170000	17	Macf1	Q9QXZ0;Q9QXZ0-3;Q9QXZ0-2;Q9QXZ0-4	Q9QXZ0;Q9QXZ0-3;Q9QXZ0-2;Q9QXZ0-4	Microtubule-actin cross-linking factor 1		0.212179	0.101013	0.546927	22.019	21.9911	22.0698	21.9379	22.4941	21.951
3	3	3	3.4	3.4	3.4	144.98	0	8.3149	467220000	4	Cyfip1	Q7TMB8-2;Q7TMB8;Q5SQX6	Q7TMB8-2;Q7TMB8	Cytoplasmic FMR1-interacting protein 1		0.29687	0.100961	0.731881	20.5685	20.4034	20.4802	20.3838	20.8267	20.5445
4	4	4	3.1	3.1	3.1	128.78	0	9.7319	120570000	4	Nckap1	P28660;P28660-2	P28660;P28660-2	Nck-associated protein 1		0.583728	0.100841	1.30864	20.6506	20.5694	20.5873	20.604	20.8457	20.6602
5	5	5	19.6	19.6	19.6	44.901	0	43.043	2147000000	12	Dnaja4	Q9JMC3	Q9JMC3	DnaJ homolog subfamily A member 4		0.959618	0.100644	2.04957	23.322	23.3791	23.4722	23.5259	23.45	23.4994
1	1	1	0.9	0.9	0.9	93.827	0.0018064	2.2923	214530000	2	Tgfbr3	O88393	O88393	Transforming growth factor beta receptor type 3		0.156971	0.100463	0.419096	19.3684	19.3085	19.8762	19.413	19.9294	19.5121
10	10	10	39.5	39.5	39.5	32.314	0	323.31	15399000000	31	Taco1	Q8K0Z7	Q8K0Z7	Translational activator of cytochrome c oxidase 1	Known mitochondrial	0.373844	0.0999845	0.891964	26.0364	26.048	26.0552	25.9996	26.3663	26.0737
10	10	10	12.1	12.1	12.1	123.43	0	24.16	787190000	18	Xirp1	O70373	O70373	Xin actin-binding repeat-containing protein 1		0.364116	0.099404	0.872051	22.8098	22.741	22.8823	22.7735	23.12	22.8377
5	2	2	16.2	7.5	7.5	42.024	0	19.083	192310000	4	Gna11	P21278;P30677	P21278	Guanine nucleotide-binding protein subunit alpha-11		0.167923	0.0991847	0.445023	21.1191	21.0631	21.343	21.0932	21.685	21.0447
6	6	6	17.2	17.2	17.2	64.217	0	18.157	406760000	9	Atic	Q9CWJ9	Q9CWJ9	Bifunctional purine biosynthesis protein PURH;Phosphoribosylaminoimidazolecarboxamide formyltransferase;IMP cyclohydrolase	Predicted mitochondrial	0.533344	0.0989939	1.21011	21.6878	21.6781	21.6135	21.6371	21.9053	21.734
6	6	6	12.6	12.6	12.6	67.544	0	33.334	2693000000	12	Tm9sf3	Q9ET30	Q9ET30	Transmembrane 9 superfamily member 3		0.226882	0.0988757	0.579887	23.6909	23.802	23.7687	23.6977	24.1871	23.6735
3	3	3	2.7	2.7	2.7	136.74	0	8.756	195930000	4	Pex1	Q5BL07-2;Q5BL07	Q5BL07-2;Q5BL07	Peroxisome biogenesis factor 1		0.24979	0.0988668	0.630467	20.8487	20.772	20.9647	20.7961	21.2528	20.8331
5	5	5	10.9	10.9	10.9	62.022	0	11.3	541640000	7	Prkaa2	Q8BRK8	Q8BRK8	5-AMP-activated protein kinase catalytic subunit alpha-2		0.234524	0.0986843	0.596861	22.3475	22.1864	22.3577	22.3603	22.1456	22.6817
3	3	3	24.5	24.5	24.5	18.672	0	5.5651	170420000	3	Skp1	Q9WTX5	Q9WTX5	S-phase kinase-associated protein 1		0.719195	0.0985057	1.57267	19.6964	19.6751	19.691	19.6734	19.8885	19.7961
28	28	28	56.9	56.9	56.9	74.622	0	323.31	180730000000	206	Acss1	Q99NB1	Q99NB1	Acetyl-coenzyme A synthetase 2-like, mitochondrial	Known mitochondrial	0.70545	0.0982838	1.54585	28.2437	28.2332	28.2363	28.2743	28.463	28.2707
2	2	2	19.4	19.4	19.4	26.268	0	23.18	52208000	3	Hdgf	P51859	P51859	Hepatoma-derived growth factor		0.681281	0.098238	1.49872	17.5073	17.3999	17.6069	17.6107	17.6452	17.5529
11	11	11	40.7	40.7	40.7	29.597	0	147.96	5945400000	30	Rps4x	P62702	P62702	40S ribosomal protein S4, X isoform		0.333798	0.0981191	0.809438	25.7573	25.6034	25.767	25.752	26.0177	25.6524
2	2	2	2.4	2.4	2.4	165.1	0	3.2341	130180000	3	Pxdn	Q3UQ28	Q3UQ28	Peroxidasin homolog		0.24457	0.0980091	0.61902	19.9431	19.8091	20.254	19.9757	20.2695	20.0551
9	9	9	55.9	55.9	55.9	21.876	0	323.31	266170000000	180	Ndufb8	Q9D6J5	Q9D6J5	NADH dehydrogenase [ubiquinone] 1 beta subcomplex subunit 8, mitochondrial	Known mitochondrial	0.398839	0.0978362	0.942785	27.7241	27.7373	27.7712	27.7553	28.0469	27.7239
4	4	4	17.2	17.2	17.2	27.057	0	13.161	43128000	4	Psme2	P97372	P97372	Proteasome activator complex subunit 2		0.217944	0.0977612	0.5599	19.1524	18.8878	19.1367	18.8697	19.3876	19.2129
7	7	7	38	38	38	28.944	0	38.927	8610200000	21	Sco2	Q8VCL2	Q8VCL2	Protein SCO2 homolog, mitochondrial	Known mitochondrial	0.879072	0.0976111	1.88766	25.0185	25.0212	24.9939	25.0366	25.2072	25.0825
7	7	7	43.6	43.6	43.6	18.916	0	167.62	6478000000	24	Rps10	P63325	P63325	40S ribosomal protein S10		0.293934	0.0975094	0.725646	24.9644	24.9538	24.8914	24.8925	25.2987	24.9109
7	7	7	6.1	6.1	6.1	160.58	0	14.243	1065400000	10	Rock2	P70336;P70336-2	P70336;P70336-2	Rho-associated protein kinase 2		0.588356	0.0974528	1.31767	22.9845	23.0199	23.0481	23.0129	23.2531	23.079
5	5	5	57.7	57.7	57.7	11.042	0	29.73	6750000000	8	Timm8a1	Q9WVA2;Q4FZG7	Q9WVA2	Mitochondrial import inner membrane translocase subunit Tim8 A		0.399108	0.097325	0.943328	24.3268	24.3062	24.2007	24.2777	24.5662	24.2818
1	1	1	2.1	2.1	2.1	60.211	0.00073314	2.5063	367630000	3	Epn1;Epn3	Q80VP1;Q80VP1-2;Q91W69	Q80VP1;Q80VP1-2;Q91W69	Epsin-1;Epsin-3		0.298385	0.0972773	0.735095	22.1753	22.1672	22.1817	22.1773	22.5333	22.1054
5	4	4	19.1	15.6	15.6	42.329	0	35.293	246540000	6	Parva	Q9EPC1	Q9EPC1	Alpha-parvin		0.276079	0.0972252	0.687482	21.2711	21.1804	21.4649	21.3587	21.6181	21.2312
4	4	4	9.3	9.3	9.3	59.807	0	4.8933	172830000	4	Npr3	P70180	P70180	Atrial natriuretic peptide receptor 3		0.299057	0.0967509	0.736519	21.0667	21.1862	20.904	21.0344	21.3542	21.0586
22	22	22	26.2	26.2	26.2	108.03	0	323.31	25072000000	79	Slc8a1	P70414	P70414	Sodium/calcium exchanger 1		0.411611	0.09644	0.968577	26.7342	26.7806	26.5702	26.6462	26.9053	26.8228
21	21	11	49.7	49.7	28.3	49.656	0	323.31	346850000000	167	Acot2	Q9QYR9	Q9QYR9	Acyl-coenzyme A thioesterase 2, mitochondrial	Known mitochondrial	0.629981	0.0958481	1.3988	28.8609	28.9658	28.7998	28.8971	29.0623	28.9547
9	9	9	65.9	65.9	65.9	15.081	0	152.55	300600000000	73	Ndufb4	Q9CQC7	Q9CQC7	NADH dehydrogenase [ubiquinone] 1 beta subcomplex subunit 4	Known mitochondrial	0.543046	0.0955645	1.22912	27.389	27.357	27.3377	27.4093	27.6061	27.3549
4	4	4	13.4	13.4	13.4	35.866	0	8.7517	479390000	6	Gdpd1	Q9CRY7	Q9CRY7	Glycerophosphodiester phosphodiesterase domain-containing protein 1	Predicted mitochondrial	0.778363	0.0950514	1.6885	21.7497	21.7402	21.6937	21.7391	21.9226	21.807
3	3	3	32.4	32.4	32.4	15.348	0	42.799	1245700000	7	Ccsmst1	Q6RUT7	Q6RUT7	Protein CCSMST1		0.594719	0.0945085	1.33008	22.3379	22.4589	22.222	22.4082	22.4222	22.4718
15	15	9	2.3	2.3	1.5	834.21	0	27.314	661510000	18	Dst	Q91ZU6;Q91ZU6-3;Q91ZU6-4;Q91ZU6-2	Q91ZU6;Q91ZU6-3;Q91ZU6-4;Q91ZU6-2	Dystonin		0.292814	0.0941308	0.723263	22.6445	22.6385	22.622	22.6122	22.9887	22.5866
10	10	10	11.5	11.5	11.5	117.81	0	55.321	362960000	15	Uba1	Q02053;P31254	Q02053	Ubiquitin-like modifier-activating enzyme 1	Known mitochondrial	0.562774	0.0940615	1.26772	22.0397	21.946	22.0337	21.9859	22.2203	22.0954
4	4	4	4.9	4.9	4.9	107.72	0	3.9483	298420000	5	Vps11	Q91W86	Q91W86	Vacuolar protein sorting-associated protein 11 homolog		0.154953	0.0936871	0.414284	21.7193	21.5966	21.9309	21.6103	22.2492	21.6682
4	4	4	59.8	59.8	59.8	10.749	0	126.51	257080000000	61	Cox6a2	P43023	P43023	Cytochrome c oxidase subunit 6A2, mitochondrial	Known mitochondrial	0.566165	0.0936076	1.27435	27.1396	27.1539	27.2055	27.1638	27.3978	27.2182
2	2	2	7.1	7.1	7.1	55.026	0	3.841	375450000	2	Prcp	Q7TMR0	Q7TMR0	Lysosomal Pro-X carboxypeptidase		0.183608	0.0935974	0.48164	19.3292	19.2993	19.4488	19.286	19.8297	19.2425
7	1	1	38.4	6.4	6.4	19.779	0	39.082	167830000	4	Myl12b	Q3THE2	Q3THE2	Myosin regulatory light chain 12B		0.0881169	0.093106	0.247976	19.2942	18.8343	18.8916	18.7565	19.7927	18.7502
2	2	2	5.6	5.6	5.6	39.025	0	2.9404	143750000	4	Srsf6;Srsf4	Q3TWW8;Q8VE97	Q3TWW8;Q8VE97	Serine/arginine-rich splicing factor 6;Serine/arginine-rich splicing factor 4		0.254942	0.0926367	0.641725	20.6546	20.7142	20.5297	20.5917	20.9929	20.5918
2	2	2	12.8	12.8	12.8	25.424	0	15.404	205500000	4	Gpx3	P46412	P46412	Glutathione peroxidase 3		0.284136	0.0924371	0.704756	20.3276	20.4203	20.4637	20.4183	20.7408	20.3298
7	7	7	22	22	22	39.681	0	85.04	2412900000	15	Mcu	Q3UMR5;Q3UMR5-2	Q3UMR5;Q3UMR5-2	Calcium uniporter protein, mitochondrial	Known mitochondrial	0.365906	0.0922298	0.875721	23.1311	22.9523	23.1737	23.1295	23.3353	23.069
2	2	2	27.6	27.6	27.6	8.7558	0	9.9018	443520000	6	Triap1	Q9D8Z2	Q9D8Z2	TP53-regulated inhibitor of apoptosis 1	Known mitochondrial	0.446663	0.0917435	1.03883	21.7875	21.6917	21.7922	21.7603	22.0127	21.7736
3	3	3	2.4	2.4	2.4	167.52	0	5.5132	56845000	3	Nrap	Q80XB4-3;Q80XB4-2;Q80XB4;Q80XB4-4	Q80XB4-3;Q80XB4-2;Q80XB4;Q80XB4-4	Nebulin-related-anchoring protein		0.139681	0.0916405	0.377514	18.0779	17.568	17.896	17.7328	18.3215	17.7624
4	4	4	4.1	4.1	4.1	125.35	0	5.3352	273330000	6	Spag9	Q58A65-6;Q58A65-3;Q58A65-4;Q58A65-5;Q58A65-2;Q58A65	Q58A65-6;Q58A65-3;Q58A65-4;Q58A65-5;Q58A65-2;Q58A65	C-Jun-amino-terminal kinase-interacting protein 4		0.325591	0.0915343	0.792334	21.8174	21.7958	21.767	21.7688	22.1141	21.7718
1	1	1	2.6	2.6	2.6	55.067	0	5.4044	277500000	1	Agfg1	Q8K2K6-3;Q8K2K6-2;Q8K2K6-1;Q8K2K6	Q8K2K6-3;Q8K2K6-2;Q8K2K6-1;Q8K2K6	Arf-GAP domain and FG repeat-containing protein 1		0.452204	0.0914892	1.04988	20.3216	20.2884	20.3445	20.3371	20.5802	20.3116
3	3	3	11.4	11.4	11.4	32.562	0	6.2916	787170000	3	Ergic1	Q9DC16	Q9DC16	Endoplasmic reticulum-Golgi intermediate compartment protein 1		1.60876	0.0911764	3.51245	22.1184	22.1623	22.1336	22.2606	22.2416	22.1856
8	8	8	16	16	16	48.063	0	15.449	982250000	10	Bzw2	Q91VK1	Q91VK1	Basic leucine zipper and W2 domain-containing protein 2		0.580236	0.0900173	1.30183	23.4601	23.4364	23.5845	23.5532	23.6845	23.5134
6	6	5	2.7	2.7	2.4	306.86	0	12.758	320200000	8	Itpr1	P11881-8;P11881-7;P11881-6;P11881-5;P11881-4;P11881-2;P11881-3;P11881;P70227	P11881-8;P11881-7;P11881-6;P11881-5;P11881-4;P11881-2;P11881-3;P11881	Inositol 1,4,5-trisphosphate receptor type 1		0.864718	0.0898647	1.85907	22.3305	22.3584	22.4461	22.5063	22.4014	22.4969
10	10	10	24.9	24.9	24.9	36.464	0	93.786	1748400000	16	Rdh13	Q8CEE7	Q8CEE7	Retinol dehydrogenase 13	Predicted mitochondrial	0.293369	0.089503	0.724444	23.4799	23.5008	23.4708	23.4709	23.8187	23.4304
14	14	14	25	25	25	80.851	0	242.28	7189300000	36	Mipep	A6H611	A6H611	Mitochondrial intermediate peptidase	Known mitochondrial	0.633844	0.0894	1.40632	24.9974	25.0368	24.9987	25.0124	25.2206	25.0681
1	1	1	5.7	5.7	5.7	25.186	0	4.0498	42303000	2	Eif4h	Q9WUK2-2;Q9WUK2	Q9WUK2-2;Q9WUK2	Eukaryotic translation initiation factor 4H		0.148975	0.0893517	0.39997	19.0619	18.9424	18.9672	18.819	19.518	18.9026
3	3	3	24.5	24.5	24.5	16.687	0	6.6818	455200000	4	Ube2d3;Ube2d2	P61079;P62838;Q6ZWY6;P61080	P61079;P62838	Ubiquitin-conjugating enzyme E2 D3;Ubiquitin-conjugating enzyme E2 D2		0.355259	0.0893046	0.853849	21.6318	21.6585	21.646	21.6033	21.9407	21.6602
2	2	2	4.3	4.3	4.3	61.115	0	3.0817	241640000	2	Hexb	P20060	P20060	Beta-hexosaminidase subunit beta		0.23592	0.0889638	0.599951	21.163	21.0968	21.2127	21.1023	21.5353	21.1017
10	10	10	60.6	60.6	60.6	19.522	0	31.219	5861200000	34	Gpx4	O70325-2;O70325;O70325-3	O70325-2;O70325;O70325-3	Phospholipid hydroperoxide glutathione peroxidase, mitochondrial	Known mitochondrial	1.07112	0.0888831	2.27886	24.9512	24.9426	25.0329	25.0153	25.1054	25.0726
16	16	16	43.8	43.8	43.8	61.359	0	323.31	21658000000	64	Gpc1	Q9QZF2	Q9QZF2	Glypican-1;Secreted glypican-1		0.552931	0.0888716	1.24847	25.8216	25.7972	25.7645	25.785	26.0169	25.848
3	3	3	25.2	25.2	25.2	28.807	0	70.423	4945400000	8	Dguok	Q9QX60-2;Q9QX60	Q9QX60-2;Q9QX60	Deoxyguanosine kinase, mitochondrial	Known mitochondrial	0.50664	0.0887826	1.15764	22.4547	22.4511	22.4932	22.4985	22.7046	22.4621
8	8	8	73.2	73.2	73.2	12.605	0	173.42	25983000000	30	Slirp	Q9D8T7;Q9D8T7-2	Q9D8T7;Q9D8T7-2	SRA stem-loop-interacting RNA-binding protein, mitochondrial	Known mitochondrial	0.494516	0.0887121	1.13374	25.0984	25.0692	25.1684	25.1326	25.3456	25.124
14	14	0	44.1	44.1	0	50.151	0	323.31	31627000000	72	Tuba1b;Tuba1a	P05213;P68369;Q3UX10	P05213;P68369	Tubulin alpha-1B chain;Tubulin alpha-1A chain	Predicted mitochondrial	0.575888	0.088131	1.29334	27.1603	27.1297	27.1989	27.1568	27.3761	27.2204
7	7	7	11.4	11.4	11.4	59.162	0	14.111	1319200000	17	Hrg	Q9ESB3	Q9ESB3	Histidine-rich glycoprotein		0.418754	0.0876967	0.982954	23.875	24.0932	23.8038	24.0501	23.9862	23.9987
24	24	2	44.4	44.4	3.2	57.984	0	323.31	18073000000	73	Pkm	P52480-2	P52480-2	Pyruvate kinase PKM	Predicted mitochondrial	0.172288	0.0872688	0.455271	26.6255	26.5994	26.5804	26.3575	27.02	26.6895
2	2	2	1.8	1.8	1.8	137.15	0.0031392	1.9864	19011000000	3	Phka1	P18826-2;P18826	P18826-2;P18826	Phosphorylase b kinase regulatory subunit alpha, skeletal muscle isoform	Predicted mitochondrial	0.5517	0.0872205	1.24606	24.2869	24.2558	24.3716	24.3896	24.4985	24.2879
12	12	12	29.4	29.4	29.4	48.51	0	323.31	2353000000	28	Hnrnpk	P61979-3;P61979;P61979-2	P61979-3;P61979;P61979-2	Heterogeneous nuclear ribonucleoprotein K	Known mitochondrial	0.466958	0.0872002	1.07921	24.6666	24.6241	24.7304	24.7481	24.8961	24.6384
6	6	6	17.4	17.4	17.4	33.931	0	39.836	3903200000	17	Slc25a1	Q8JZU2	Q8JZU2	Tricarboxylate transport protein, mitochondrial	Known mitochondrial	0.0648888	0.0869713	0.186384	23.836	24.4973	24.5428	24.2596	25.1359	23.7416
3	3	3	6.2	6.2	6.2	55.316	0.00036887	2.6134	6840400	3	Myot	Q9JIF9	Q9JIF9	Myotilin		0.325879	0.0868162	0.792934	16.7363	16.4265	16.746	16.7107	16.6763	16.7822
22	22	21	58.3	58.3	56.9	52.851	0	323.31	2455600000000	644	Uqcrc1	Q9CZ13	Q9CZ13	Cytochrome b-c1 complex subunit 1, mitochondrial	Known mitochondrial	0.425338	0.0866585	0.996177	31.0669	31.034	31.0901	31.0757	31.3208	31.0545
1	1	1	1.7	1.7	1.7	139.92	0.00073368	2.5092	8138400	2	Tbc1d9b	Q5SVR0-2;Q5SVR0	Q5SVR0-2;Q5SVR0	TBC1 domain family member 9B	Predicted mitochondrial	0.157448	0.086366	0.420233	16.6995	16.7674	16.7849	16.7094	17.2361	16.5654
3	3	3	5.7	5.7	5.7	56.471	0	8.4377	452680000	3	Ubxn4	Q8VCH8	Q8VCH8	UBX domain-containing protein 4		0.36563	0.0863368	0.875155	22.3	22.2755	22.2325	22.2269	22.5449	22.2951
4	4	4	11.8	11.8	11.8	51.996	0	9.5912	322240000	5	Fv1	P70213	P70213	Friend virus susceptibility protein 1		0.287953	0.0862192	0.712908	21.4476	21.4053	21.4523	21.3477	21.7517	21.4645
27	27	20	57.1	57.1	41.4	60.602	0	323.31	39389000000	80	Ehd1	Q9WVK4	Q9WVK4	EH domain-containing protein 1		2.07532	0.0861009	4.83875	26.6412	26.6197	26.6528	26.6942	26.7383	26.7396
2	2	2	6.1	6.1	6.1	65.304	0	11.612	221300000	2	Cybb	Q61093	Q61093	Cytochrome b-245 heavy chain		0.252662	0.0858097	0.636748	22.328	22.3135	21.9795	22.2087	22.4364	22.2333
16	16	16	12.6	12.6	12.6	184.83	0	61.629	877750000	26	Ehbp1l1	Q99MS7;Q99MS7-4;Q99MS7-5;Q99MS7-3;Q99MS7-2	Q99MS7;Q99MS7-4;Q99MS7-5;Q99MS7-3;Q99MS7-2	EH domain-binding protein 1-like protein 1		0.325604	0.0857042	0.792361	22.8149	22.6965	22.785	22.752	23.0554	22.746
6	6	6	28.7	28.7	28.7	21.644	0	24.598	2796700000	10	Rpl18	P35980	P35980	60S ribosomal protein L18		0.132626	0.0854708	0.360303	23.7036	23.6469	23.7044	23.5599	24.2424	23.509
14	14	14	36.6	36.6	36.6	59.735	0	323.31	14616000000	36	Adck1	Q9D0L4;Q9D0L4-2	Q9D0L4;Q9D0L4-2	Uncharacterized aarF domain-containing protein kinase 1	Predicted mitochondrial	0.65744	0.0853399	1.45228	25.334	25.3637	25.3894	25.3821	25.5603	25.4007
4	4	4	57.8	57.8	57.8	9.2908	0	297.37	283700000000	96	Cox7a2	P48771	P48771	Cytochrome c oxidase subunit 7A2, mitochondrial	Known mitochondrial	0.381873	0.0851701	0.908342	28.6036	28.5733	28.5621	28.6392	28.8371	28.5182
5	5	5	6.7	6.7	6.7	116.8	0	17.196	389580000	9	Ubap2l	Q80X50;Q80X50-5;Q80X50-2;Q80X50-3;Q80X50-4	Q80X50;Q80X50-5;Q80X50-2;Q80X50-3;Q80X50-4	Ubiquitin-associated protein 2-like		0.22312	0.0851027	0.571493	21.8308	21.7744	21.9628	21.836	22.2148	21.7725
7	7	7	29.1	29.1	29.1	34.005	0	82.409	3265500000	20	Dhrs1	Q99L04	Q99L04	Dehydrogenase/reductase SDR family member 1	Predicted mitochondrial	0.255363	0.084891	0.642642	24.0047	24.0067	23.967	23.9572	24.3403	23.9356
7	7	4	25.9	25.9	16.8	37.872	0	63.543	1243000000	10	Erlin2	Q8BFZ9	Q8BFZ9	Erlin-2		0.194087	0.0848331	0.505787	22.8647	22.9097	22.9543	22.8486	23.3251	22.8096
4	4	4	22.5	22.5	22.5	24.707	0	30.908	1303800000	7	Comt	O88587-2;O88587	O88587-2;O88587	Catechol O-methyltransferase	Predicted mitochondrial	0.222476	0.0847594	0.570052	22.2418	22.3789	22.0733	22.1353	22.5421	22.271
11	11	11	24.4	24.4	24.4	37.849	0	92.212	4096600000	25	Mcur1	Q9CXD6;Q9CXD6-3;Q9CXD6-2	Q9CXD6;Q9CXD6-3	Mitochondrial calcium uniporter regulator 1	Known mitochondrial	0.224398	0.0844784	0.574346	24.9096	24.9179	24.9289	24.875	25.2965	24.8384
1	1	1	1.5	1.5	1.5	92.075	0	2.8963	8295000	3	Elac2	Q80Y81-2;Q80Y81	Q80Y81-2;Q80Y81	Zinc phosphodiesterase ELAC protein 2	Known mitochondrial	0.258456	0.08439	0.649378	18.2539	18.0641	18.4325	18.3126	18.4734	18.2176
1	1	1	2.3	2.3	2.3	93.369	0	3.1375	34515000	1	Clock	O08785-2;O08785	O08785-2;O08785	Circadian locomoter output cycles protein kaput		0.060627	0.0842381	0.174828	13.9098	14.0879	13.9401	13.2629	14.9185	14.0092
2	2	2	23.9	23.9	23.9	12.694	0	16.641	861980000	6		Q9CR13	Q9CR13	UPF0562 protein C7orf55 homolog		0.452547	0.083971	1.05056	22.1698	22.2989	22.302	22.316	22.2392	22.4674
2	2	2	6.9	6.9	6.9	60.545	0	7.0836	61179000	3	Zyx	Q62523	Q62523	Zyxin		0.15023	0.0836239	0.402982	19.5967	19.2876	19.4901	19.3209	19.9128	19.3915
1	1	1	3	3	3	35.914	0	2.9361	52806000	2	Plscr1	Q9JJ00	Q9JJ00	Phospholipid scramblase 1		0.21435	0.0833206	0.55182	20.2098	19.9637	20.1871	20.0634	20.4612	20.0861
2	2	2	7	7	7	56.789	0	30.051	277170000	5	Dgat1	Q9Z2A7	Q9Z2A7	Diacylglycerol O-acyltransferase 1		0.126001	0.0833085	0.344002	20.4	20.7737	20.7646	20.592	21.1392	20.457
5	5	5	14	14	14	52.921	0	26.592	798490000	8	Metap2	O08663	O08663	Methionine aminopeptidase 2		0.112851	0.0830822	0.311234	22.2485	22.1887	22.3115	22.0207	22.8588	22.1184
5	5	5	14.5	14.5	14.5	40.092	0	23.115	636900000	9	Fcgrt	Q61559	Q61559	IgG receptor FcRn large subunit p51		0.300716	0.083011	0.740033	22.7529	22.7937	22.6503	22.6596	23.0119	22.7744
1	1	1	2.7	2.7	2.7	54.352	0.0031447	1.9965	117420000	1	Micu1	Q8VCX5;Q8VCX5-3;Q8VCX5-2	Q8VCX5;Q8VCX5-3;Q8VCX5-2	Calcium uptake protein 1, mitochondrial	Known mitochondrial	0.411589	0.0823975	0.968532	19.7858	19.5853	19.7104	19.7171	19.8997	19.7118
3	3	3	38.8	38.8	38.8	11.48	0	74.383	1655900000	8	Vamp3;Vamp2	P63024;P63044;Q62442-2;Q62442	P63024;P63044	Vesicle-associated membrane protein 3;Vesicle-associated membrane protein 2		0.15169	0.0823949	0.406483	23.0289	22.9411	23.106	22.88	23.5001	22.9432
12	12	12	31.9	31.9	31.9	49.971	0	217.66	6488400000	26	Ighm	P01872;P01872-2	P01872;P01872-2	Ig mu chain C region		0.099755	0.0822245	0.278019	25.4513	24.5912	24.7289	24.868	24.8888	25.2613
9	9	8	11.3	11.3	10.4	80.597	0	19.72	677890000	14	Stt3a	P46978	P46978	Dolichyl-diphosphooligosaccharide--protein glycosyltransferase subunit STT3A		0.27374	0.0821603	0.682451	22.4698	22.4656	22.3771	22.4404	22.7491	22.3694
13	13	13	32.5	32.5	32.5	45.745	0	109.49	4650100000	34	Dnaja2	Q9QYJ0	Q9QYJ0	DnaJ homolog subfamily A member 2		0.728568	0.0817229	1.59098	25.1232	25.1462	25.2649	25.2963	25.2753	25.2079
13	13	11	61.3	61.3	48	23.399	0	289.09	8148800000	44	Rras2	P62071	P62071	Ras-related protein R-Ras2		0.217122	0.0812467	0.558053	25.4175	25.3081	25.3342	25.3002	25.718	25.2854
7	7	7	10.8	10.8	10.8	80.109	0	21.385	2083400000	11	Slc44a2	Q8BY89;Q8BY89-2	Q8BY89;Q8BY89-2	Choline transporter-like protein 2		0.545771	0.0812372	1.23446	23.623	23.3991	23.4787	23.5712	23.592	23.5815
3	3	3	1.9	1.9	1.9	247.23	0	7.3134	201020000	5	F5	O88783;CON__Q28107	O88783	Coagulation factor V;Coagulation factor V heavy chain;Coagulation factor V light chain		0.347558	0.0808252	0.837963	21.3433	21.1376	21.2572	21.2247	21.475	21.281
3	3	3	6.2	6.2	6.2	72.318	0	9.3671	267070000	3	Slc27a4	Q91VE0	Q91VE0	Long-chain fatty acid transport protein 4		0.249668	0.0804863	0.630202	22.0914	22.0359	22.3774	22.303	22.1069	22.3362
16	7	7	18.7	8.2	8.2	105.48	0	17.41	2104900000	14	Ap2a1	P17426-2;P17426	P17426-2;P17426	AP-2 complex subunit alpha-1		0.191658	0.0804812	0.500211	23.3255	23.317	23.2186	23.2346	23.6807	23.1872
13	13	13	38	38	38	36.354	0	170	5508200000	27	Atpaf1	Q811I0	Q811I0	ATP synthase mitochondrial F1 complex assembly factor 1	Known mitochondrial	0.948767	0.0803623	2.02759	25.2051	25.2464	25.2341	25.2648	25.3839	25.278
6	6	6	23.1	23.1	23.1	41.879	0	58.797	3308700000	12	Lias	Q99M04	Q99M04	Lipoyl synthase, mitochondrial	Known mitochondrial	0.536858	0.0797704	1.217	23.9994	24.0387	23.97	24.0326	24.2066	24.0082
1	1	1	10.6	10.6	10.6	12.497	0	38.725	527450000	4	Dad1	P61804	P61804	Dolichyl-diphosphooligosaccharide--protein glycosyltransferase subunit DAD1		0.633219	0.0793908	1.40511	23.0661	23.1351	23.2046	23.2363	23.2704	23.1373
6	6	6	13.1	13.1	13.1	66.289	0	12.238	1070000000	6	Plbd2	Q3TCN2;Q3TCN2-2	Q3TCN2;Q3TCN2-2	Putative phospholipase B-like 2;Putative phospholipase B-like 2 28 kDa form;Putative phospholipase B-like 2 40 kDa form;Putative phospholipase B-like 2 15 kDa form		0.150635	0.0792198	0.403954	23.0157	23.1323	23.0199	22.9079	23.5176	22.98
24	1	1	77.9	4.5	4.5	41.792	0	87.229	16395000	3	Actg1	P63260	P63260	Actin, cytoplasmic 2;Actin, cytoplasmic 2, N-terminally processed		0.116872	0.0789789	0.321313	16.5388	16.036	16.6531	16.2696	16.7915	16.4036
7	7	7	13	13	13	83.594	0	63.604	621950000	10	Plod1	Q9R0E2	Q9R0E2	Procollagen-lysine,2-oxoglutarate 5-dioxygenase 1		0.37379	0.0788848	0.891855	22.6459	22.6033	22.603	22.5713	22.8643	22.6532
41	41	41	16	16	16	343.81	0	323.31	4811500000	73	Lama2	Q60675;Q505G8	Q60675	Laminin subunit alpha-2		0.83217	0.0787938	1.79452	25.6622	25.6209	25.7326	25.6959	25.7966	25.7595
1	1	1	3.3	3.3	3.3	49.035	0	5.6492	83280000	2	Ddx39b	Q9Z1N5	Q9Z1N5	Spliceosome RNA helicase Ddx39b		0.554912	0.0782833	1.25235	20.3312	20.2977	20.4425	20.4953	20.3482	20.4628
2	2	2	4.6	4.6	4.6	56.888	0	12.116	149440000	2	Nmt1	O70310	O70310	Glycylpeptide N-tetradecanoyltransferase 1		0.720286	0.0777594	1.5748	20.0287	20.1209	20.0838	20.0852	20.2289	20.1526
1	1	1	0.8	0.8	0.8	182.98	0	4.1421	62271000	1	Siglec1	Q62230	Q62230	Sialoadhesin		0.124124	0.0774002	0.339359	17.135	17.1194	16.8746	16.8695	17.5417	16.95
1	1	1	9.3	9.3	9.3	13.274	0.00073638	2.5899	354690000	4	Bet1	O35623	O35623	BET1 homolog		0.69179	0.0771732	1.51921	22.1557	22.1323	22.2939	22.2738	22.2798	22.2598
3	3	3	59.5	59.5	59.5	12.352	0	117.27	68046000000	31	Cox6a1	P43024	P43024	Cytochrome c oxidase subunit 6A1, mitochondrial	Known mitochondrial	0.449636	0.0769939	1.04476	26.6224	26.6122	26.5978	26.6637	26.8252	26.5746
11	11	11	11.5	11.5	11.5	119.6	0	61.019	1403500000	23	Itga6	Q61739-2;Q61739	Q61739-2;Q61739	Integrin alpha-6;Integrin alpha-6 heavy chain;Integrin alpha-6 light chain		0.225032	0.0766811	0.575762	24.0099	23.7882	24.0672	23.8916	24.2314	23.9723
50	50	50	40.8	40.8	40.8	152.59	0	323.31	21829000000	129	Ktn1	Q61595;Q61595-9;Q61595-5;Q61595-15;Q61595-6;Q61595-7;Q61595-11;Q61595-3;Q61595-14;Q61595-8;Q61595-13;Q61595-10;Q61595-2;Q61595-12;Q61595-16;Q61595-4	Q61595;Q61595-9;Q61595-5;Q61595-15;Q61595-6;Q61595-7;Q61595-11;Q61595-3;Q61595-14;Q61595-8;Q61595-13;Q61595-10;Q61595-2;Q61595-12;Q61595-16;Q61595-4	Kinectin		0.485039	0.0765038	1.11502	26.8822	26.9512	26.7622	26.8772	27.0171	26.9309
5	5	5	9.8	9.8	9.8	75.877	0	13.311	230070000	5	Eps15l1	Q60902-3;Q60902;Q60902-4;Q60902-2	Q60902-3;Q60902;Q60902-4;Q60902-2	Epidermal growth factor receptor substrate 15-like 1		0.675389	0.0764885	1.48724	21.1211	21.1299	20.9906	21.1508	21.2029	21.1174
3	3	3	39.4	39.4	39.4	16.493	0	37.809	526420000	6	Mrpl42	Q9CPV3	Q9CPV3	39S ribosomal protein L42, mitochondrial	Known mitochondrial	0.726319	0.0764434	1.58659	21.5716	21.6611	21.6291	21.649	21.7774	21.6647
23	23	3	60.8	60.8	10.6	52.443	0	323.31	36477000000	77	Dnaja3	Q99M87;Q99M87-3	Q99M87;Q99M87-3	DnaJ homolog subfamily A member 3, mitochondrial	Known mitochondrial	1.67103	0.0763359	3.67331	26.3991	26.3955	26.362	26.4772	26.4277	26.4807
2	1	1	2.1	0.9	0.9	83.962	0.0017705	2.1057	937980000	3	Abcb9	Q9JJ59;Q9JJ59-2	Q9JJ59;Q9JJ59-2	ATP-binding cassette sub-family B member 9		0.0490902	0.0760021	0.143114	21.2411	20.1186	20.6736	20.3158	21.595	20.3505
8	8	8	26.7	26.7	26.7	46.434	0	56.946	1650500000	15	Apmap	Q9D7N9	Q9D7N9	Adipocyte plasma membrane-associated protein		0.231076	0.0756779	0.589216	23.8393	23.9717	23.8999	23.8747	24.2237	23.8396
11	11	11	13.2	13.2	13.2	110.05	0	147.04	747120000	15	Golga2	Q921M4-2;Q921M4	Q921M4-2;Q921M4	Golgin subfamily A member 2		0.161816	0.0754808	0.430604	22.665	22.6273	22.7619	22.5989	23.1014	22.5804
5	5	5	10.8	10.8	10.8	70.865	0	15.006	366170000	10	Slc20a2	Q80UP8	Q80UP8	Sodium-dependent phosphate transporter 2		0.368594	0.0753117	0.881227	21.7144	21.4958	21.7709	21.724	21.7152	21.7679
10	10	10	76.5	76.5	76.5	16.958	0	283.52	52192000000	100	Mgst3	Q9CPU4	Q9CPU4	Microsomal glutathione S-transferase 3	Known mitochondrial	2.7944	0.075175	7.60352	26.273	26.2764	26.2965	26.3656	26.3618	26.344
21	21	21	25.4	25.4	25.4	111.18	0	143.08	5006700000	36	Hyou1	Q9JKR6	Q9JKR6	Hypoxia up-regulated protein 1	Predicted mitochondrial	0.337247	0.0751076	0.816606	25.407	25.3312	25.1576	25.3438	25.4801	25.2972
25	25	25	47.3	47.3	47.3	66.365	0	323.31	38602000000	83		Q8BH86;Q8BH86-2	Q8BH86;Q8BH86-2	UPF0317 protein C14orf159 homolog, mitochondrial		0.842471	0.0750949	1.81491	26.6607	26.6311	26.5538	26.6675	26.7429	26.6605
5	5	5	5.2	5.2	5.2	134.06	0	6.5924	424050000	5	Dhx30	Q99PU8-2;Q99PU8;Q99PU8-3	Q99PU8-2;Q99PU8;Q99PU8-3	Putative ATP-dependent RNA helicase DHX30	Known mitochondrial	0.236127	0.0746988	0.600408	21.9458	21.9653	21.8929	21.8683	22.2534	21.9063
10	10	9	6.2	6.2	5.4	174.58	0	30.471	1084600000	15	Eif4g1	Q6NZJ6-2;Q6NZJ6	Q6NZJ6-2;Q6NZJ6	Eukaryotic translation initiation factor 4 gamma 1		0.607265	0.0745347	1.35454	23.2288	23.2325	23.1948	23.2735	23.3945	23.2117
8	8	8	13.9	13.9	13.9	86.187	0	57.265	1237600000	16	Mfn2	Q80U63;Q80U63-2	Q80U63;Q80U63-2	Mitofusin-2	Known mitochondrial	1.5818	0.0744902	3.44415	23.4835	23.5136	23.493	23.6004	23.5795	23.5336
1	1	1	3.4	3.4	3.4	40.644	0.0017953	2.2434	792840000	1	Dmtn	Q9WV69-4;Q9WV69-3;Q9WV69-2;Q9WV69	Q9WV69-4;Q9WV69-3;Q9WV69-2;Q9WV69	Dematin		0.0545537	0.074283	0.158213	20.6171	19.5934	19.9003	19.7684	20.8278	19.7375
1	1	1	1.4	1.4	1.4	72.916	0.0099141	1.5308	35623000	1	Slc28a2	O88627	O88627	Sodium/nucleoside cotransporter 2		0.0958383	0.0741698	0.267966	18.442	18.2149	18.3597	18.093	18.947	18.1992
4	4	4	15.9	15.9	15.9	36.108	0	113.56	513130000	6	Eif2s1	Q6ZWX6	Q6ZWX6	Eukaryotic translation initiation factor 2 subunit 1		0.150152	0.0741507	0.402795	20.8852	20.8447	20.8638	20.7753	21.3054	20.7354
8	8	8	36.3	36.3	36.3	26.645	0	129.75	4820100000	20	Hscb	Q8K3A0	Q8K3A0	Iron-sulfur cluster co-chaperone protein HscB, mitochondrial	Known mitochondrial	1.59752	0.0738055	3.48388	24.6374	24.6189	24.6594	24.6879	24.7466	24.7026
1	1	1	25.5	25.5	25.5	6.1773	0.0099174	1.5339	183610000	1	Tomm7	Q9D173	Q9D173	Mitochondrial import receptor subunit TOM7 homolog	Known mitochondrial	0.424646	0.0737336	0.994788	20.7973	20.6341	20.583	20.7227	20.6967	20.8162
3	3	3	8.3	8.3	8.3	41.525	0	6.2332	422080000	6	37500	P42208	P42208	Septin-2		0.46819	0.073644	1.08165	19.7355	19.7835	19.7225	19.8851	19.6898	19.8875
37	37	37	69	69	69	79.343	0	323.31	96586000000	184	Mccc1	Q99MR8	Q99MR8	Methylcrotonoyl-CoA carboxylase subunit alpha, mitochondrial	Known mitochondrial	0.716031	0.0734895	1.5665	27.5457	27.5615	27.6882	27.6911	27.6773	27.6474
14	14	14	55.3	55.3	55.3	32.851	0	323.31	40919000000	54	Bphl	Q8R164	Q8R164	Valacyclovir hydrolase	Predicted mitochondrial	0.347654	0.0734227	0.838162	26.6376	26.6324	26.595	26.7954	26.5227	26.7671
4	4	4	7.2	7.2	7.2	63.961	0	19.423	81527000	5	Ythdf3;Ythdf1;Ythdf2	Q8BYK6;Q8BYK6-2;Q8BYK6-3;P59326;Q91YT7	Q8BYK6;Q8BYK6-2;Q8BYK6-3;P59326;Q91YT7	YTH domain-containing family protein 3;YTH domain-containing family protein 1;YTH domain-containing family protein 2		0.143176	0.073342	0.385986	19.9637	19.8839	19.7489	19.7499	20.2974	19.7691
3	3	3	24.7	24.7	24.7	10.051	0	3.159	339730000	4	S100a6	P14069	P14069	Protein S100-A6		0.266063	0.0733242	0.665881	22.1847	22.141	22.1698	22.101	22.4546	22.1598
18	18	18	51.8	51.8	51.8	43.004	0	323.31	118350000000	126	Gja1	P23242	P23242	Gap junction alpha-1 protein	Known mitochondrial	0.735252	0.0729154	1.60405	27.4014	27.3256	27.4801	27.4909	27.4602	27.4748
5	5	5	27.8	27.8	27.8	23.366	0	13.667	1352100000	12	Mrpl21	Q9D1N9;Q9D1N9-2	Q9D1N9;Q9D1N9-2	39S ribosomal protein L21, mitochondrial	Known mitochondrial	0.971516	0.0727704	2.07373	23.4462	23.4727	23.3876	23.5039	23.4682	23.5527
5	5	5	17.6	17.6	17.6	34.299	0	16.578	7239000000	12	Uqcc1	Q9CWU6;Q9CWU6-2	Q9CWU6;Q9CWU6-2	Ubiquinol-cytochrome-c reductase complex assembly factor 1	Known mitochondrial	0.318815	0.0725034	0.778156	24.579	24.6031	24.5204	24.55	24.8197	24.5502
3	3	3	18	18	18	28.33	0	18.685	206330000	4	Ca1	P13634	P13634	Carbonic anhydrase 1		0.192992	0.072492	0.503275	21.3045	20.9568	21.3063	21.3082	21.3803	21.0966
2	2	2	4.6	4.6	4.6	80.363	0	3.5716	177250000	4	Gbe1	Q9D6Y9	Q9D6Y9	1,4-alpha-glucan-branching enzyme		0.113594	0.0723909	0.313101	20.5198	20.3152	20.3062	20.2743	20.8911	20.1929
3	3	3	1.9	1.9	1.9	227.55	0	11.308	338020000	4	Scn5a	Q9JJV9-2;Q9JJV9	Q9JJV9-2;Q9JJV9	Sodium channel protein type 5 subunit alpha		0.336311	0.0723845	0.814662	21.1819	21.3126	21.1188	21.1429	21.3222	21.3654
28	28	28	69.3	69.3	69.3	58.408	0	323.31	82752000000	130	Pccb	Q99MN9	Q99MN9	Propionyl-CoA carboxylase beta chain, mitochondrial	Known mitochondrial	0.676691	0.0723654	1.48978	27.6083	27.6386	27.6334	27.6533	27.7944	27.6497
4	4	4	7	7	7	79.871	0	33.435	373720000	6	Capn2	O08529	O08529	Calpain-2 catalytic subunit		0.471857	0.0723515	1.08893	21.7191	21.5946	21.644	21.7029	21.8306	21.6414
2	2	2	8.6	8.6	8.6	42.064	0	3.8065	36321000	2	Sdf4	Q61112;Q61112-2	Q61112;Q61112-2	45 kDa calcium-binding protein		0.339669	0.0721537	0.821632	18.1429	17.953	18.1404	18.0284	18.2132	18.2111
16	16	16	59	59	59	29.497	0	323.31	1262800000000	377	Cyc1	Q9D0M3-2;Q9D0M3	Q9D0M3-2;Q9D0M3	Cytochrome c1, heme protein, mitochondrial	Known mitochondrial	0.171243	0.0720851	0.452822	30.9775	30.8873	31.0899	30.9717	31.3451	30.8541
4	4	4	60	60	60	9.2858	0	36.099	3194900000	12	Cebpzos	Q8BTE5	Q8BTE5	Protein CEBPZOS	Known mitochondrial	1.40769	0.0718047	3.02133	24.87	24.803	24.7971	24.8938	24.903	24.8887
3	3	3	14.8	14.8	14.8	38.028	0	74.389	347380000	4	Scamp1	Q8K021	Q8K021	Secretory carrier-associated membrane protein 1		0.192122	0.0716387	0.501278	21.2922	21.1771	21.254	21.1355	21.5865	21.2162
10	8	5	48.6	37.2	28.4	25.716	0	34.628	3977900000	23	Gstm2;Gstm7	P15626;Q80W21;O35660	P15626;Q80W21	Glutathione S-transferase Mu 2;Glutathione S-transferase Mu 7		0.216214	0.0715205	0.556013	24.601	24.7526	24.4014	24.5014	24.71	24.7581
4	4	4	16	16	16	37.157	0	53.932	520170000	5	Pex10	B1AUE5	B1AUE5	Peroxisome biogenesis factor 10		0.264384	0.0714518	0.662247	21.4925	21.333	21.3226	21.3795	21.6387	21.3443
2	2	2	14.1	14.1	14.1	21.856	0	21.343	538240000	7	Tmem223	Q9CQE2	Q9CQE2	Transmembrane protein 223		0.170712	0.0712369	0.451576	22.0912	22.4986	22.3148	22.3991	22.5399	22.1793
9	9	9	18.6	18.6	18.6	54.043	0	106.75	10846000000	29	Scarb2	O35114	O35114	Lysosome membrane protein 2		0.178656	0.0710615	0.470141	25.1576	25.1727	25.2035	25.0647	25.5473	25.1349
2	2	2	10.3	10.3	10.3	19.6	0	3.6171	97695000	2	Immp2l	Q8BPT6	Q8BPT6	Mitochondrial inner membrane protease subunit 2	Known mitochondrial	0.660651	0.070982	1.45853	20.2426	20.2243	20.3734	20.3324	20.3756	20.3453
7	7	7	40.3	40.3	40.3	23.025	0	93.94	2204400000	15	Rab35	Q6PHN9	Q6PHN9	Ras-related protein Rab-35	Known mitochondrial	0.309763	0.0709642	0.759138	23.6314	23.5825	23.5845	23.5852	23.8545	23.5716
4	4	4	5.6	5.6	5.6	95.923	0	8.0368	146370000	4	Mvp	Q9EQK5	Q9EQK5	Major vault protein		0.396555	0.0705617	0.938161	20.6388	20.6057	20.7529	20.7937	20.6152	20.8002
24	9	1	77.9	42.9	4.5	41.736	0	323.31	113000000000	88	Actb	P60710	P60710	Actin, cytoplasmic 1;Actin, cytoplasmic 1, N-terminally processed	Known mitochondrial	0.137241	0.0703691	0.371578	26.5508	26.152	26.5525	26.34	26.7575	26.3688
6	6	6	16.4	16.4	16.4	39.947	0	21.843	629950000	10	Cxadr	P97792;P97792-2;P97792-3	P97792;P97792-2;P97792-3	Coxsackievirus and adenovirus receptor homolog		0.364872	0.0703023	0.873601	22.4554	22.4018	22.5953	22.4689	22.6602	22.5343
2	2	2	12.6	12.6	12.6	11.344	0	7.9341	1597200000	5	Tmem261	Q9CQ00	Q9CQ00	Transmembrane protein 261	Predicted mitochondrial	0.463897	0.0702801	1.07313	22.8112	22.9322	22.969	23.0177	23.021	22.8846
3	3	3	11.2	11.2	11.2	41.745	0	4.7568	575950000	3	Nif3l1	Q9EQ80	Q9EQ80	NIF3-like protein 1	Known mitochondrial	0.578518	0.0696729	1.29847	20.9942	20.9258	20.9635	20.9577	21.1262	21.0086
8	8	8	84.1	84.1	84.1	9.7681	0	323.31	564080000000	114	Uqcrq	Q9CQ69	Q9CQ69	Cytochrome b-c1 complex subunit 8	Known mitochondrial	0.316554	0.0696386	0.773415	30.7078	30.6621	30.7299	30.705	30.9433	30.6604
1	1	1	0.6	0.6	0.6	126.85	0.0076897	1.6477	49423000	1	Ddb1	Q3U1J4	Q3U1J4	DNA damage-binding protein 1		0.191777	0.0696341	0.500484	19.1368	19.0823	19.0647	18.9925	19.4359	19.0642
7	7	7	20.9	20.9	20.9	51.842	0	103.32	2236000000	12	Rmnd1	Q8CI78	Q8CI78	Required for meiotic nuclear division protein 1 homolog	Known mitochondrial	0.716031	0.0696189	1.56649	23.6492	23.6115	23.725	23.6974	23.7899	23.7071
2	2	2	6.7	6.7	6.7	35.216	0	7.477	29531000	2	Ppap2b	Q99JY8	Q99JY8	Lipid phosphate phosphohydrolase 3		0.0754832	0.0694809	0.21476	17.4463	17.4227	17.0559	17.1319	17.9705	17.0309
3	3	3	17.8	17.8	17.8	32.88	0	49.721	1221500000	5	Hsd17b11	Q9EQ06;Q9EQ06-2	Q9EQ06;Q9EQ06-2	Estradiol 17-beta-dehydrogenase 11		0.36614	0.0694326	0.8762	21.3703	21.5117	21.2525	21.4327	21.4978	21.4123
80	66	63	39.2	32.7	31.8	227.03	0	323.31	38048000000	145	Myh11	O08638;O08638-2	O08638;O08638-2	Myosin-11		0.417032	0.0692876	0.97949	26.7783	26.6835	26.7908	26.9444	26.7581	26.7579
12	12	12	19.6	19.6	19.6	94.132	0	47.928	1172600000	20	Hspa4	Q61316	Q61316	Heat shock 70 kDa protein 4		0.296287	0.0688165	0.730643	23.1837	23.1517	23.1906	23.122	23.4277	23.1828
5	5	5	26	26	26	16.445	0	9.7112	664520000	12	Rps16	P14131	P14131	40S ribosomal protein S16		0.253196	0.0684675	0.637915	22.696	22.7184	22.707	22.66	22.9897	22.6772
15	15	15	22.7	22.7	22.7	75.673	0	119.06	1799200000	19	Rars	Q9D0I9	Q9D0I9	Arginine--tRNA ligase, cytoplasmic		0.225334	0.0684191	0.576435	24.1126	24.0706	23.7666	23.9687	24.1312	24.0553
23	1	1	71.9	5.8	5.8	42.051	0	7.395	102450000	1	Acta1	P68134	P68134	Actin, alpha skeletal muscle		0.74939	0.0680103	1.6317	19.3103	19.2892	19.368	19.3247	19.4407	19.4061
2	2	2	13.1	13.1	13.1	24.599	0	12.019	449210000	6	Tesc	Q9JKL5	Q9JKL5	Calcineurin B homologous protein 3		0.46257	0.0679563	1.0705	21.6923	21.589	21.7512	21.6696	21.8155	21.7513
11	11	11	54.4	54.4	54.4	32.151	0	323.31	12042000000	31	Carkd	Q9CZ42-2;Q9CZ42-3;Q9CZ42	Q9CZ42-2;Q9CZ42-3;Q9CZ42	ATP-dependent (S)-NAD(P)H-hydrate dehydratase	Known mitochondrial	0.386129	0.0678298	0.917003	25.221	25.1704	25.2004	25.2006	25.4098	25.1848
9	5	4	40.2	26.6	23	27.854	0	323.31	681130000	8	Ywhab	Q9CQV8-2;Q9CQV8	Q9CQV8-2;Q9CQV8	14-3-3 protein beta/alpha;14-3-3 protein beta/alpha, N-terminally processed		0.22489	0.0670528	0.575444	22.8136	22.6392	22.7849	22.692	23.0184	22.7285
5	5	5	29.4	29.4	29.4	28.793	0	228.1	4184200000	10	Aqp1	Q02013	Q02013	Aquaporin-1		0.106212	0.0667178	0.294473	22.9784	22.4205	23.0253	22.8691	23.0796	22.6757
6	3	3	19.9	12.7	12.7	36.12	0	64.802	3254900000	17	Akr1b8	P45377	P45377	Aldose reductase-related protein 2		0.619578	0.0666765	1.37854	23.7968	23.8327	23.6754	23.8512	23.8213	23.8324
6	6	6	54.4	54.4	54.4	16.32	0	323.31	9825600000	26	Uqcc2	Q9CQY6	Q9CQY6	Ubiquinol-cytochrome-c reductase complex assembly factor 2	Known mitochondrial	0.510486	0.0666574	1.16521	25.9676	25.9297	25.7913	25.9877	25.9231	25.9777
4	4	4	14.5	14.5	14.5	50.304	0	28.818	532140000	6	Nucb2	P81117	P81117	Nucleobindin-2;Nesfatin-1	Known mitochondrial	0.32764	0.0666211	0.79661	21.3154	21.2638	21.2512	21.2545	21.5058	21.2701
13	13	13	31.1	31.1	31.1	33.509	0	53.34	18395000000	44	Rpl6	P47911	P47911	60S ribosomal protein L6	Predicted mitochondrial	0.1969	0.066239	0.512227	26.0136	26.0302	26.0423	25.9986	26.3505	25.9358
11	11	11	28.4	28.4	28.4	49.714	0	94.064	2955600000	23	Cpox	P36552	P36552	Oxygen-dependent coproporphyrinogen-III oxidase, mitochondrial	Known mitochondrial	0.584863	0.0661996	1.31086	23.8178	23.7653	23.6848	23.782	23.8864	23.7979
2	2	2	17.3	17.3	17.3	8.9723	0	7.8474	163820000	6	Nedd8	P29595	P29595	NEDD8		0.433683	0.0659072	1.0129	20.6684	20.6641	20.8511	20.7571	20.7951	20.8293
18	18	18	83.7	83.7	83.7	25.426	0	323.31	59349000000	91	Ak3	Q9WTP7	Q9WTP7	GTP:AMP phosphotransferase AK3, mitochondrial	Known mitochondrial	0.172435	0.0658843	0.455617	27.6542	27.6275	27.5979	27.5754	27.9782	27.5236
7	7	7	17.3	17.3	17.3	32.754	0	5.9443	522290000	10	Hnrnpd	Q60668-3;Q60668;Q60668-4;Q60668-2;Q9Z130	Q60668-3;Q60668;Q60668-4;Q60668-2	Heterogeneous nuclear ribonucleoprotein D0		0.197446	0.0658703	0.513476	23.19	23.1999	23.2334	23.2255	23.5148	23.0807
9	9	9	35.6	35.6	35.6	32.133	0	157.48	5889400000	30	Sgcd	P82347	P82347	Delta-sarcoglycan		0.538766	0.0654984	1.22073	25.0611	25.0684	25.0441	25.0948	25.0489	25.2263
14	14	14	46.3	46.3	46.3	46.719	0	323.31	20169000000	49	Bcl2l13	P59017	P59017	Bcl-2-like protein 13	Predicted mitochondrial	0.296345	0.0652332	0.730766	25.9186	25.8652	26.0858	25.9659	26.1409	25.9585
6	6	6	12.7	12.7	12.7	59.601	0	40.517	2363600000	15	Maoa	Q64133	Q64133	Amine oxidase [flavin-containing] A	Known mitochondrial	0.819139	0.0651035	1.76877	23.8171	23.807	23.8828	23.9395	23.8461	23.9165
2	1	1	2	1.1	1.1	114.99	0.00073233	2.492	14827000	1	Ppp1r12a	Q9DBR7;Q9DBR7-2	Q9DBR7;Q9DBR7-2	Protein phosphatase 1 regulatory subunit 12A		0.478901	0.0649923	1.10288	18.1067	17.9514	18.0934	18.1768	18.0711	18.0984
4	4	4	16.1	16.1	16.1	25.206	0	15.165	638430000	8	Mesdc2	Q9ERE7	Q9ERE7	LDLR chaperone MESD		0.0892358	0.0647068	0.250887	21.228	21.2553	21.7587	21.8619	21.2757	21.2986
6	6	6	33.9	33.9	33.9	24.33	0	127.35	16235000000	22		Q8VE95	Q8VE95	UPF0598 protein C8orf82 homolog		0.268694	0.0642681	0.671571	25.4877	25.4961	25.4922	25.4733	25.7471	25.4485
1	1	1	8.6	8.6	8.6	21.846	0	7.4281	45048000	1	Abhd5	Q9DBL9-2;Q9DBL9	Q9DBL9-2;Q9DBL9	1-acylglycerol-3-phosphate O-acyltransferase ABHD5		0.311529	0.0640742	0.762854	18.912	19.0729	18.8642	18.999	19.1162	18.926
3	3	3	17.6	17.6	17.6	19.048	0	9.2978	947380000	5	Txndc12	Q9CQU0	Q9CQU0	Thioredoxin domain-containing protein 12	Known mitochondrial	0.304483	0.0638269	0.747998	22.431	22.5692	22.4069	22.4324	22.6643	22.5019
2	2	2	7	7	7	43.98	0.0017668	2.0952	103700000	4	Pdss2	Q33DR3;Q33DR3-2;Q33DR3-3	Q33DR3;Q33DR3-2;Q33DR3-3	Decaprenyl-diphosphate synthase subunit 2	Known mitochondrial	0.322672	0.063605	0.786232	21.6431	21.5381	21.6314	21.6419	21.555	21.8065
5	5	5	6.6	6.6	6.6	88.927	0	7.718	403150000	6	H6pd	Q8CFX1	Q8CFX1	GDH/6PGL endoplasmic bifunctional protein;Glucose 1-dehydrogenase;6-phosphogluconolactonase		0.193237	0.0629412	0.503837	21.6195	21.8334	21.8366	21.802	22.014	21.6625
2	2	2	3.8	3.8	3.8	62.055	0	9.1552	359020000	7	Gpr107	Q8BUV8	Q8BUV8	Protein GPR107		0.729848	0.0626392	1.59348	23.4452	23.4335	23.3318	23.4926	23.4678	23.438
13	1	1	39.6	5.1	5.1	45.663	0.0038049	1.9193	43770000	1	Gnas	P63094;Q6R0H7;P63094-3;Q8CGK7	P63094;Q6R0H7;P63094-3	Guanine nucleotide-binding protein G(s) subunit alpha isoforms short;Guanine nucleotide-binding protein G(s) subunit alpha isoforms XLas		0.351548	0.0623837	0.8462	18.4988	18.6114	18.5753	18.5202	18.7461	18.6063
2	2	2	14.8	14.8	14.8	21.681	0	15.406	375010000	7	Spryd7	Q3TFQ1	Q3TFQ1	SPRY domain-containing protein 7		0.33864	0.0623016	0.819499	21.0276	21.1146	21.126	21.0702	21.2897	21.0953
7	7	7	15.8	15.8	15.8	62.998	0	26.274	1263800000	11	Plbd1	Q8VCI0	Q8VCI0	Phospholipase B-like 1;Phospholipase B-like 1 chain A;Phospholipase B-like 1 chain B;Phospholipase B-like 1 chain C		0.243955	0.0621573	0.617669	24.8663	24.8571	24.9447	24.8465	25.1447	24.8634
26	26	11	51.5	51.5	22.6	71.742	0	323.31	77111000000	111	Adck3	Q60936	Q60936	Atypical kinase ADCK3, mitochondrial	Known mitochondrial	0.36589	0.0618528	0.875687	27.6682	27.5975	27.7498	27.7141	27.8377	27.6492
6	6	6	15.4	15.4	15.4	64.328	0	55.725	377860000	8	Acsm5	Q8BGA8;Q8BGA8-2	Q8BGA8	Acyl-coenzyme A synthetase ACSM5, mitochondrial	Known mitochondrial	0.181228	0.0617275	0.476121	21.6058	21.5927	21.8502	21.6376	21.9423	21.6539
3	3	3	10.6	10.6	10.6	34.45	0	4.2785	660410000	7	Sparc	P07214	P07214	SPARC		0.769315	0.0616105	1.67075	22.9333	22.931	22.9627	23.0442	22.9333	23.0343
6	6	6	16.1	16.1	16.1	51.065	0	13.32	836930000	13	Eif2s3x;Eif2s3y	Q9Z0N1;Q9Z0N2	Q9Z0N1;Q9Z0N2	Eukaryotic translation initiation factor 2 subunit 3, X-linked;Eukaryotic translation initiation factor 2 subunit 3, Y-linked		0.313695	0.0615419	0.76741	23.2545	23.236	23.287	23.2508	23.478	23.2333
16	16	16	26.3	26.3	26.3	78.185	0	323.31	65199000000	90	Cdh13	Q9WTR5	Q9WTR5	Cadherin-13		0.36065	0.0614478	0.864935	27.4639	27.33	27.4261	27.4055	27.5857	27.4133
16	16	16	42.1	42.1	42.1	47.874	0	323.31	33162000000	62	Acadsb	Q9DBL1	Q9DBL1	Short/branched chain specific acyl-CoA dehydrogenase, mitochondrial	Known mitochondrial	0.41356	0.0613448	0.972503	26.8569	26.8747	27.0509	27.0072	26.9662	26.9931
6	6	6	44.1	44.1	44.1	14.83	0	59.886	6342600000	19	Pcbd2	Q9CZL5;P61458	Q9CZL5	Pterin-4-alpha-carbinolamine dehydratase 2	Predicted mitochondrial	0.397546	0.0612774	0.940168	25.1148	25.1027	24.9863	25.2007	25.0312	25.1558
2	2	2	7.2	7.2	7.2	52.553	0.0017851	2.1699	32841000	2	Bin2	D3Z6Q9	D3Z6Q9	Bridging integrator 2		0.0778982	0.0612316	0.22116	18.0696	17.2352	17.9173	17.6526	18.0023	17.751
1	1	1	4	4	4	32.45	0	3.7374	145310000	3	Rpia	P47968	P47968	Ribose-5-phosphate isomerase	Known mitochondrial	0.153554	0.0611928	0.410943	20.51	20.4241	20.6666	20.4431	20.8554	20.4858
8	8	8	33.1	33.1	33.1	31.375	0	89.356	4790100000	20	Stom	P54116	P54116	Erythrocyte band 7 integral membrane protein		0.138275	0.0610511	0.374095	24.3887	24.3083	24.4049	24.2501	24.7486	24.2864
1	1	1	1.9	1.9	1.9	58.128	0.003465	1.936	70857000	2	Sppl2a	Q9JJF9	Q9JJF9	Signal peptide peptidase-like 2A		0.114294	0.0607758	0.314858	20.4244	20.2851	20.4063	20.2344	20.8085	20.2552
1	1	1	2.1	2.1	2.1	101.31	0	3.3086	14397000	1	Tnpo1	Q8BFY9-2;Q8BFY9	Q8BFY9-2;Q8BFY9	Transportin-1		0.0641883	0.0607173	0.184491	16.9802	16.8066	16.7457	16.5166	17.5429	16.655
8	8	8	64.2	64.2	64.2	12.648	0	323.31	207080000000	85	Ndufs5	Q99LY9	Q99LY9	NADH dehydrogenase [ubiquinone] iron-sulfur protein 5;NADH dehydrogenase [ubiquinone] iron-sulfur protein 5, N-terminally processed	Known mitochondrial	0.371912	0.0606887	0.888016	28.9024	28.9465	28.7345	28.9655	28.8914	28.9085
8	8	1	30.9	30.9	3.3	37.54	0	42.541	3205800000	18	Ppp1ca	P62137	P62137	Serine/threonine-protein phosphatase PP1-alpha catalytic subunit		0.162671	0.0606651	0.432628	23.5638	23.4878	23.5907	23.4748	23.8817	23.4678
7	7	7	34	34	34	33.073	0	38.193	3863000000	13	Mrpl4	Q9DCU6	Q9DCU6	39S ribosomal protein L4, mitochondrial	Known mitochondrial	0.171764	0.0605736	0.454044	23.7473	23.7221	23.6457	23.6025	24.0222	23.672
1	1	1	4.8	4.8	4.8	42.516	0.0054182	1.7615	223530000	1	Eif3m	Q99JX4	Q99JX4	Eukaryotic translation initiation factor 3 subunit M		0.438547	0.0602856	1.02263	20.0991	19.968	20.0577	20.0745	20.0423	20.1889
19	19	19	55.8	55.8	55.8	48.354	0	323.31	46218000000	93	Oat	P29758	P29758	Ornithine aminotransferase, mitochondrial	Known mitochondrial	0.288963	0.0601463	0.715063	27.3384	27.3852	27.1801	27.3162	27.4742	27.2938
1	1	1	7.7	7.7	7.7	41.499	0.0031458	1.9971	36412000	2	Ccrn4l	O35710-2;O35710	O35710-2;O35710	Nocturnin		0.107779	0.0596593	0.298441	17.7043	17.5454	18.1357	17.7078	18.0302	17.8265
2	2	2	4.5	4.5	4.5	39.547	0.0017934	2.2347	2482100000	3	Adh5;Adh7	P28474;Q64437	P28474;Q64437	Alcohol dehydrogenase class-3;Alcohol dehydrogenase class 4 mu/sigma chain		0.0473182	0.059632	0.138185	24.5791	23.4754	23.7447	24.4419	24.0443	23.4921
3	3	3	3.4	3.4	3.4	87.902	0	5.7632	199270000	5	Cdh5	P55284	P55284	Cadherin-5		0.243846	0.0594037	0.617429	22.4844	22.5051	22.7469	22.554	22.7142	22.6465
2	2	2	5.7	5.7	5.7	38.358	0.00037202	2.7534	195490000	2	Nudc	O35685	O35685	Nuclear migration protein nudC		0.398814	0.0593325	0.942734	20.6796	20.7409	20.5319	20.7234	20.6891	20.7179
6	6	6	11.2	11.2	11.2	57.598	0	11.667	531000000	9	Farsa	Q8C0C7	Q8C0C7	Phenylalanine--tRNA ligase alpha subunit		0.0991063	0.0592461	0.276358	22.2876	22.1973	22.29	22.1192	22.7417	22.0918
12	12	12	62.6	62.6	62.6	15.283	0	323.31	171990000000	147	Ndufa6	Q9CQZ5	Q9CQZ5	NADH dehydrogenase [ubiquinone] 1 alpha subcomplex subunit 6	Known mitochondrial	0.346444	0.0590299	0.835661	28.4153	28.5169	28.508	28.6161	28.4148	28.5864
7	7	7	9.3	9.3	9.3	87.142	0	14.847	523050000	10	Vwa5a	Q99KC8	Q99KC8	von Willebrand factor A domain-containing protein 5A		0.318029	0.0588106	0.776508	22.383	22.3638	22.4652	22.4649	22.3422	22.5814
12	12	12	36.9	36.9	36.9	47.13	0	182.34	29454000000	56	Fech	P22315	P22315	Ferrochelatase, mitochondrial	Known mitochondrial	0.265441	0.0588004	0.664536	26.3495	26.1647	26.4215	26.4582	26.3406	26.3133
4	3	3	10.5	8.6	8.6	40.742	0	15.398	45928000	5	Ppid	Q9CR16;Q9ERU9	Q9CR16	Peptidyl-prolyl cis-trans isomerase D		0.501462	0.0585848	1.14743	19.4438	19.3415	19.2806	19.3785	19.4225	19.4407
18	18	4	35.3	35.3	7.1	76.431	0	323.31	7349800000	46	Ldb3	Q9JKS4;Q9JKS4-3;Q9JKS4-5	Q9JKS4;Q9JKS4-3;Q9JKS4-5	LIM domain-binding protein 3		0.235181	0.058321	0.598315	25.4397	25.6089	25.607	25.6343	25.4616	25.7346
3	3	1	33.8	33.8	23.5	15.328	0	24.438	6610900000	7	H3f3a;H3f3c	P84244;P02301	P84244;P02301	Histone H3.3;Histone H3.3C		0.232321	0.0582371	0.591978	23.565	23.5407	23.6505	23.6763	23.7851	23.4695
34	34	34	54.3	54.3	54.3	80.953	0	323.31	35981000000	87	Gpd2	Q64521	Q64521	Glycerol-3-phosphate dehydrogenase, mitochondrial	Known mitochondrial	0.0785502	0.0581481	0.222883	26.8028	27.1343	27.1802	27.1019	27.4971	26.6927
11	5	5	13.7	5.6	5.6	122.29	0	13.508	239570000	5	Atp2b4	Q6Q477-2;Q6Q477	Q6Q477-2;Q6Q477	Calcium-transporting ATPase		0.214686	0.0579885	0.552577	20.8566	20.9062	20.978	20.928	21.1604	20.8264
5	5	5	11.1	11.1	11.1	76.865	0	47.175	327960000	9	Cnst	Q8CBC4;Q8CBC4-3	Q8CBC4;Q8CBC4-3	Consortin		0.453151	0.0578111	1.05176	20.8575	20.7519	20.8211	20.8035	20.9556	20.8449
1	1	1	16.2	16.2	16.2	16.723	0.00037078	2.7049	14522000	1	Gmfb	Q9CQI3	Q9CQI3	Glia maturation factor beta	Predicted mitochondrial	0.128448	0.0576731	0.350039	16.0754	16.3135	16.0167	15.9847	16.4526	16.1412
6	6	6	30.6	30.6	30.6	35.704	0	43.702	4896300000	17	Ighg1	P01868;P01869	P01868;P01869	Ig gamma-1 chain C region secreted form;Ig gamma-1 chain C region, membrane-bound form		0.0248121	0.0575542	0.0741254	24.2797	26.0124	23.4829	24.2286	24.8019	24.9172
2	2	2	3.3	3.3	3.3	62.253	0	4.9514	16942000	4	Epn2	Q8CHU3-2;Q8CHU3	Q8CHU3-2;Q8CHU3	Epsin-2		0.125512	0.0574201	0.342793	18.5534	18.3986	18.444	18.4443	18.8326	18.2914
5	5	5	6.5	6.5	6.5	101.43	0	9.5055	733210000	6	Mars	Q68FL6	Q68FL6	Methionine--tRNA ligase, cytoplasmic		0.265583	0.0572592	0.664843	22.1837	22.3391	22.1049	22.3276	22.1635	22.3085
1	1	1	2.1	2.1	2.1	54.537	0	2.8755	18994000	1	Minpp1	Q9Z2L6	Q9Z2L6	Multiple inositol polyphosphate phosphatase 1		0.293755	0.0570374	0.725264	18.4214	18.4328	18.2384	18.4619	18.3273	18.4745
4	4	4	17.2	17.2	17.2	24.752	0	18.731	405350000	5	Fam3c	Q91VU0	Q91VU0	Protein FAM3C		0.41471	0.0565001	0.974819	21.1768	21.1454	21.1697	21.1921	21.3306	21.1387
12	12	12	34.7	34.7	34.7	53.076	0	81.653	4333900000	35	Grsf1	Q8C5Q4	Q8C5Q4	G-rich sequence factor 1	Known mitochondrial	0.241891	0.0564957	0.613128	24.6933	24.7093	24.6979	24.6292	24.9354	24.7054
2	2	2	12.5	12.5	12.5	32.237	0	17.467	103120000	3	Txnl1	Q8CDN6	Q8CDN6	Thioredoxin-like protein 1		0.0928622	0.056228	0.260288	18.2843	18.0928	18.2725	17.9656	18.6666	18.186
8	8	8	3.4	3.4	3.4	346.72	0	56.018	281180000	9	Vps13a	Q5H8C4-2;Q5H8C4	Q5H8C4-2;Q5H8C4	Vacuolar protein sorting-associated protein 13A	Predicted mitochondrial	0.399925	0.0560869	0.944981	22.105	22.0845	22.1473	22.1344	22.0921	22.2785
8	8	5	25.1	25.1	16.4	42.158	0	60.408	1298900000	15	Gnaq	P21279	P21279	Guanine nucleotide-binding protein G(q) subunit alpha		0.238934	0.0559432	0.606608	23.5648	23.4721	23.4952	23.5257	23.7352	23.439
4	4	4	16	16	16	43.008	0	11.134	1578600000	7	Ndrg1	Q62433	Q62433	Protein NDRG1		0.153691	0.0555725	0.41127	24.4124	24.3854	24.3057	24.2545	24.6819	24.3338
2	2	2	2.8	2.8	2.8	117.06	0	3.1722	458920000	4	Npr2	Q6VVW5;Q6VVW5-2;Q6VVW5-3	Q6VVW5;Q6VVW5-2;Q6VVW5-3	Atrial natriuretic peptide receptor 2		0.395687	0.0555617	0.936402	21.8034	21.7545	21.7653	21.7812	21.9445	21.7643
5	5	5	51.1	51.1	51.1	10.275	0	57.92	671740000	10	Rpl37a	P61514	P61514	60S ribosomal protein L37a		0.204588	0.0555032	0.529748	22.7605	22.8301	22.8191	22.7389	23.0627	22.7746
4	4	4	34	34	34	11.877	0	65.831	2199300000	9	Acyp2	P56375	P56375	Acylphosphatase-2	Predicted mitochondrial	0.854265	0.055343	1.8383	24.4723	24.4925	24.4132	24.4818	24.5165	24.5457
8	8	8	21.9	21.9	21.9	49.895	0	14.261	1760400000	14	Trnt1	Q8K1J6;Q8K1J6-2	Q8K1J6	CCA tRNA nucleotidyltransferase 1, mitochondrial	Known mitochondrial	0.548926	0.055158	1.24063	23.0841	23.0249	23.1109	23.0806	23.2	23.1047
9	9	9	57.9	57.9	57.9	19.431	0	73.913	7036800000	26	Sdhaf2	Q8C6I2;Q8C6I2-3;Q8C6I2-2	Q8C6I2;Q8C6I2-3;Q8C6I2-2	Succinate dehydrogenase assembly factor 2, mitochondrial	Known mitochondrial	0.521794	0.055095	1.18744	25.4336	25.4406	25.3097	25.4509	25.4813	25.417
4	4	4	12.1	12.1	12.1	52.609	0	9.5541	910880000	9	Selenbp2;Selenbp1	Q63836;P17563	Q63836;P17563	Selenium-binding protein 2;Selenium-binding protein 1		0.115187	0.0544058	0.317098	23.0933	23.0113	23.0623	22.8533	23.4312	23.0456
9	9	9	42.3	42.3	42.3	33.048	0	323.31	4549400000	14	Pptc7	Q6NVE9;Q6NVE9-2	Q6NVE9	Protein phosphatase PTC7 homolog	Known mitochondrial	0.152489	0.0543079	0.408396	24.2201	24.2454	24.2406	24.128	24.5529	24.1881
5	5	5	15.9	15.9	15.9	54.848	0	174.32	1872300000	13	Vtn	P29788	P29788	Vitronectin		0.0890374	0.0540269	0.250371	23.3041	23.1661	23.3255	23.0278	23.7267	23.2033
7	7	7	13.5	13.5	13.5	60.448	0	7.5809	964460000	12	Tcp1	P11983;P11983-2	P11983;P11983-2	T-complex protein 1 subunit alpha		0.18821	0.0540091	0.492274	23.2985	23.2805	23.2903	23.2765	23.1967	23.5581
7	7	7	19.3	19.3	19.3	54.177	0	63.764	1446900000	15	Foxred1	Q3TQB2;Q3TQB2-2	Q3TQB2;Q3TQB2-2	FAD-dependent oxidoreductase domain-containing protein 1	Known mitochondrial	0.233611	0.0539551	0.594838	23.2833	23.3352	23.3244	23.2536	23.5442	23.307
6	6	6	22.2	22.2	22.2	34.798	0	48.971	5506900000	18	Surf1	P09925	P09925	Surfeit locus protein 1	Known mitochondrial	0.203078	0.0539354	0.526316	24.3269	24.2206	24.4633	24.341	24.5376	24.294
10	10	10	13.4	13.4	13.4	106.25	0	166.7	3149600000	16	Gaa	P70699	P70699	Lysosomal alpha-glucosidase		0.164996	0.0536531	0.438123	23.617	23.5863	23.6736	23.5403	23.9177	23.5798
3	2	2	4.8	3.7	3.7	81.399	0.0031469	2.0017	403820000	2	Mark3	Q03141-2;Q03141-3;Q03141	Q03141-2;Q03141-3;Q03141	MAP/microtubule affinity-regulating kinase 3		0.214896	0.0535965	0.553048	21.205	21.4899	21.2973	21.414	21.2895	21.4494
1	1	1	8.7	8.7	8.7	26.51	0.00037161	2.7409	53241000	1	Cacybp	Q9CXW3	Q9CXW3	Calcyclin-binding protein		0.338756	0.0534795	0.819738	19.0489	19.1711	19.0501	19.1452	19.0541	19.2312
20	20	20	17.3	17.3	17.3	148.07	0	83.924	3462300000	32	Cluh	Q5SW19;Q5SW19-3;Q5SW19-2	Q5SW19;Q5SW19-3;Q5SW19-2	Clustered mitochondria protein homolog	Known mitochondrial	0.21253	0.0533765	0.547719	24.5673	24.5402	24.4441	24.4614	24.7491	24.5012
118	118	117	54.3	54.3	53.8	284.59	0	323.31	63288000000	321	Sptan1	P16546;P16546-2;REV__Q6NZJ6-2;REV__Q6NZJ6	P16546;P16546-2	Spectrin alpha chain, non-erythrocytic 1		0.564447	0.0531921	1.27099	28.3479	28.3302	28.4184	28.4509	28.4505	28.3547
29	29	2	35.7	35.7	2.5	129.33	0	323.31	15282000000	69	Itga7	Q61738;Q61738-3;Q61738-6;Q61738-2	Q61738;Q61738-3;Q61738-6;Q61738-2	Integrin alpha-7;Integrin alpha-7 heavy chain;Integrin alpha-7 light chain		0.372705	0.0529461	0.889637	25.9419	25.8583	25.9199	25.8628	26.0495	25.9666
30	14	14	82.9	51.7	51.7	32.931	0	323.31	288900000000	70	Slc25a5	P51881	P51881	ADP/ATP translocase 2;ADP/ATP translocase 2, N-terminally processed	Known mitochondrial	0.205282	0.0525544	0.531323	29.1297	29.2185	28.9466	29.1168	29.264	29.0716
2	2	2	3.9	3.9	3.9	58.9	0	5.1338	862460000	2	Cyp4b1	Q64462	Q64462	Cytochrome P450 4B1		0.323977	0.0524915	0.78896	20.3045	20.3825	20.1881	20.298	20.4132	20.3212
2	2	2	6.1	6.1	6.1	36.464	0	51.203	1221700000	7	Scamp2	Q9ERN0	Q9ERN0	Secretory carrier-associated membrane protein 2		0.0929867	0.0523923	0.26061	21.6506	21.6042	21.5736	21.4418	22.0607	21.4831
145	145	145	43.3	43.3	43.3	425.83	0	323.31	87604000000	368	Dmd	P11531;Q05AA6	P11531	Dystrophin		0.342043	0.0521889	0.826553	29.0404	29.0804	28.9384	29.0981	28.9808	29.1368
6	6	6	25.5	25.5	25.5	31.487	0	13.091	571400000	7	Pitpnb	P53811	P53811	Phosphatidylinositol transfer protein beta isoform		0.15241	0.0515951	0.408206	21.2748	21.0685	21.2672	21.1599	21.4684	21.137
4	4	4	17.8	17.8	17.8	38.458	0	45.823	869440000	9	Scamp3	O35609	O35609	Secretory carrier-associated membrane protein 3		0.0952919	0.0515862	0.266559	21.8978	21.9105	21.893	21.7366	22.3381	21.7813
2	2	2	5.6	5.6	5.6	44.895	0	3.2103	282550000	3	Pigk	Q9CXY9	Q9CXY9	GPI-anchor transamidase		0.372914	0.0513757	0.890063	21.159	21.1651	21.1271	21.162	21.1301	21.3133
2	2	2	9.2	9.2	9.2	35.048	0	19.159	637760000	5	Slc25a32	Q8BMG8	Q8BMG8	Mitochondrial folate transporter/carrier	Known mitochondrial	0.890961	0.0512975	1.91139	22.3043	22.3539	22.3483	22.4262	22.3511	22.3831
5	5	5	12.3	12.3	12.3	56.494	0	11.716	1905500000	14	Pcyox1	Q9CQF9	Q9CQF9	Prenylcysteine oxidase		0.330958	0.0511678	0.803527	24.6383	24.5837	24.7065	24.6474	24.7995	24.6352
3	3	3	18.4	18.4	18.4	24.56	0	17.45	1750200000	6	Kdelr1;Kdelr2	Q99JH8;Q9CQM2;Q8R1L4	Q99JH8;Q9CQM2	ER lumen protein-retaining receptor 1;ER lumen protein-retaining receptor 2		0.208599	0.0509733	0.53884	21.5705	21.6304	21.5529	21.5201	21.8166	21.57
6	6	6	25.4	25.4	25.4	31.739	0	60.379	1257100000	9	Mtif3	Q9CZD5	Q9CZD5	Translation initiation factor IF-3, mitochondrial	Known mitochondrial	0.457602	0.0509478	1.06062	22.4724	22.4426	22.5655	22.5166	22.6056	22.5112
9	9	9	28.3	28.3	28.3	54.201	0	49.915	5710600000	20	Fdxr	Q61578	Q61578	NADPH:adrenodoxin oxidoreductase, mitochondrial	Known mitochondrial	0.525322	0.0508486	1.19437	24.5632	24.5067	24.6218	24.5723	24.6638	24.6082
3	3	3	11.3	11.3	11.3	34.357	0	5.1286	175410000	4	Arpc2	Q9CVB6	Q9CVB6	Actin-related protein 2/3 complex subunit 2		0.112153	0.0507552	0.309479	19.1332	19.0776	18.8803	18.8807	19.3627	18.9999
2	2	2	4.1	4.1	4.1	51.596	0	5.0393	325400000	4	Cops2	P61202;P61202-2	P61202;P61202-2	COP9 signalosome complex subunit 2		0.584935	0.0505619	1.311	20.7786	20.6772	20.7668	20.7494	20.8045	20.8204
104	104	101	52.5	52.5	51	274.22	0	323.31	49615000000	259	Sptbn1	Q62261;Q62261-2	Q62261;Q62261-2	Spectrin beta chain, non-erythrocytic 1		0.369844	0.0500367	0.883787	27.8307	27.8423	27.972	27.9617	27.9695	27.8639
7	7	7	32.8	32.8	32.8	21.67	0	161.06	17028000000	25	Fam213b	Q9DB60	Q9DB60	Prostamide/prostaglandin F synthase		0.125529	0.0497977	0.342836	25.0148	25.0938	25.015	24.9185	25.3745	24.98
9	9	9	16.5	16.5	16.5	58.066	0	23.056	574830000	14	Cct4	P80315	P80315	T-complex protein 1 subunit delta		0.24038	0.049722	0.609798	22.7574	22.6734	22.698	22.6457	22.9078	22.7246
6	6	6	18.6	18.6	18.6	32.985	0	140.51	10541000000	23		Q8BHE8	Q8BHE8	Uncharacterized protein C2orf47 homolog, mitochondrial		0.826905	0.0497138	1.78411	25.106	25.0579	25.0964	25.1716	25.0914	25.1463
8	8	8	25.1	25.1	25.1	49.348	0	59.897	2903500000	12	Htra2	Q9JIY5;A2RT60	Q9JIY5	Serine protease HTRA2, mitochondrial	Known mitochondrial	0.655543	0.0495783	1.44858	24.623	24.5099	24.5457	24.6012	24.6021	24.6241
15	15	15	46.5	46.5	46.5	40.744	0	323.31	42209000000	83	Atad1	Q9D5T0	Q9D5T0	ATPase family AAA domain-containing protein 1	Predicted mitochondrial	0.357693	0.0490328	0.858857	26.7981	26.7215	26.7139	26.7681	26.8907	26.7219
1	1	1	9.4	9.4	9.4	29.914	0	3.8953	6527300	1	Tnpo3	Q6P2B1-3;Q6P2B1;Q6P2B1-2	Q6P2B1-3;Q6P2B1;Q6P2B1-2	Transportin-3		0.0727387	0.0486425	0.207456	16.5154	16.4653	16.4104	16.2711	16.9773	16.2888
12	12	12	40.2	40.2	40.2	41.928	0	275.85	7571900000	31	Mcat	Q8R3F5	Q8R3F5	Malonyl-CoA-acyl carrier protein transacylase, mitochondrial	Known mitochondrial	0.121802	0.0486012	0.3336	25.0316	25.0454	25.2068	25.0075	25.412	25.01
15	11	11	24.6	20.3	20.3	87.046	0	137.4	1806700000	20	Afg3l1	Q920A7;Q920A7-2	Q920A7;Q920A7-2	AFG3-like protein 1		0.415955	0.0483761	0.977324	23.47	23.4369	23.5555	23.5518	23.5863	23.4694
9	9	9	22.7	22.7	22.7	49.074	0	63.973	3982300000	31	Cr1l	Q64735-2;Q64735	Q64735-2;Q64735	Complement component receptor 1-like protein		0.62599	0.0483182	1.39103	24.907	24.8651	24.9001	24.8965	25.0022	24.9185
4	4	3	9.5	9.5	8.1	62.586	0	18.706	833480000	6	Gpc4	P51655	P51655	Glypican-4;Secreted glypican-4		0.43462	0.0481815	1.01478	22.3308	22.3749	22.4473	22.3813	22.4947	22.4215
5	5	1	37.7	37.7	5.4	14.135	0	10.523	7387400000	18	Hist1h2ah;Hist1h2af;Hist3h2a;Hist2h2aa1;H2afj;Hist2h2ac	C0HKE9;C0HKE8;C0HKE7;C0HKE6;C0HKE5;C0HKE4;C0HKE3;C0HKE2;C0HKE1;Q8CGP6;Q8CGP5;Q8BFU2;Q6GSS7;Q8R1M2;Q64523;Q64522	C0HKE9;C0HKE8;C0HKE7;C0HKE6;C0HKE5;C0HKE4;C0HKE3;C0HKE2;C0HKE1;Q8CGP6;Q8CGP5;Q8BFU2;Q6GSS7;Q8R1M2;Q64523	Histone H2A type 1-H;Histone H2A type 1-F;Histone H2A type 3;Histone H2A type 2-A;Histone H2A.J;Histone H2A type 2-C		0.0914207	0.0479399	0.256557	24.2344	24.2021	24.6591	24.3401	24.6386	24.2607
15	14	14	50	47.9	47.9	48.994	0	323.31	24589000000	66	Pdk1	Q8BFP9	Q8BFP9	[Pyruvate dehydrogenase (acetyl-transferring)] kinase isozyme 1, mitochondrial	Known mitochondrial	0.918693	0.0478516	1.96696	27.234	27.2423	27.3047	27.3147	27.3206	27.2891
11	11	11	89.3	89.3	89.3	11.424	0	323.31	153130000000	64	Atp5l	Q9CPQ8	Q9CPQ8	ATP synthase subunit g, mitochondrial	Known mitochondrial	0.297941	0.0475394	0.734152	27.5747	27.5324	27.6204	27.5572	27.7422	27.5706
4	4	4	15.2	15.2	15.2	51.073	0	46.498	3001200000	15	Gsr	P47791-2;P47791	P47791-2;P47791	Glutathione reductase, mitochondrial	Known mitochondrial	0.21118	0.0466703	0.544674	24.748	24.7044	24.8888	24.8822	24.6973	24.9018
10	10	10	42.1	42.1	42.1	31.549	0	85.541	15282000000	35	Cyb5r3	Q9DCN2-2;Q9DCN2	Q9DCN2-2;Q9DCN2	NADH-cytochrome b5 reductase 3;NADH-cytochrome b5 reductase 3 membrane-bound form;NADH-cytochrome b5 reductase 3 soluble form	Known mitochondrial	0.37538	0.0464636	0.895102	25.8633	25.8655	25.9169	25.9068	26.0217	25.8567
1	1	1	4.9	4.9	4.9	23.437	0.00073421	2.5412	404570000	3	Arl6ip1	Q9JKW0	Q9JKW0	ADP-ribosylation factor-like protein 6-interacting protein 1		0.0795804	0.0463511	0.225604	22.4752	22.3694	22.3179	22.1137	22.8021	22.3859
13	13	13	48.6	48.6	48.6	47.406	0	159.93	11936000000	39	Bcs1l	Q9CZP5	Q9CZP5	Mitochondrial chaperone BCS1	Known mitochondrial	0.470898	0.0463066	1.08703	25.0246	25.0197	25.0234	25.0186	25.1535	25.0346
5	5	5	16.1	16.1	16.1	63.893	0	113	1250700000	7	Tapt1	Q4VBD2	Q4VBD2	Transmembrane anterior posterior transformation protein 1		0.157361	0.046004	0.420026	22.1486	22.1332	22.2933	22.2841	22.0515	22.3775
2	2	2	5.6	5.6	5.6	55.503	0	7.3047	202720000	2	Slc38a2	Q8CFE6	Q8CFE6	Sodium-coupled neutral amino acid transporter 2		0.440595	0.0459379	1.02672	21.3936	21.2716	21.3367	21.4199	21.3927	21.3272
23	23	23	50.2	50.2	50.2	74.717	0	323.31	54504000000	83	Acox1	Q9R0H0-2;Q9R0H0	Q9R0H0-2;Q9R0H0	Peroxisomal acyl-coenzyme A oxidase 1		0.289972	0.0458463	0.717213	26.9593	26.9278	26.7679	26.9598	26.8834	26.9494
17	17	17	28.2	28.2	28.2	71.982	0	159.04	7650800000	47	Pdia4	P08003	P08003	Protein disulfide-isomerase A4		0.289271	0.0458342	0.715719	25.8964	25.8442	25.7069	25.9141	25.8612	25.8097
2	2	2	2.8	2.8	2.8	82.105	0.0017662	2.087	183790000	2	Capn1	O35350	O35350	Calpain-1 catalytic subunit		0.28082	0.0457497	0.697658	21.1036	20.975	20.9991	21.0551	20.9903	21.1695
7	7	7	16.7	16.7	16.7	66.406	0	40.029	879940000	9	Wdr1	O88342	O88342	WD repeat-containing protein 1		0.141766	0.0453657	0.382573	23.1479	22.9092	22.9881	22.9119	23.2389	23.0305
1	1	1	0.6	0.6	0.6	147.13	0.005722	1.7132	79808000	1	Npc1l1	Q6T3U4	Q6T3U4	Niemann-Pick C1-like protein 1		0.0368135	0.0452429	0.10863	18.951	18.9398	19.1087	18.6173	19.8707	18.6473
15	15	15	46.6	46.6	46.6	48.605	0	323.31	27367000000	79	Gcdh	Q60759	Q60759	Glutaryl-CoA dehydrogenase, mitochondrial	Known mitochondrial	0.755583	0.044899	1.64383	26.4775	26.4698	26.5441	26.5604	26.5152	26.5505
8	8	8	6.1	6.1	6.1	161.93	0	11.823	545170000	12	Eif3a	P23116	P23116	Eukaryotic translation initiation factor 3 subunit A		0.137916	0.0447324	0.373222	22.8961	22.7512	22.9139	22.8105	23.1137	22.7712
5	5	5	16.2	16.2	16.2	27.964	0	27.049	939140000	11	Bcap29	Q61334	Q61334	B-cell receptor-associated protein 29		0.273416	0.0446943	0.681754	22.3358	22.3753	22.4099	22.4169	22.3118	22.5264
7	7	7	14.3	14.3	14.3	52.028	0	8.1572	494040000	9	Rmdn3	Q3UJU9	Q3UJU9	Regulator of microtubule dynamics protein 3	Known mitochondrial	0.12608	0.0439154	0.344197	22.726	22.7602	22.8559	22.7313	23.0656	22.6769
9	9	9	16.9	16.9	16.9	66.943	0	72.182	2694000000	17	Sacm1l	Q9EP69	Q9EP69	Phosphatidylinositide phosphatase SAC1		0.30058	0.0438379	0.739745	24.6651	24.749	24.6678	24.6337	24.8015	24.7782
12	12	12	27.8	27.8	27.8	61.271	0	240.05	6132600000	28	Cars2	Q8BYM8	Q8BYM8	Probable cysteine--tRNA ligase, mitochondrial	Known mitochondrial	0.158699	0.04378	0.423208	24.2617	24.3655	24.1003	24.2162	24.4241	24.2186
9	9	9	10.8	10.8	10.8	134.19	0	26.69	608560000	12	Lars	Q8BMJ2	Q8BMJ2	Leucine--tRNA ligase, cytoplasmic		0.492048	0.0437444	1.12887	22.392	22.4052	22.3811	22.4635	22.3613	22.4848
3	3	3	17.4	17.4	17.4	20.787	0	20.069	1280200000	6		Q80VP5;Q80VP5-2	Q80VP5	Probable peptide chain release factor C12orf65 homolog, mitochondrial		0.30584	0.0435956	0.750864	22.1189	22.0408	22.2274	22.1313	22.2001	22.1864
4	3	3	8.8	7.2	7.2	61.055	0	31.182	513250000	6	Ces1c	P23953;Q8VCC2	P23953	Carboxylesterase 1C		0.275341	0.043244	0.685896	22.2855	22.2631	22.1053	22.2973	22.2071	22.2793
6	6	6	45.4	45.4	45.4	20.733	0	304.36	7882900000	21	Ndufaf3	Q9JKL4	Q9JKL4	NADH dehydrogenase [ubiquinone] 1 alpha subcomplex assembly factor 3	Known mitochondrial	0.1588	0.0429916	0.423447	24.5538	24.5388	24.4012	24.4451	24.7191	24.4586
7	7	7	33.1	33.1	33.1	30.509	0	78.405	1458900000	15	Ccdc127	Q3TC33;Q3TC33-2	Q3TC33;Q3TC33-2	Coiled-coil domain-containing protein 127	Known mitochondrial	0.142511	0.0425606	0.384376	23.6692	23.5627	23.6857	23.7476	23.4783	23.8193
2	2	2	7.6	7.6	7.6	32.41	0	4.6346	195740000	4	Pecr	Q99MZ7	Q99MZ7	Peroxisomal trans-2-enoyl-CoA reductase		0.0930661	0.0424391	0.260815	20.3609	20.2104	20.496	20.2058	20.6712	20.3177
8	8	8	34.7	34.7	34.7	31.656	0	96.103	988840000	15	Sfxn3	Q91V61-2;Q91V61	Q91V61-2;Q91V61	Sideroflexin-3	Known mitochondrial	0.254196	0.0423253	0.640097	24.3549	24.3918	24.4936	24.4699	24.537	24.3603
3	3	3	6.5	6.5	6.5	62.488	0	6.7888	420060000	4	Pgs1	Q8BHF7	Q8BHF7	CDP-diacylglycerol--glycerol-3-phosphate 3-phosphatidyltransferase, mitochondrial	Known mitochondrial	0.489989	0.0422357	1.1248	21.6064	21.6172	21.5865	21.6071	21.7185	21.6111
7	7	7	58.6	58.6	58.6	19.526	0	164.53	8679200000	16	Ptrh2	Q8R2Y8	Q8R2Y8	Peptidyl-tRNA hydrolase 2, mitochondrial	Known mitochondrial	0.626347	0.0421588	1.39172	24.1149	24.2088	24.1472	24.177	24.1996	24.2208
3	3	3	12.2	12.2	12.2	32.754	0	6.3786	564710000	6	Lactb2	Q99KR3	Q99KR3	Beta-lactamase-like protein 2	Predicted mitochondrial	0.266511	0.0417881	0.666851	22.7265	22.6112	22.6451	22.6721	22.805	22.6311
11	11	11	28.2	28.2	28.2	43.295	0	92.3	5106400000	23	Agpat3	Q9D517	Q9D517	1-acyl-sn-glycerol-3-phosphate acyltransferase gamma		0.185398	0.0417563	0.485782	25.065	25.2508	24.9851	25.0941	25.209	25.1231
4	2	2	7.9	4.1	4.1	57.432	0	5.8906	23728000	2	Hars	Q61035	Q61035	Histidine--tRNA ligase, cytoplasmic		0.101002	0.0416114	0.281207	18.4861	18.2727	18.4919	18.2157	18.6564	18.5036
2	2	2	11.7	11.7	11.7	29.116	0	3.6916	156790000	3	Psmb4	P99026	P99026	Proteasome subunit beta type-4		0.328826	0.0414759	0.799084	21.1826	21.2619	21.2031	21.2952	21.1655	21.3113
3	3	3	44.2	44.2	44.2	13.382	0	41.624	3235600000	12	Mrps17	Q9CQE3	Q9CQE3	28S ribosomal protein S17, mitochondrial	Known mitochondrial	0.550438	0.041441	1.24359	23.879	23.9546	23.9394	23.934	24.0129	23.9503
2	2	2	8.1	8.1	8.1	45.325	0	11.41	256840000	2	Lipa	Q9Z0M5	Q9Z0M5	Lysosomal acid lipase/cholesteryl ester hydrolase		0.0880369	0.0411237	0.247768	20.1114	20.1058	20.2253	20.0231	20.5113	20.0315
6	6	6	10.3	10.3	10.3	93.703	0	29.438	1595900000	8	Gpam	Q61586	Q61586	Glycerol-3-phosphate acyltransferase 1, mitochondrial	Known mitochondrial	0.0425019	0.04105	0.124706	23.2291	23.4706	23.6612	23.1645	24.1029	23.2166
17	17	16	11.4	11.4	11	206.23	0	175.2	2962800000	28	Plxnb2	B2RXS4;Q9QZC2	B2RXS4	Plexin-B2		0.244683	0.0408847	0.619268	24.3612	24.2532	24.3978	24.3617	24.4716	24.3016
6	6	6	42.1	42.1	42.1	13.992	0	52.393	17219000000	25	Hist1h2bp;Hist1h2bk;Hist1h2bc;Hist2h2bb;Hist1h2bh;Hist1h2bb;Hist1h2bm;Hist1h2bf;Hist3h2ba;Hist3h2bb;Hist2h2be;Hist1h2ba	Q8CGP2;Q8CGP1;Q6ZWY9;Q64525;Q64478;Q64475;P10854;P10853;Q8CGP2-2;Q9D2U9;Q8CGP0;Q64524;P70696	Q8CGP2;Q8CGP1;Q6ZWY9;Q64525;Q64478;Q64475;P10854;P10853;Q8CGP2-2;Q9D2U9;Q8CGP0;Q64524;P70696	Histone H2B type 1-P;Histone H2B type 1-K;Histone H2B type 1-C/E/G;Histone H2B type 2-B;Histone H2B type 1-H;Histone H2B type 1-B;Histone H2B type 1-M;Histone H2B type 1-F/J/L;Histone H2B type 3-A;Histone H2B type 3-B;Histone H2B type 2-E;Histone H2B type 1-A		0.143922	0.0408726	0.38779	25.3753	25.3686	25.6549	25.5724	25.533	25.4159
16	16	16	30.2	30.2	30.2	77.795	0	205.69	11463000000	35	Ptcd3	Q14C51	Q14C51	Pentatricopeptide repeat domain-containing protein 3, mitochondrial	Known mitochondrial	0.367512	0.0405807	0.879011	25.1772	25.2148	25.2039	25.1715	25.3239	25.2221
2	2	2	21	21	21	13.553	0	38.45	746810000	6	Lamtor3	O88653	O88653	Ragulator complex protein LAMTOR3		0.140305	0.0404282	0.379028	22.0528	22.0254	22.019	21.9338	22.2813	22.0034
31	31	23	64.4	64.4	51.7	53.687	0	323.31	45951000000	115	Vim	P20152;Q9DCV7;CON__Q9DCV7;CON__P08729;CON__Q3KNV1;CON__Q6ISB0;P03995;P03995-2;CON__Q9NSB2;CON__Q6NT21;CON__P78386;CON__Q61726;CON__O43790;P46660;CON__P78385;CON__Q14533;P08551;Q9Z2T6;Q6IMF0;P97861;Q9ERE2;Q99M73	P20152	Vimentin	Predicted mitochondrial	0.0728301	0.0403169	0.2077	27.2799	27.5269	27.7829	27.732	27.6629	27.3157
7	7	7	14.4	14.4	14.4	57.943	0	17.868	1362400000	12	Gpt2	Q8BGT5	Q8BGT5	Alanine aminotransferase 2	Known mitochondrial	0.145859	0.0402915	0.392468	23.3863	23.4121	23.1057	23.3588	23.2828	23.3834
4	4	2	39.3	39.3	14.3	9.461	0	70.736	4362100000	19	Rps27	Q6ZWU9	Q6ZWU9	40S ribosomal protein S27		0.141604	0.0402082	0.382179	23.7969	23.6997	23.9193	23.7695	24.013	23.754
24	24	24	14	14	14	272.53	0	232.54	3928200000	37	Fn1	P11276	P11276	Fibronectin;Anastellin		0.127389	0.0401847	0.347427	24.7612	24.7448	24.7539	24.8788	24.5648	24.9368
6	6	6	12.6	12.6	12.6	50.549	0	48.493	1095800000	15	39326	O55131	O55131	Septin-7		0.422843	0.0399291	0.99117	23.2728	23.2636	23.3471	23.3814	23.3443	23.2776
21	21	21	31.1	31.1	31.1	72.107	0	110.6	6019600000	54	Nexn	Q7TPW1	Q7TPW1	Nexilin		0.11637	0.0396086	0.320059	25.189	24.9836	25.2738	25.1417	25.3602	25.0634
11	11	11	41.3	41.3	41.3	36.365	0	114.66	5213800000	24	Rdh14	Q9ERI6	Q9ERI6	Retinol dehydrogenase 14	Predicted mitochondrial	0.329548	0.0394993	0.800589	24.3672	24.3141	24.3321	24.3	24.4617	24.3703
8	8	8	20.3	20.3	20.3	69.062	0	198.18	3964000000	23	Rpn2	Q9DBG6	Q9DBG6	Dolichyl-diphosphooligosaccharide--protein glycosyltransferase subunit 2	Predicted mitochondrial	0.25255	0.0390555	0.636503	24.2128	24.19	24.1199	24.1451	24.3213	24.1735
7	7	7	23.8	23.8	23.8	37.848	0	45.15	993210000	11	Tgoln1;Tgoln2	Q62313;Q62314	Q62313;Q62314	Trans-Golgi network integral membrane protein 1;Trans-Golgi network integral membrane protein 2		0.118887	0.0389709	0.326345	22.4722	22.5042	22.1821	22.3672	22.3604	22.5478
11	11	11	34.3	34.3	34.3	47.24	0	153.72	2859400000	26	Trmu	Q9DAT5	Q9DAT5	Mitochondrial tRNA-specific 2-thiouridylase 1	Known mitochondrial	0.157497	0.0386836	0.420349	24.1327	24.0839	24.2586	24.109	24.3482	24.134
55	55	38	53	53	35.2	112.98	0	323.31	469260000000	458	Atp1a1	Q8VDN2;Q64436	Q8VDN2	Sodium/potassium-transporting ATPase subunit alpha-1		0.272329	0.0386168	0.679412	29.7669	29.72	29.7907	29.7714	29.7223	29.8997
5	5	5	28.8	28.8	28.8	14.525	0	13.959	3008000000	12	Rps12	P63323	P63323	40S ribosomal protein S12		0.068513	0.03851	0.196147	24.0071	23.9647	24.003	23.834	24.4218	23.8344
13	13	13	52.5	52.5	52.5	35.44	0	323.31	63244000000	57	Hibadh	Q99L13	Q99L13	3-hydroxyisobutyrate dehydrogenase, mitochondrial	Known mitochondrial	0.27995	0.0384057	0.695792	26.6369	26.7769	26.6602	26.6631	26.7766	26.7496
9	9	9	30.5	30.5	30.5	45.437	0	70.61	1730000000	12	Preb	Q9WUQ2	Q9WUQ2	Prolactin regulatory element-binding protein		0.235477	0.0383841	0.598969	23.0577	23.1286	22.9512	23.0562	23.1595	23.0369
6	6	6	8.9	8.9	8.9	102.65	0	19.325	329320000	7	Fam129a	Q3UW53	Q3UW53	Protein Niban		0.155429	0.0380751	0.41542	20.8508	20.6981	21.0039	20.8668	20.9383	20.862
32	32	32	54.1	54.1	54.1	80.208	0	323.31	67519000000	135	Trap1	Q9CQN1	Q9CQN1	Heat shock protein 75 kDa, mitochondrial	Known mitochondrial	1.18961	0.0378475	2.53059	27.65	27.6474	27.6042	27.6707	27.6692	27.6752
44	44	28	92.3	92.3	67.4	32.904	0	323.31	5594100000000	724	Slc25a4	P48962	P48962	ADP/ATP translocase 1	Known mitochondrial	0.315231	0.0376205	0.770637	33.3201	33.2926	33.397	33.3564	33.4462	33.3199
7	7	7	25.4	25.4	25.4	46.224	0	85.312	5322300000	25	Slc25a46	Q9CQS4	Q9CQS4	Solute carrier family 25 member 46	Known mitochondrial	0.122585	0.0375055	0.335543	25.0311	25.0694	24.9077	24.9367	25.2413	24.9427
5	5	5	22.4	22.4	22.4	35.076	0	41.08	802150000	8	Gnb2l1	P68040	P68040	Guanine nucleotide-binding protein subunit beta-2-like 1;Guanine nucleotide-binding protein subunit beta-2-like 1, N-terminally processed	Predicted mitochondrial	0.194577	0.0374673	0.506909	22.6168	22.5998	22.694	22.5893	22.8087	22.6248
1	1	1	6.7	6.7	6.7	22.12	0	112.41	153620000	2	Loh12cr1	Q9D920	Q9D920	Loss of heterozygosity 12 chromosomal region 1 protein homolog		0.074453	0.0374444	0.212022	20.8874	20.8793	20.7321	20.6521	21.2035	20.7555
4	4	4	11.4	11.4	11.4	63.963	0	28.305	540440000	8	Hnrnpl	Q8R081	Q8R081	Heterogeneous nuclear ribonucleoprotein L		0.287562	0.0374222	0.712074	22.762	22.7021	22.7205	22.6961	22.8614	22.7394
4	4	4	3	3	3	167.32	0	10.599	998040000	10	Col4a2	P08122	P08122	Collagen alpha-2(IV) chain;Canstatin		0.220309	0.0372111	0.565203	23.2656	23.2288	23.3761	23.2663	23.4237	23.2921
10	10	10	19.2	19.2	19.2	80.646	0	41.858	1058700000	15	Add1	Q9QYC0;Q9QYC0-2	Q9QYC0;Q9QYC0-2	Alpha-adducin		0.0992112	0.0369244	0.276627	22.7432	22.4552	22.6008	22.5584	22.8435	22.5081
17	17	17	15.8	15.8	15.8	133.42	0	136.41	5068400000	29	Nomo1	Q6GQT9	Q6GQT9	Nodal modulator 1		0.27587	0.0369155	0.687033	25.1133	25.1864	25.0644	25.1547	25.0902	25.2299
20	20	20	18.7	18.7	18.7	162.33	0	103.54	1324600000	29	Fyco1	Q8VDC1	Q8VDC1	FYVE and coiled-coil domain-containing protein 1		0.110164	0.0369123	0.304469	23.7633	23.7324	23.7856	23.6223	24.0277	23.7421
16	16	16	17.7	17.7	17.7	107.83	0	287.7	8193800000	29	Nlrx1	Q3TL44	Q3TL44	NLR family member X1	Known mitochondrial	0.163491	0.0363464	0.434567	25.1429	25.1026	25.3043	25.1763	25.3317	25.1508
3	3	3	6.4	6.4	6.4	59.771	0.00036941	2.6377	226600000	3	Stam	P70297;O88811-2;O88811	P70297	Signal transducing adapter molecule 1		0.318103	0.0360769	0.776664	21.3313	21.2083	21.3028	21.3142	21.3664	21.27
12	12	12	35.1	35.1	35.1	40.342	0	323.31	22078000000	66	Mecr	Q9DCS3	Q9DCS3	Trans-2-enoyl-CoA reductase, mitochondrial	Known mitochondrial	0.172657	0.0358537	0.456136	26.2631	26.3144	26.2083	26.2427	26.4412	26.2093
25	25	1	26.7	26.7	1.9	122.7	0	323.31	9178600000	48	Cacna2d1	O08532-4;O08532-5	O08532-4;O08532-5	Voltage-dependent calcium channel subunit alpha-2/delta-1;Voltage-dependent calcium channel subunit alpha-2-1;Voltage-dependent calcium channel subunit delta-1		0.358227	0.0357482	0.859956	26.3778	26.2597	26.3555	26.3829	26.3262	26.3911
2	2	2	6.8	6.8	6.8	49.184	0	7.7715	138850000	2	Psmc1	P62192	P62192	26S protease regulatory subunit 4		0.315777	0.0353413	0.771783	20.6979	20.6373	20.7294	20.6497	20.7645	20.7564
8	8	8	17.2	17.2	17.2	60.974	0	38.811	2033800000	13	Fmo2	Q8K2I3	Q8K2I3	Dimethylaniline monooxygenase [N-oxide-forming] 2		0.134696	0.0353254	0.365367	24.0402	24.1466	23.8856	24.1581	24.0695	23.9508
12	12	12	44.6	44.6	44.6	40.528	0	323.31	23495000000	45	Zadh2	Q8BGC4	Q8BGC4	Zinc-binding alcohol dehydrogenase domain-containing protein 2	Predicted mitochondrial	0.226827	0.0352929	0.579765	26.2446	26.2234	26.3182	26.2657	26.402	26.2244
8	8	8	42.7	42.7	42.7	23.477	0	206.55	3790400000	21	Ict1	Q8R035;Q8R035-2	Q8R035;Q8R035-2	Peptidyl-tRNA hydrolase ICT1, mitochondrial	Known mitochondrial	0.185791	0.0351531	0.486689	24.4063	24.3945	24.4037	24.3554	24.5805	24.374
3	3	3	16.6	16.6	16.6	28.263	0	60.667	3250600000	11	Bri3bp	Q8BXV2	Q8BXV2	BRI3-binding protein	Predicted mitochondrial	0.197604	0.0350857	0.513836	22.9343	22.8431	22.9017	22.8426	23.0507	22.8912
16	16	16	20	20	20	121.43	0	308.63	5521700000	38	Ppp1r3a	Q99MR9	Q99MR9	Protein phosphatase 1 regulatory subunit 3A		0.155796	0.034647	0.416295	24.6802	24.5014	24.6608	24.6123	24.7678	24.5663
26	26	26	31.1	31.1	31.1	99.229	0	191.85	14698000000	52	Pdpr	Q7TSQ8	Q7TSQ8	Pyruvate dehydrogenase phosphatase regulatory subunit, mitochondrial	Known mitochondrial	0.139418	0.0345103	0.376875	26.4467	26.3717	26.4834	26.4006	26.6382	26.3665
6	6	6	19.3	19.3	19.3	49.372	0	40.159	1410500000	15	Lgmn	O89017	O89017	Legumain		0.0836833	0.0344976	0.236393	23.2372	23.3583	23.2955	23.1628	23.613	23.2187
12	12	12	11.1	11.1	11.1	121.55	0	26.578	2095300000	18	Esyt1	Q3U7R1;Q3U7R1-2	Q3U7R1;Q3U7R1-2	Extended synaptotagmin-1		0.412326	0.0340722	0.970016	23.947	23.9567	23.9665	23.9567	24.0601	23.9556
9	9	9	22.5	22.5	22.5	71.683	0	241.2	2223400000	18	Agps	Q8C0I1	Q8C0I1	Alkyldihydroxyacetonephosphate synthase, peroxisomal		0.504928	0.0337086	1.15426	23.5266	23.4739	23.4334	23.4972	23.5042	23.5336
3	3	3	6.8	6.8	6.8	64.254	0	11.47	215090000	6	Galnt1	O08912	O08912	Polypeptide N-acetylgalactosaminyltransferase 1;Polypeptide N-acetylgalactosaminyltransferase 1 soluble form		0.141672	0.0334193	0.382346	20.225	20.159	20.111	20.0905	20.3568	20.1479
3	3	3	26.1	26.1	26.1	12.295	0	16.116	231030000	4	Mien1	Q9CQ86	Q9CQ86	Migration and invasion enhancer 1		0.231156	0.0331732	0.589393	21.3744	21.2489	21.4039	21.3553	21.4349	21.3365
6	6	6	6.3	6.3	6.3	114.65	0	11.534	203940000	6	Man2b1	O09159	O09159	Lysosomal alpha-mannosidase		0.0508888	0.0329088	0.148101	21.0382	21.3368	20.8973	20.8343	21.4553	21.0815
25	25	25	13.8	13.8	13.8	197.09	0	80.146	2682500000	38	Lamb1	P02469	P02469	Laminin subunit beta-1		0.224919	0.0328299	0.575509	24.6355	24.6815	24.8102	24.7012	24.7443	24.7802
7	7	7	28	28	28	24.913	0	11.676	1142600000	12	Fkbp7	O54998	O54998	Peptidyl-prolyl cis-trans isomerase FKBP7		0.188092	0.0327962	0.492002	23.6043	23.6179	23.7468	23.6104	23.7785	23.6785
7	7	7	34.7	34.7	34.7	28.062	0	136.64	4456500000	17	Mrps7	Q80X85	Q80X85	28S ribosomal protein S7, mitochondrial	Known mitochondrial	0.142283	0.0327555	0.383826	24.4656	24.5716	24.482	24.4612	24.6966	24.4597
2	2	2	23.4	23.4	23.4	18.111	0	37.383	1772200000	4	Timm17a	Q9Z0V8	Q9Z0V8	Mitochondrial import inner membrane translocase subunit Tim17-A	Known mitochondrial	0.0803554	0.0326691	0.227647	22.6829	22.7401	22.6055	22.5256	22.9794	22.6214
11	11	11	27.1	27.1	27.1	57.046	0	34.706	2181600000	19	Ptgis	O35074	O35074	Prostacyclin synthase		0.441473	0.0321528	1.02848	23.8804	23.9696	23.8832	23.9649	23.9295	23.9353
4	4	4	26.2	26.2	26.2	15.953	0	17.133	391790000	7	Dnajc15	Q78YY6	Q78YY6	DnaJ homolog subfamily C member 15	Known mitochondrial	0.261825	0.0320098	0.656697	22.7976	22.8628	22.703	22.797	22.8147	22.8478
4	4	4	23.1	23.1	23.1	18.342	0	11.658	4268400000	24	Mrpl30	Q9D7N6	Q9D7N6	39S ribosomal protein L30, mitochondrial	Known mitochondrial	0.559091	0.0317542	1.26052	24.8436	24.8933	24.8503	24.8628	24.8889	24.9308
14	14	14	62.3	62.3	62.3	16.101	0	323.31	1295500000000	175	Cox5a	P12787	P12787	Cytochrome c oxidase subunit 5A, mitochondrial		0.401343	0.0312901	0.94785	30.0578	29.9677	30.041	30.0643	30.0182	30.0778
1	1	1	14.9	14.9	14.9	19.556	0.0041181	1.8671	9576300	1	Tprkb	Q8QZZ7	Q8QZZ7	EKC/KEOPS complex subunit Tprkb		0.0431124	0.0310319	0.126422	16.6568	16.1616	16.7647	16.2785	16.8346	16.5631
16	16	16	43.5	43.5	43.5	53.998	0	323.31	77251000000	101	Pdhx	Q8BKZ9	Q8BKZ9	Pyruvate dehydrogenase protein X component, mitochondrial	Known mitochondrial	0.185215	0.0307121	0.485359	27.1885	27.238	27.331	27.2271	27.3777	27.2447
2	2	2	23.5	23.5	23.5	7.3184	0	5.2077	5615700000	6	Gng5	Q80SZ7	Q80SZ7	Guanine nucleotide-binding protein G(I)/G(S)/G(O) subunit gamma-5	Predicted mitochondrial	0.108509	0.0303974	0.300288	24.5531	24.3886	24.4756	24.4531	24.6764	24.379
10	10	10	40.9	40.9	40.9	33.499	0	312.28	49580000000	36	Mtch2	Q791V5	Q791V5	Mitochondrial carrier homolog 2	Known mitochondrial	0.149342	0.0303097	0.400852	27.1555	27.223	27.0781	27.1589	27.3015	27.0872
4	4	4	11.7	11.7	11.7	43.528	0	11.723	1484700000	15	Fkbp8	O35465;O35465-2	O35465;O35465-2	Peptidyl-prolyl cis-trans isomerase FKBP8	Known mitochondrial	0.563458	0.030276	1.26906	23.4337	23.3937	23.4571	23.4805	23.4653	23.4297
2	2	2	11.4	11.4	11.4	22.178	0	71.477	2916200000	12	Oxld1	Q9CR10	Q9CR10	Oxidoreductase-like domain-containing protein 1	Predicted mitochondrial	0.145485	0.0302016	0.391566	23.4311	23.5966	23.3731	23.4985	23.4301	23.5628
15	15	2	52	52	8.1	42.014	0	323.31	18568000000	50	Art3	Q8R2G4;Q8R2G4-7	Q8R2G4;Q8R2G4-7	Ecto-ADP-ribosyltransferase 3		0.135403	0.0301946	0.367094	25.8563	25.6249	25.6206	25.7753	25.7336	25.6834
8	8	8	14.2	14.2	14.2	70.67	0	81.121	1347100000	13	Pabpc1	P29341	P29341	Polyadenylate-binding protein 1		0.25914	0.0298373	0.650865	22.9692	22.979	22.9925	23.0012	23.0927	22.9364
6	6	6	26	26	26	35.268	0	33.146	1722400000	13	Cryz	P47199	P47199	Quinone oxidoreductase	Known mitochondrial	0.424845	0.0298335	0.995188	23.7536	23.7046	23.6786	23.7058	23.7442	23.7763
27	27	27	63.5	63.5	63.5	46.839	0	323.31	91075000000	122	Suclg2	Q9Z2I8;Q9Z2I8-2	Q9Z2I8;Q9Z2I8-2	Succinyl-CoA ligase [GDP-forming] subunit beta, mitochondrial	Known mitochondrial	0.262368	0.0297724	0.657876	28.4816	28.5612	28.4204	28.5176	28.4834	28.5515
6	6	6	23.5	23.5	23.5	32.19	0	60.847	2841000000	11	Endog	O08600	O08600	Endonuclease G, mitochondrial	Known mitochondrial	0.0985868	0.029754	0.275027	24.2744	24.2286	24.0863	24.2155	24.3909	24.0722
20	20	12	57.5	57.5	35.4	50.454	0	323.31	68885000000	78	Eef1a2	P62631	P62631	Elongation factor 1-alpha 2		0.180768	0.0297381	0.475051	27.3827	27.5066	27.5633	27.5651	27.5239	27.4528
6	6	6	22.5	22.5	22.5	38.76	0	26.671	1629000000	11	Mybphl	Q5FW53	Q5FW53	Myosin-binding protein H-like		0.0675595	0.0297178	0.193584	23.2006	23.0841	23.4696	23.3719	23.3952	23.0764
5	5	5	32.3	32.3	32.3	22.329	0	13.273	1389000000	9	Gpx1	P11352	P11352	Glutathione peroxidase 1	Known mitochondrial	0.134802	0.0296612	0.365625	23.756	23.6819	23.5044	23.74	23.6384	23.6529
6	6	6	59.6	59.6	59.6	11.692	0	143.21	57246000000	28	Ndufb3	Q9CQZ6	Q9CQZ6	NADH dehydrogenase [ubiquinone] 1 beta subcomplex subunit 3	Known mitochondrial	0.114894	0.0295671	0.316362	25.9001	25.8867	26.087	25.9258	26.1223	25.9144
1	1	1	4.5	4.5	4.5	35.032	0	3.4305	171680000	1	Fn3k	Q9ER35	Q9ER35	Fructosamine-3-kinase		0.0775976	0.0290165	0.220365	19.9029	20.1082	20.3445	20.1839	20.0825	20.1763
12	12	12	72.3	72.3	72.3	16.331	0	224.97	165950000000	221	Ndufb7	Q9CR61	Q9CR61	NADH dehydrogenase [ubiquinone] 1 beta subcomplex subunit 7	Known mitochondrial	0.442909	0.0289625	1.03134	28.0668	28.0597	28.106	28.1396	28.0595	28.1203
15	15	3	77.1	77.1	25.7	24.489	0	314.74	22714000000	55	Rab11b	P46638;Q9WTL2	P46638	Ras-related protein Rab-11B	Predicted mitochondrial	0.110315	0.0288874	0.304849	26.3225	26.2133	26.2743	26.2052	26.4775	26.214
7	7	7	58.5	58.5	58.5	14.866	0	144.04	8585700000	25	Lgals1	P16045	P16045	Galectin-1		0.201141	0.0288417	0.521908	24.7095	24.7089	24.7552	24.7198	24.6828	24.8574
12	12	12	44.5	44.5	44.5	37.279	0	323.31	37404000000	65	Ctsb	P10605	P10605	Cathepsin B;Cathepsin B light chain;Cathepsin B heavy chain		0.0621657	0.0287399	0.17901	26.2499	26.4153	26.5233	26.2581	26.702	26.3147
5	4	4	9.7	7.9	7.9	69.07	0	38.56	2396300000	14	Rhot2	Q8JZN7	Q8JZN7	Mitochondrial Rho GTPase 2	Known mitochondrial	0.337638	0.0285428	0.817419	23.2699	23.2696	23.2527	23.3017	23.2289	23.3472
2	2	2	6.4	6.4	6.4	45.281	0	6.4511	61325000	2	Mettl15	Q9DCL4	Q9DCL4	Probable methyltransferase-like protein 15	Known mitochondrial	0.241227	0.0285422	0.611665	19.4232	19.3626	19.4096	19.3503	19.4986	19.4322
9	9	9	70.7	70.7	70.7	15.84	0	323.31	775920000000	160	Hbb-b1;Hbb-b2	P02088;P02089;CON__Q3SX09;CON__P02070;P02104	P02088;P02089	Hemoglobin subunit beta-1;Hemoglobin subunit beta-2		0.020998	0.0285047	0.0629847	29.9562	28.8274	29.2827	30.0061	29.1124	29.0332
2	2	2	8.5	8.5	8.5	48.013	0	5.2846	54797000	3	Bin1	O08539-2;O08539	O08539-2;O08539	Myc box-dependent-interacting protein 1		0.0333093	0.0280406	0.0986396	20.1679	19.6482	19.8685	19.6869	20.405	19.6767
7	7	1	19.5	19.5	2.1	39.652	0	102.19	3549400000	25	Hnrnpa3	Q8BG05	Q8BG05	Heterogeneous nuclear ribonucleoprotein A3		0.21614	0.0279535	0.555847	24.5255	24.4648	24.6237	24.5782	24.5275	24.5921
1	1	1	9	9	9	18.505	0.000369	2.6222	49474000	3	Tmem35	Q9D328	Q9D328	Transmembrane protein 35		0.128138	0.0279261	0.349275	18.5204	18.5005	18.3232	18.3956	18.4657	18.5667
6	6	6	17.8	17.8	17.8	38.384	0	217.62	2753400000	17	Stoml2	Q99JB2	Q99JB2	Stomatin-like protein 2, mitochondrial	Known mitochondrial	0.174681	0.027764	0.46087	24.3043	24.338	24.4204	24.3499	24.479	24.3171
46	46	46	29.4	29.4	29.4	191.55	0	323.31	21594000000	104	Cltc	Q68FD5	Q68FD5	Clathrin heavy chain 1	Predicted mitochondrial	0.124799	0.0273838	0.34103	26.6452	26.6867	26.5765	26.6068	26.8095	26.5743
5	5	5	33.1	33.1	33.1	16.925	0	43.841	1010400000	10	Ociad2	Q9D8W7	Q9D8W7	OCIA domain-containing protein 2	Known mitochondrial	0.131927	0.0273679	0.358589	22.788	22.7286	22.7758	22.6993	22.9382	22.7371
4	4	4	74.4	74.4	74.4	5.1161	0	6.6601	3859800000	8	Tomm5	B1AXP6-2;B1AXP6;B1AXP6-3;B1AXP6-4	B1AXP6-2;B1AXP6;B1AXP6-3;B1AXP6-4	Mitochondrial import receptor subunit TOM5 homolog	Known mitochondrial	0.0428292	0.0273209	0.125626	24.1028	24.065	24.3959	23.9932	24.5948	24.0577
27	27	27	67.2	67.2	67.2	52.625	0	323.31	872850000000	397	Ndufs2	Q91WD5	Q91WD5	NADH dehydrogenase [ubiquinone] iron-sulfur protein 2, mitochondrial	Known mitochondrial	1.06047	0.0270589	2.25665	30.2603	30.2577	30.2605	30.3062	30.2886	30.265
3	3	3	7.1	7.1	7.1	69.354	0	14.673	258440000	5	Cd93	O89103	O89103	Complement component C1q receptor		0.0836635	0.0269299	0.236341	21.7679	21.5726	21.7859	21.6207	21.9159	21.6707
19	19	19	58.6	58.6	58.6	50.37	0	323.31	37498000000	84	Bckdha	P50136	P50136	2-oxoisovalerate dehydrogenase subunit alpha, mitochondrial	Known mitochondrial	0.146981	0.0265255	0.395173	26.5134	26.4846	26.5728	26.5006	26.6731	26.4766
15	15	15	29.8	29.8	29.8	68.141	0	288.45	11332000000	27	Tbrg4	Q91YM4-2;Q91YM4	Q91YM4-2;Q91YM4	Protein TBRG4	Known mitochondrial	0.18288	0.0261364	0.479953	25.0135	25.0214	25.0507	24.9847	25.1592	25.0201
1	1	1	7.4	7.4	7.4	17.806	0	3.1515	50571000	1	42248	Q9ERR7	Q9ERR7	15 kDa selenoprotein		0.187105	0.0260048	0.489725	18.4802	18.5623	18.3792	18.4921	18.5064	18.5011
1	1	1	4.1	4.1	4.1	35.063	0.0037957	1.9122	16581000	1	Slc25a33	Q3TZX3	Q3TZX3	Solute carrier family 25 member 33	Known mitochondrial	0.0974644	0.0259717	0.272147	17.3134	17.3441	17.2722	17.5221	17.2444	17.2411
6	6	6	17.5	17.5	17.5	49.299	0	25.491	1515800000	11	Mrs2	Q5NCE8	Q5NCE8	Magnesium transporter MRS2 homolog, mitochondrial	Known mitochondrial	0.116559	0.0257072	0.320533	23.3816	23.5002	23.2336	23.4095	23.3547	23.4283
21	21	21	82.1	82.1	82.1	33.026	0	323.31	110200000000	91	Slc25a20	Q9Z2Z6	Q9Z2Z6	Mitochondrial carnitine/acylcarnitine carrier protein	Known mitochondrial	0.255459	0.0256755	0.642853	27.8982	28.0161	27.9717	27.9526	28.0231	27.9874
2	2	2	12.6	12.6	12.6	25.991	0	21.799	274950000	2	C1qc	Q02105	Q02105	Complement C1q subcomponent subunit C		0.0245452	0.0255915	0.0733487	20.1915	20.4556	20.2449	20.0845	20.9927	19.8917
16	16	16	42.7	42.7	42.7	45.932	0	176.19	8255800000	38	Mmaa	Q8C7H1	Q8C7H1	Methylmalonic aciduria type A homolog, mitochondrial	Known mitochondrial	0.256454	0.0255686	0.64502	25.3613	25.3714	25.3437	25.3407	25.4618	25.3506
26	26	26	55	55	55	48.234	0	323.31	1751300000000	342	Uqcrc2	Q9DB77	Q9DB77	Cytochrome b-c1 complex subunit 2, mitochondrial	Known mitochondrial	0.316964	0.0252336	0.774274	31.5846	31.5893	31.5835	31.603	31.671	31.5591
11	11	11	19.8	19.8	19.8	77.837	0	113.62	1153800000	17	Ltf	P08071	P08071	Lactotransferrin		0.0303667	0.0248826	0.0901969	23.5802	23.7026	22.9387	23.1782	23.6668	23.4512
29	29	23	41.4	41.4	34.2	100.11	0	323.31	8700500000	62	Ctnna1	P26231	P26231	Catenin alpha-1		0.0818298	0.0248114	0.231528	25.8031	25.8208	25.7824	25.8764	25.6226	25.9818
18	16	16	39.7	38	38	57.552	0	323.31	18434000000	48	Aldh1b1	Q9CZS1;Q9JHW9	Q9CZS1	Aldehyde dehydrogenase X, mitochondrial	Known mitochondrial	0.103031	0.024552	0.286385	25.8108	25.968	26.0367	25.9548	26.0599	25.8746
3	3	3	27.5	27.5	27.5	11.952	0	8.028	4056400000	7	Mrpl57	Q9CQF8	Q9CQF8	Ribosomal protein 63, mitochondrial	Known mitochondrial	0.150801	0.0245399	0.404351	24.335	24.3123	24.3353	24.3593	24.2443	24.4525
1	1	1	4.6	4.6	4.6	42.712	0.0063823	1.6971	38032000	1	Fetub	Q9QXC1	Q9QXC1	Fetuin-B		0.0523908	0.0244897	0.152253	17.9298	18.0448	18.3302	18.08	17.966	18.3323
4	4	4	22.8	22.8	22.8	21.942	0	14.633	1411700000	12	Ptpmt1	Q66GT5	Q66GT5	Phosphatidylglycerophosphatase and protein-tyrosine phosphatase 1		0.100638	0.0243797	0.280279	23.64	23.6132	23.6187	23.7494	23.476	23.7196
7	7	7	50.6	50.6	50.6	16.718	0	323.31	8241500000	21	Isca2	Q9DCB8	Q9DCB8	Iron-sulfur cluster assembly 2 homolog, mitochondrial	Known mitochondrial	0.0907632	0.0243721	0.254853	25.3797	25.3907	25.2467	25.3026	25.5288	25.2587
1	1	1	2.3	2.3	2.3	78.442	0.00037064	2.7029	167300000	1	App	P12023-2;P12023	P12023-2;P12023	Amyloid beta A4 protein;N-APP;Soluble APP-alpha;Soluble APP-beta;C99;Beta-amyloid protein 42;Beta-amyloid protein 40;C83;P3(42);P3(40);C80;Gamma-secretase C-terminal fragment 59;Gamma-secretase C-terminal fragment 57;Gamma-secretase C-terminal fragment 50;C31		0.0708169	0.023922	0.202322	18.9593	18.9398	19.2911	19.0765	19.1462	19.0392
2	2	2	6.9	6.9	6.9	35.226	0	4.4303	291240000	2	Qki	Q9QYS9-8;Q9QYS9-4;Q9QYS9-3;Q9QYS9-6;Q9QYS9-2;Q9QYS9;Q9QYS9-7;Q9QYS9-5	Q9QYS9-8;Q9QYS9-4;Q9QYS9-3;Q9QYS9-6;Q9QYS9-2;Q9QYS9;Q9QYS9-7;Q9QYS9-5	Protein quaking		0.154849	0.0237999	0.414036	20.6941	20.7043	20.8592	20.7936	20.8012	20.7342
1	1	1	3.4	3.4	3.4	29.98	0	4.6782	179710000	5	Emc3	Q99KI3	Q99KI3	ER membrane protein complex subunit 3		0.105568	0.0237942	0.292836	20.6182	20.6781	20.5716	20.5514	20.7949	20.593
2	2	2	13.1	13.1	13.1	18.965	0.0010901	2.3684	202600000	2	Tppp3	Q9CRB6	Q9CRB6	Tubulin polymerization-promoting protein family member 3		0.0846276	0.0237115	0.238867	21.0404	21.2046	20.8904	21.1416	21.0621	21.0028
19	19	19	24.4	24.4	24.4	108.49	0	323.31	8592400000	45	Col6a1	Q04857	Q04857	Collagen alpha-1(VI) chain		0.095371	0.023646	0.266763	25.4205	25.4136	25.5358	25.6156	25.341	25.4842
14	14	14	40.4	40.4	40.4	37.572	0	130.08	5707300000	29	Gpd1	P13707	P13707	Glycerol-3-phosphate dehydrogenase [NAD(+)], cytoplasmic	Predicted mitochondrial	0.0424497	0.0235755	0.12456	25.5168	25.788	25.6398	25.4938	26.0162	25.5053
3	3	3	7.9	7.9	7.9	49.857	0.0018051	2.2845	224700000	3	Smpdl3a	P70158	P70158	Acid sphingomyelinase-like phosphodiesterase 3a		0.0401034	0.0234839	0.117949	21.0129	20.9401	21.3318	21.0284	21.4269	20.8999
4	4	4	13.4	13.4	13.4	52.861	0	10.882	180790000	6	Cap2	Q9CYT6	Q9CYT6	Adenylyl cyclase-associated protein 2		0.0864064	0.0234534	0.243517	20.2405	20.2872	20.291	20.1189	20.4436	20.3265
18	12	12	10	7.1	7.1	227.76	0	23.919	983410000	16	Myh14	Q6URW6-2;Q6URW6;Q6URW6-3	Q6URW6-2;Q6URW6;Q6URW6-3	Myosin-14		0.0431307	0.0233447	0.126473	22.8812	22.501	22.7182	22.6116	23.017	22.5419
8	8	8	35.1	35.1	35.1	26.476	0	27.739	3967600000	16	Dcakd	Q8BHC4	Q8BHC4	Dephospho-CoA kinase domain-containing protein	Predicted mitochondrial	0.100314	0.0233447	0.27945	25.2148	25.1899	25.1534	25.1529	25.1049	25.3702
10	10	10	60.2	60.2	60.2	27.738	0	133.81	18033000000	50	Ethe1	Q9DCM0	Q9DCM0	Persulfide dioxygenase ETHE1, mitochondrial	Known mitochondrial	0.238383	0.0232538	0.605393	25.6089	25.6078	25.723	25.6621	25.6755	25.6718
3	3	3	3.3	3.3	3.3	130.85	0	4.462	194140000	4	Ptprc	P06800-6;P06800-5;P06800	P06800-6;P06800-5;P06800	Receptor-type tyrosine-protein phosphatase C		0.0537561	0.0228074	0.156018	20.6691	20.8037	20.6665	20.5883	21.0137	20.6057
5	5	5	28.2	28.2	28.2	26.411	0	64.046	1504300000	6	Psma5	Q9Z2U1	Q9Z2U1	Proteasome subunit alpha type-5		0.095422	0.0227922	0.266894	22.4232	22.4038	22.5111	22.3167	22.5803	22.5095
8	8	8	10.7	10.7	10.7	81.877	0	14.574	622600000	8	Gars	Q9CZD3	Q9CZD3	Glycine--tRNA ligase	Known mitochondrial	0.192306	0.0227019	0.501699	22.8191	22.8622	22.8361	22.8905	22.7764	22.9187
14	14	14	57.1	57.1	57.1	35.81	0	323.31	72974000000	60	Gapdh	P16858;Q64467	P16858	Glyceraldehyde-3-phosphate dehydrogenase	Predicted mitochondrial	0.125813	0.0226396	0.343537	27.887	27.8347	27.9042	27.7732	27.9677	27.9529
4	4	3	7.4	7.4	5.7	54.54	0	5.3466	654850000	8	Nono	Q99K48;Q99K48-2	Q99K48;Q99K48-2	Non-POU domain-containing octamer-binding protein		0.071462	0.0226135	0.204047	22.4781	22.4296	22.529	22.4918	22.6916	22.3212
15	15	14	29	29	27.3	72.241	0	323.31	6699400000	38	Rhot1	Q8BG51;Q8BG51-2;Q8BG51-3;Q8BG51-4	Q8BG51;Q8BG51-2;Q8BG51-3;Q8BG51-4	Mitochondrial Rho GTPase 1	Known mitochondrial	0.121024	0.0225989	0.331666	25.3659	25.3409	25.5453	25.3962	25.4542	25.4696
14	14	14	35.9	35.9	35.9	53.109	0	208.98	34727000000	42	Lpl	P11152	P11152	Lipoprotein lipase		0.0763471	0.0222416	0.217052	26.3614	26.1875	26.299	26.4369	26.1356	26.3421
5	5	5	28.9	28.9	28.9	16.572	0	47.462	144510000000	43	Nppa	P05125	P05125	Natriuretic peptides A;Atrial natriuretic factor;Auriculin-B;Auriculin-A;Atriopeptin-1;Atriopeptin-2		0.0623552	0.0217832	0.179525	26.5485	26.6827	26.697	26.6693	26.8556	26.4686
10	10	10	47.1	47.1	47.1	33.289	0	254.71	3706400000	19	Atpaf2	Q91YY4	Q91YY4	ATP synthase mitochondrial F1 complex assembly factor 2	Known mitochondrial	0.113207	0.0215359	0.31213	23.9584	24.0307	24.0231	23.9282	24.1491	23.9996
1	1	1	3.7	3.7	3.7	55.983	0	3.9955	40240000	2	Rcc2	Q8BK67	Q8BK67	Protein RCC2		0.101705	0.0214678	0.283003	20.0117	20.223	20.1579	20.2319	20.0842	20.141
1	1	1	10.4	10.4	10.4	9.9583	0	29.329	430960000	2	Sec61b	Q9CQS8	Q9CQS8	Protein transport protein Sec61 subunit beta		0.156599	0.0212034	0.418211	21.082	21.0415	20.9163	21.0269	21.0237	21.0528
1	1	1	6.1	6.1	6.1	20.663	0.0070328	1.6743	96074000	2	Mup2	P11589	P11589	Major urinary protein 2		0.0363847	0.0210482	0.107411	20.8051	20.9987	20.4852	20.6512	21.0368	20.6641
3	3	3	25	25	25	19.453	0	63.035	169490000	6	Camp	P51437	P51437	Cathelin-related antimicrobial peptide		0.0180177	0.0210374	0.0542178	21.4642	21.5386	20.5864	20.7523	21.5445	21.3556
3	3	3	12.9	12.9	12.9	36.946	0	50.164	301130000	7	Mapre2	Q8R001;Q8R001-2;Q6PER3	Q8R001;Q8R001-2	Microtubule-associated protein RP/EB family member 2		0.0502146	0.0210215	0.146234	20.4152	20.3397	20.3267	20.3361	20.6455	20.1631
13	13	13	25.3	25.3	25.3	65.335	0	323.31	2392500000	21	Rars2	Q3U186	Q3U186	Probable arginine--tRNA ligase, mitochondrial	Known mitochondrial	0.14179	0.0209529	0.382631	24.2537	24.3696	24.3342	24.3456	24.4111	24.2636
14	14	14	37.7	37.7	37.7	49.798	0	45.898	6399800000	32	Ecsit	Q9QZH6	Q9QZH6	Evolutionarily conserved signaling intermediate in Toll pathway, mitochondrial	Known mitochondrial	0.201182	0.0209134	0.522001	24.6285	24.6265	24.6092	24.5755	24.7126	24.6389
6	6	6	21.1	21.1	21.1	40.301	0	94.941	1584400000	13	Atp6v0d1	P51863	P51863	V-type proton ATPase subunit d 1		0.0575202	0.0206776	0.166351	23.7008	23.6876	23.5401	23.5155	23.8857	23.5893
2	2	2	2.7	2.7	2.7	91.199	0.0028031	2.0157	123080000	2	Sort1	Q6PHU5;Q6PHU5-2	Q6PHU5;Q6PHU5-2	Sortilin		0.0933103	0.0200628	0.261446	20.4275	20.3439	20.3119	20.3293	20.517	20.2972
6	6	6	24.5	24.5	24.5	21.539	0	28.227	6390800000	23	Tmem126a	Q9D8Y1	Q9D8Y1	Transmembrane protein 126A	Known mitochondrial	0.159527	0.019797	0.425174	24.8292	24.7279	24.83	24.799	24.8772	24.7703
19	19	18	43.4	43.4	41.8	61.787	0	269.39	22310000000	55	Ces1d	Q8VCT4	Q8VCT4	Carboxylesterase 1D		0.0711347	0.0197379	0.203172	26.2827	26.492	26.5325	26.5301	26.4966	26.3396
4	4	4	17.6	17.6	17.6	27.902	0	18.253	475150000	9	Cmbl	Q8R1G2	Q8R1G2	Carboxymethylenebutenolidase homolog		0.0695422	0.0196877	0.198908	22.0655	22.0006	21.9891	21.8941	22.2203	21.9998
2	2	2	8.5	8.5	8.5	43.092	0	4.0198	40798000	2	Mtfmt	Q9D799	Q9D799	Methionyl-tRNA formyltransferase, mitochondrial	Known mitochondrial	0.116724	0.0195955	0.320944	17.7583	17.8662	17.8187	17.9215	17.7401	17.8405
9	9	9	23.1	23.1	23.1	44.054	0	25.013	2294300000	22	Gna13	P27601	P27601	Guanine nucleotide-binding protein subunit alpha-13		0.174709	0.0193119	0.460937	24.3251	24.2305	24.3465	24.2992	24.3641	24.2968
3	2	2	6.3	5.2	5.2	75.441	0	3.6361	131840000	2	Sfpq	Q8VIJ6	Q8VIJ6	Splicing factor, proline- and glutamine-rich		0.0870831	0.0191612	0.245282	19.6039	19.4226	19.5938	19.5098	19.6621	19.5059
16	16	16	26.4	26.4	26.4	67.839	0	106.58	5058100000	31	Kars	Q99MN1	Q99MN1	Lysine--tRNA ligase	Known mitochondrial	0.199723	0.0191345	0.518674	25.0417	25.0362	24.9983	25.1034	24.9847	25.0456
8	8	8	13.7	13.7	13.7	58.336	0	33.892	926890000	8	Slc3a2	P10852;P10852-2	P10852;P10852-2	4F2 cell-surface antigen heavy chain		0.0786582	0.0189209	0.223169	22.7127	22.7058	22.4577	22.6217	22.6641	22.6471
15	3	2	46.2	12.2	8.8	49.67	0	201.73	1822800000	8	Tubb5	P99024	P99024	Tubulin beta-5 chain		0.0991081	0.0188815	0.276363	22.3063	22.2016	22.2877	22.1927	22.3978	22.2617
6	6	6	74.7	74.7	74.7	9.2864	0	69.166	4391400000	14	Timm8b	P62077	P62077	Mitochondrial import inner membrane translocase subunit Tim8 B	Known mitochondrial	0.0882853	0.0188077	0.248415	24.5571	24.5881	24.3481	24.5226	24.502	24.5252
23	23	23	34	34	34	83.725	0	323.31	10113000000	56	Mfn1	Q811U4	Q811U4	Mitofusin-1	Known mitochondrial	0.381671	0.0187003	0.907929	25.8855	25.8618	25.8399	25.8713	25.8599	25.9121
11	11	11	30.5	30.5	30.5	40.956	0	323.31	33074000000	54	Coq3	Q8BMS4	Q8BMS4	Ubiquinone biosynthesis O-methyltransferase, mitochondrial	Known mitochondrial	0.0660313	0.0186551	0.189468	26.5852	26.5611	26.723	26.5547	26.8108	26.5597
8	8	6	37.9	37.9	27.3	26.022	0	73.866	5731800000	21	Tmed4	Q8R1V4	Q8R1V4	Transmembrane emp24 domain-containing protein 4		0.177937	0.0185922	0.468469	24.6161	24.6475	24.7422	24.6765	24.7106	24.6745
5	5	5	12.1	12.1	12.1	52.993	0	26.466	655720000	10	Steap4	Q923B6	Q923B6	Metalloreductase STEAP4		0.0802373	0.0185719	0.227336	22.2832	22.2857	22.378	22.2746	22.4841	22.2438
19	19	19	47	47	47	55.968	0	323.31	23891000000	62	Aldh5a1	Q8BWF0	Q8BWF0	Succinate-semialdehyde dehydrogenase, mitochondrial	Known mitochondrial	0.170733	0.0185261	0.451627	26.577	26.5846	26.6566	26.5875	26.6888	26.5975
6	6	6	17.2	17.2	17.2	44.654	0	31.867	644320000	12	Cnp	P16330-2;P16330	P16330-2;P16330	2,3-cyclic-nucleotide 3-phosphodiesterase	Known mitochondrial	0.0652855	0.0183786	0.187456	22.2503	22.228	22.1914	22.2181	22.4193	22.0874
8	8	8	43.6	43.6	43.6	20.11	0	106.23	11881000000	18	Opa3	Q505D7	Q505D7	Optic atrophy 3 protein homolog	Known mitochondrial	0.242986	0.0183709	0.615538	24.8896	24.8837	24.8718	24.8752	24.9586	24.8664
2	2	2	16.7	16.7	16.7	13.777	0	53.738	693930000	5	Hint1	P70349	P70349	Histidine triad nucleotide-binding protein 1		0.0315669	0.0182349	0.0936465	22.249	22.1317	22.02	21.7987	22.4128	22.2439
1	1	1	14.8	14.8	14.8	18.841	0	24.531	418190000	1	Tspo	P50637	P50637	Translocator protein	Known mitochondrial	0.0362279	0.0180887	0.106965	19.4649	19.3208	19.3245	19.4975	19.0688	19.5983
11	11	11	32	32	32	41.761	0	64.783	3785600000	28	Ccdc51	Q3URS9-2;Q3URS9	Q3URS9-2;Q3URS9	Coiled-coil domain-containing protein 51	Known mitochondrial	0.121198	0.0180213	0.332099	24.3083	24.2849	24.2701	24.244	24.4115	24.2618
17	17	17	28.7	28.7	28.7	77.999	0	323.31	21274000000	77	Abcb8	Q9CXJ4	Q9CXJ4	ATP-binding cassette sub-family B member 8, mitochondrial	Known mitochondrial	0.255158	0.0179723	0.642194	26.3449	26.2705	26.3508	26.3468	26.3543	26.3189
4	4	4	20.1	20.1	20.1	31.172	0	15.504	1134800000	19	M6pr	P24668	P24668	Cation-dependent mannose-6-phosphate receptor		0.111558	0.0178693	0.307982	23.7051	23.719	23.6051	23.7341	23.6033	23.7454
14	14	14	62.4	62.4	62.4	20.082	0	296.72	35948000000	41	Ndufaf4	Q9D1H6	Q9D1H6	NADH dehydrogenase [ubiquinone] 1 alpha subcomplex assembly factor 4	Known mitochondrial	0.0497612	0.0176245	0.144977	26.5553	26.5196	26.2552	26.5324	26.3085	26.5421
12	12	12	32.5	32.5	32.5	61.18	0	323.31	7910000000	42	Pdp1	Q3UV70	Q3UV70	[Pyruvate dehydrogenase [acetyl-transferring]]-phosphatase 1, mitochondrial	Known mitochondrial	0.218363	0.0174885	0.56084	25.3975	25.3704	25.444	25.4266	25.4578	25.38
6	6	6	37.5	37.5	37.5	25.147	0	66.288	2451500000	12	Fkbp3	Q62446	Q62446	Peptidyl-prolyl cis-trans isomerase FKBP3		0.0275629	0.0174618	0.0821069	23.4066	23.3796	23.6703	23.2698	23.8824	23.3567
2	2	2	11.5	11.5	11.5	30.312	0	25.553	65695000	3	Ceacam1	P31809-4;P31809-3;P31809-2;P31809	P31809-4;P31809-3;P31809-2;P31809	Carcinoembryonic antigen-related cell adhesion molecule 1		0.0522127	0.0174383	0.151762	18.3871	18.1945	18.5769	18.3646	18.4669	18.3794
16	16	16	21.3	21.3	21.3	101.59	0	157.52	3659200000	34	Aldh1l2	Q8K009	Q8K009	Mitochondrial 10-formyltetrahydrofolate dehydrogenase	Known mitochondrial	0.0496791	0.0173283	0.144749	24.8332	24.9702	24.9713	25.0428	24.7213	25.0625
5	5	5	40	40	40	15.137	0	86.89	1019300000	10	Fabp5	Q05816	Q05816	Fatty acid-binding protein, epidermal		0.0746934	0.0168565	0.212661	22.7443	22.8142	22.6398	22.6299	22.7895	22.8295
3	3	2	14.9	14.9	9.3	21.331	0	5.2547	241330000	3	Rab31	Q921E2	Q921E2	Ras-related protein Rab-31		0.0567192	0.0166912	0.164158	21.7568	21.7508	21.7454	21.6573	21.9707	21.6751
28	1	1	36.1	1.7	1.7	124.69	0	30.746	572340000	1	Itga7	Q61738-5;Q61738-4	Q61738-5;Q61738-4	Integrin alpha-7;Integrin alpha-7 heavy chain;Integrin alpha-7 light chain		0.0824635	0.0159086	0.233193	20.8275	20.8306	20.7636	20.8031	20.7225	20.9437
40	36	34	46.8	42.7	41	102.3	0	323.31	60734000000	121	Hk1	P17710-3;P17710-4;P17710;P17710-2	P17710-3;P17710-4;P17710;P17710-2	Hexokinase-1	Predicted mitochondrial	0.0794383	0.015824	0.225229	27.8114	27.8241	27.7006	27.7448	27.9107	27.728
5	5	5	8.5	8.5	8.5	94.944	0	16.244	119400000	6	Abcf1	Q6P542	Q6P542	ATP-binding cassette sub-family F member 1		0.0346668	0.0157935	0.102518	20.4741	20.3749	20.5566	20.3849	20.7696	20.2985
9	9	9	43.5	43.5	43.5	24.603	0	322.4	13988000000	23	Nudt7	Q99P30-3;Q99P30;Q99P30-2;Q99P30-4;Q99P30-5	Q99P30-3;Q99P30;Q99P30-2;Q99P30-4;Q99P30-5	Peroxisomal coenzyme A diphosphatase NUDT7		0.0867431	0.015578	0.244396	24.8595	24.877	24.8169	24.7736	24.9821	24.8446
11	11	5	67.9	67.9	32.1	23.547	0	323.31	10544000000	47	Rab2a	P53994	P53994	Ras-related protein Rab-2A		0.146154	0.0153548	0.393178	25.7378	25.7185	25.7489	25.7379	25.8217	25.6917
10	10	6	52.3	52.3	29.4	25.97	0	99.618	5652600000	21	Gstm1	P10649	P10649	Glutathione S-transferase Mu 1		0.0817796	0.0153141	0.231395	24.5739	24.4803	24.5255	24.4921	24.4715	24.6621
2	2	2	3	3	3	95.832	0.00073287	2.5048	162790000	3	Usp5	P56399	P56399	Ubiquitin carboxyl-terminal hydrolase 5		0.0592156	0.0151831	0.170983	21.9478	21.8726	21.9338	22.0027	21.7628	22.0343
26	26	26	75.6	75.6	75.6	33.296	0	323.31	136810000000	104	Phb2	O35129	O35129	Prohibitin-2	Known mitochondrial	0.0599902	0.0150649	0.173094	27.8446	27.8851	27.8818	27.8154	28.0568	27.7845
40	40	35	48.9	48.9	43.5	102.53	0	323.31	46420000000	151	Hk2	O08528;Q3TRM8	O08528	Hexokinase-2	Predicted mitochondrial	0.0320098	0.0149466	0.0949172	27.6863	27.3893	27.7824	27.6518	27.8049	27.4462
14	14	14	9.1	9.1	9.1	174.24	0	50.921	3148300000	21	Abcc9	P70170;P70170-2;P70170-3	P70170;P70170-2;P70170-3	ATP-binding cassette sub-family C member 9		0.128888	0.0149422	0.351123	24.4976	24.4148	24.5027	24.4822	24.4343	24.5435
8	8	8	57.6	57.6	57.6	10.916	0	323.31	189510000000	85	Ndufa2	Q9CQ75	Q9CQ75	NADH dehydrogenase [ubiquinone] 1 alpha subcomplex subunit 2	Known mitochondrial	0.0986372	0.0147622	0.275156	27.8803	27.7769	27.7602	27.7637	27.8935	27.8044
15	15	15	17.2	17.2	17.2	129.45	0	39.332	914400000	25	Cobll1	Q3UMF0-3;Q3UMF0-4;Q3UMF0-2;Q3UMF0	Q3UMF0-3;Q3UMF0-4;Q3UMF0-2;Q3UMF0	Cordon-bleu protein-like 1		0.093653	0.0147235	0.262331	23.1298	23.1065	23.2793	23.2098	23.159	23.1909
1	1	1	1.3	1.3	1.3	72.322	0.008985	1.62	52272000	1	Scfd1	Q8BRF7	Q8BRF7	Sec1 family domain-containing protein 1		0.0494504	0.0145467	0.144114	19.5796	19.7081	19.4616	19.5326	19.7406	19.5198
11	11	11	25.3	25.3	25.3	49.654	0	298.81	6444800000	20	Ap2m1	P84091	P84091	AP-2 complex subunit mu	Predicted mitochondrial	0.0644255	0.014485	0.185132	23.8733	23.8982	23.8409	23.8356	24.0354	23.7849
6	6	6	17.2	17.2	17.2	37.781	0	13.259	409890000	11	Dnajb4	Q9D832	Q9D832	DnaJ homolog subfamily B member 4		0.116868	0.0144469	0.321305	21.7422	21.7375	21.7924	21.7266	21.8545	21.7343
26	26	26	58.6	58.6	58.6	56.141	0	323.31	31558000000	97	Lap3	Q9CPY7;Q9CPY7-2	Q9CPY7;Q9CPY7-2	Cytosol aminopeptidase	Known mitochondrial	0.110901	0.014225	0.306326	27.2298	27.2358	27.3047	27.241	27.3497	27.2222
1	1	1	5.2	5.2	5.2	21.604	0	2.8397	37982000	1	Fgf13	P70377-2;P70377;P70377-3	P70377-2;P70377;P70377-3	Fibroblast growth factor 13		0.196597	0.0141919	0.511534	19.6237	19.6082	19.6256	19.5812	19.646	19.6728
10	10	10	33.2	33.2	33.2	45.722	0	114.28	20802000000	31	Dpep1	P31428	P31428	Dipeptidase 1		0.0560478	0.0141048	0.162317	25.0934	25.1103	25.3195	25.1989	25.2653	25.1014
3	3	3	9	9	9	44.593	0	8.2352	41599000	3	Cdc37	Q61081	Q61081	Hsp90 co-chaperone Cdc37;Hsp90 co-chaperone Cdc37, N-terminally processed		0.0249369	0.0140247	0.0744885	18.3963	18.0902	18.5242	18.1241	18.5985	18.3302
5	5	5	18.1	18.1	18.1	39.885	0	28.069	1675500000	12	Adprhl1	Q8BGK2	Q8BGK2	[Protein ADP-ribosylarginine] hydrolase-like protein 1		0.0732519	0.0139955	0.208824	22.7106	22.7359	22.7701	22.6256	22.7955	22.8375
10	10	10	47.6	47.6	47.6	33.56	0	162.32	31991000000	30	Abhd11	Q8K4F5	Q8K4F5	Alpha/beta hydrolase domain-containing protein 11	Known mitochondrial	0.189835	0.0138823	0.496019	25.7311	25.7337	25.6729	25.6923	25.7606	25.7264
10	10	10	19.8	19.8	19.8	80.762	0	48.339	2643400000	23	Gsn	P13020-2;P13020;CON__Q3SX14	P13020-2;P13020	Gelsolin		0.0754743	0.0137227	0.214736	24.1126	23.9117	23.9458	23.9745	24.0249	24.0119
1	1	1	4.1	4.1	4.1	32.68	0.0063737	1.6905	40874000	1	Nudt17	Q9CWD3;Q9CWD3-2	Q9CWD3;Q9CWD3-2	Nucleoside diphosphate-linked moiety X motif 17		0.0223566	0.0135549	0.066963	17.9713	18.0148	18.1826	17.8041	18.4425	17.9628
3	3	3	12.8	12.8	12.8	37.131	0	5.6629	942170000	6	Tmx4	Q8C0L0	Q8C0L0	Thioredoxin-related transmembrane protein 4		0.0569669	0.0133979	0.164836	21.8345	21.7977	22.014	21.8301	21.9849	21.8715
4	4	4	11.6	11.6	11.6	38.752	0	13.633	20395000000	31	Mtnd2	P03893	P03893	NADH-ubiquinone oxidoreductase chain 2		0.120244	0.013305	0.329725	26.2175	26.2137	26.2942	26.3109	26.2495	26.2051
11	11	2	46	46	5.5	30.628	0	148.97	4368500000	22	Capzb	P47757-2;P47757-4;F8VQB6-2;F8VQB6	P47757-2;P47757-4	F-actin-capping protein subunit beta		0.0401262	0.0131467	0.118013	24.7149	24.4936	24.8567	24.673	24.7718	24.66
18	18	18	52.6	52.6	52.6	50.766	0	323.31	32843000000	50	Mlycd	Q99J39-2;Q99J39	Q99J39-2;Q99J39	Malonyl-CoA decarboxylase, mitochondrial	Known mitochondrial	0.101315	0.0129255	0.282008	26.9665	26.9745	26.9313	26.9224	27.0579	26.9307
4	4	4	33.6	33.6	33.6	17.595	0	90.795	2334100000	7	Mrpl20	Q9CQL4	Q9CQL4	39S ribosomal protein L20, mitochondrial	Known mitochondrial	0.0770685	0.0127157	0.218964	23.654	23.7445	23.7312	23.6482	23.8196	23.7001
5	5	5	15.6	15.6	15.6	40.953	0	8.7011	201280000	7	Nsfl1c	Q9CZ44-3;Q9CZ44;Q9CZ44-2	Q9CZ44-3;Q9CZ44;Q9CZ44-2	NSFL1 cofactor p47		0.0181782	0.0126712	0.0546914	20.952	20.6703	20.8816	20.6018	21.2772	20.6629
7	7	7	28.1	28.1	28.1	35.197	0	98.655	969490000	13	Nudt6	Q8CH40	Q8CH40	Nucleoside diphosphate-linked moiety X motif 6	Known mitochondrial	0.0572193	0.0126076	0.165527	23.3086	23.2786	23.3109	23.2354	23.4628	23.2376
6	6	6	25.6	25.6	25.6	24.911	0	17.63	9663200000	19	Tmed10	Q9D1D4;Q9D1D4-2	Q9D1D4;Q9D1D4-2	Transmembrane emp24 domain-containing protein 10		0.172557	0.0124073	0.455903	24.8539	24.8314	24.7927	24.871	24.8005	24.8436
5	3	3	26.8	16.6	16.6	27.127	0	33.311	2077100000	8	Tmed9	Q99KF1	Q99KF1	Transmembrane emp24 domain-containing protein 9		0.173821	0.0123463	0.45886	23.3469	23.2617	23.29	23.2941	23.3137	23.3279
3	3	3	5.6	5.6	5.6	59.231	0	3.3661	275280000	5	Adck4	Q566J8	Q566J8	AarF domain-containing protein kinase 4	Known mitochondrial	0.0619764	0.0120099	0.178496	21.4231	21.5618	21.514	21.574	21.405	21.556
6	6	6	13.2	13.2	13.2	57.514	0	9.0297	134630000	7	Alpl	P09242	P09242	Alkaline phosphatase, tissue-nonspecific isozyme		0.0521663	0.0118866	0.151634	21.1875	21.1249	21.3641	21.1981	21.3005	21.2136
2	2	2	9.3	9.3	9.3	37.482	0	19.051	122330000	5	Gmpr	Q9DCZ1	Q9DCZ1	GMP reductase 1		0.0343969	0.0118186	0.101747	20.1712	20.1115	20.3998	20.0906	20.341	20.2863
4	4	4	21.6	21.6	21.6	21.311	0	7.0038	2845800000	9	Tmem11	Q8BK08	Q8BK08	Transmembrane protein 11, mitochondrial	Known mitochondrial	0.0853522	0.0117327	0.240762	24.2493	24.2552	24.1492	24.1967	24.2986	24.1936
8	8	8	27	27	27	43.308	0	102.76	4143300000	20	Nadk2	Q8C5H8-2;Q8C5H8-3;Q8C5H8;Q8C5H8-4	Q8C5H8-2;Q8C5H8-3;Q8C5H8;Q8C5H8-4	NAD kinase 2, mitochondrial	Known mitochondrial	0.0549213	0.011577	0.159224	24.0445	24.0204	24.0101	23.9784	24.1797	23.9516
2	2	2	11.1	11.1	11.1	31.27	0	17.693	88722000	3	Otub1	Q7TQI3	Q7TQI3	Ubiquitin thioesterase OTUB1		0.0441487	0.0114415	0.129329	19.2486	19.2152	19.305	19.1256	19.2595	19.418
7	7	7	31.2	31.2	31.2	24.918	0	101.07	22294000000	44	Tmem65	Q4VAE3	Q4VAE3	Transmembrane protein 65	Known mitochondrial	0.0645675	0.0113735	0.185516	26.3228	26.2741	26.4629	26.3964	26.3187	26.3789
7	7	7	12.9	12.9	12.9	78.403	0	75.484	1192700000	10	Acox3	Q9EPL9	Q9EPL9	Peroxisomal acyl-coenzyme A oxidase 3		0.0496189	0.0113659	0.144582	24.2059	24.2327	24.1693	24.1396	24.3669	24.1356
31	31	31	73.5	73.5	73.5	57.915	0	323.31	317240000000	240	Aldh6a1	Q9EQ20	Q9EQ20	Methylmalonate-semialdehyde dehydrogenase [acylating], mitochondrial	Known mitochondrial	0.0655262	0.0113169	0.188106	28.6339	28.6473	28.6348	28.6063	28.7687	28.5751
18	18	18	40.1	40.1	40.1	57.457	0	158.22	9663000000	37	Gk	Q64516-1;Q64516-2;Q64516;Q9WU65	Q64516-1;Q64516-2;Q64516	Glycerol kinase	Known mitochondrial	0.0646821	0.0111682	0.185826	25.8481	25.8927	25.7316	25.8582	25.7645	25.8832
7	7	7	49.7	49.7	49.7	17.32	0	214.05	77912000000	41	Hint2	Q9D0S9	Q9D0S9	Histidine triad nucleotide-binding protein 2, mitochondrial	Known mitochondrial	0.0936288	0.0111396	0.262269	26.449	26.4703	26.3348	26.4369	26.4178	26.4328
6	6	6	8.5	8.5	8.5	103.56	0	21.979	1341000000	8	Rasip1	Q3U0S6	Q3U0S6	Ras-interacting protein 1		0.0297817	0.0110073	0.0885129	21.9227	21.8819	21.9644	21.8151	22.1781	21.8089
12	12	12	18.6	18.6	18.6	81.288	0	115.69	3007700000	33	Mtif2	Q91YJ5	Q91YJ5	Translation initiation factor IF-2, mitochondrial	Known mitochondrial	0.171047	0.0109501	0.452363	25.0659	25.0719	25.0051	25.0421	25.0531	25.0805
13	13	13	25.2	25.2	25.2	72.462	0	95.206	5633100000	26	Guf1	Q8C3X4;Q8C3X4-2	Q8C3X4;Q8C3X4-2	Translation factor Guf1, mitochondrial	Known mitochondrial	0.130055	0.0108128	0.353992	24.4618	24.443	24.396	24.414	24.4906	24.4288
31	31	31	64.6	64.6	64.6	56.678	0	323.31	72756000000	106	Pdia3	P27773	P27773	Protein disulfide-isomerase A3	Predicted mitochondrial	0.0460215	0.0107301	0.134568	27.864	27.784	27.612	27.7957	27.7899	27.7065
3	3	3	5.8	5.8	5.8	86.454	0	7.021	166890000	4	Exoc3	Q6KAR6	Q6KAR6	Exocyst complex component 3		0.0850852	0.010643	0.240064	20.6817	20.6021	20.6318	20.618	20.7243	20.6051
20	20	20	64.8	64.8	64.8	44.889	0	323.31	258560000000	169	Acads	Q07417	Q07417	Short-chain specific acyl-CoA dehydrogenase, mitochondrial	Known mitochondrial	0.0448953	0.0105381	0.131419	28.4448	28.48	28.5258	28.4058	28.6468	28.4296
18	18	18	30.4	30.4	30.4	82.499	0	63.455	9461300000	37	Ddx1	Q91VR5	Q91VR5	ATP-dependent RNA helicase DDX1		0.0404303	0.0104764	0.118872	25.1074	24.9607	25.1348	25.0589	25.2071	24.9683
12	12	12	26.1	26.1	26.1	50.06	0	179.89	13089000000	28	Eef1g	Q9D8N0	Q9D8N0	Elongation factor 1-gamma	Predicted mitochondrial	0.0495888	0.010409	0.144498	25.9365	26.0975	25.8614	25.939	25.9968	25.9909
13	13	13	33.2	33.2	33.2	45.019	0	106.6	10645000000	32	Acad8	Q9D7B6	Q9D7B6	Isobutyryl-CoA dehydrogenase, mitochondrial	Known mitochondrial	0.0301974	0.0103957	0.0897099	25.6749	25.62	25.8612	25.631	25.9088	25.6473
7	5	5	34.9	22.5	22.5	23.764	0	58.421	2437100000	9	Rras	P10833	P10833	Ras-related protein R-Ras		0.0726151	0.0100816	0.207126	23.5192	23.5074	23.5672	23.4816	23.6298	23.5126
3	3	3	17.5	17.5	17.5	21.18	0	94.19	1209500000	8	Tmem205	Q91XE8	Q91XE8	Transmembrane protein 205		0.0450061	0.00999514	0.131729	22.9881	23.109	23.0459	22.9647	23.1886	23.0197
16	16	16	28.4	28.4	28.4	80.027	0	129.2	7834200000	33	Yme1l1	O88967	O88967	ATP-dependent zinc metalloprotease YME1L1	Known mitochondrial	0.0655796	0.00984065	0.18825	25.9793	25.9598	25.8589	25.9934	25.8714	25.9626
7	7	6	18	18	15.8	39.698	0	29.835	2476500000	14	Sh3glb1	Q9JK48-3;Q9JK48;Q9JK48-2	Q9JK48-3;Q9JK48;Q9JK48-2	Endophilin-B1	Known mitochondrial	0.0243968	0.00968043	0.0729168	23.7485	23.6786	23.8789	23.6679	24.0163	23.6509
8	8	8	25.2	25.2	25.2	42.572	0	22.05	3656500000	13	Aspn	Q99MQ4	Q99MQ4	Asporin		0.0343741	0.00924047	0.101683	24.2617	24.4477	24.2738	24.4692	24.2422	24.2994
21	9	9	28.2	14.3	14.3	84.787	0	101.28	3269500000	21	Hsp90aa1	P07901	P07901	Heat shock protein HSP 90-alpha		0.0282368	0.00915464	0.0840556	24.2551	24.1777	24.5257	24.2746	24.3531	24.3584
5	5	5	11.3	11.3	11.3	51.51	0	12.9	551140000	7	Nudt12	Q9DCN1;Q9DCN1-2	Q9DCN1	Peroxisomal NADH pyrophosphatase NUDT12		0.0496199	0.00881386	0.144585	23.3468	23.3517	23.1962	23.2801	23.3733	23.2677
9	9	9	51.9	51.9	51.9	23.035	0	323.31	4310200000	21	Rab18	P35293	P35293	Ras-related protein Rab-18		0.0334397	0.00862757	0.0990124	24.6283	24.668	24.5318	24.5245	24.7711	24.5583
6	3	3	31.2	17.7	17.7	23.707	0	208.97	1747000000	9	Rab5b	P61021	P61021	Ras-related protein Rab-5B		0.0231971	0.00848071	0.0694187	22.1279	22.1066	22.2054	22.0745	22.3883	22.0026
15	15	15	77	77	77	27.285	0	323.31	317020000000	214	Ndufv2	Q9D6J6;Q9D6J6-2	Q9D6J6;Q9D6J6-2	NADH dehydrogenase [ubiquinone] flavoprotein 2, mitochondrial	Known mitochondrial	0.0893115	0.00839742	0.251084	28.2295	28.2524	28.327	28.3091	28.2686	28.2565
26	26	26	57.5	57.5	57.5	61.378	0	323.31	43271000000	95	Mccc2	Q3ULD5	Q3ULD5	Methylcrotonoyl-CoA carboxylase beta chain, mitochondrial	Known mitochondrial	0.0652736	0.00815328	0.187424	26.504	26.5204	26.5259	26.502	26.6081	26.4646
12	12	12	86.8	86.8	86.8	8.4689	0	279.18	925690000000	202	Cox6c	Q9CPQ1	Q9CPQ1	Cytochrome c oxidase subunit 6C	Known mitochondrial	0.0719811	0.00806808	0.205434	31.0186	31.0344	31.046	31.1141	30.9835	31.0257
2	2	2	3.2	3.2	3.2	95.986	0	4.8072	120730000	2	Rasa3	Q60790	Q60790	Ras GTPase-activating protein 3		0.00962808	0.00801404	0.0292393	20.4029	19.7016	20.0054	19.8557	20.4128	19.8655
9	6	6	36.2	26.3	26.3	27.7	0	28.199	492520000	7	Ywhaq	P68254-2;P68254	P68254-2;P68254	14-3-3 protein theta	Predicted mitochondrial	0.0901774	0.00798925	0.253333	21.9698	21.8685	21.9207	21.9049	21.9445	21.9336
43	43	39	74.9	74.9	69.6	74.569	0	323.31	417970000000	238	Slc25a12	Q8BH59	Q8BH59	Calcium-binding mitochondrial carrier protein Aralar1	Known mitochondrial	0.0643605	0.0078392	0.184956	29.6195	29.6142	29.6027	29.61	29.6974	29.5526
10	10	10	28.6	28.6	28.6	46.306	0	101.64	2697900000	16	Cecr5	Q91WM2	Q91WM2	Cat eye syndrome critical region protein 5 homolog	Known mitochondrial	0.0185685	0.00783793	0.0558421	24.5753	24.4672	24.8938	24.7645	24.5725	24.6228
3	3	3	1.6	1.6	1.6	182.35	0	4.3914	138070000	4	Rb1cc1	Q9ESK9	Q9ESK9	RB1-inducible coiled-coil protein 1		0.0240643	0.00774066	0.0719482	20.8059	20.8271	20.6185	20.7053	20.9242	20.6452
1	1	1	4.4	4.4	4.4	47.307	0.0040956	1.8307	243680000	2	Pla2g15	Q8VEB4	Q8VEB4	Group XV phospholipase A2		0.0496135	0.00767644	0.144567	21.0466	20.9586	21.0454	21.0184	20.9509	21.1043
3	3	3	20.7	20.7	20.7	28.372	0	15.94	535590000	6	Ado	Q6PDY2	Q6PDY2	2-aminoethanethiol dioxygenase	Predicted mitochondrial	0.0288982	0.00754865	0.0859656	22.6988	22.6421	22.5182	22.5367	22.7645	22.5806
14	14	14	34.7	34.7	34.7	51.595	0	323.31	16457000000	48	Tmem143	Q8VD26;Q8VD26-2;Q8VD26-3	Q8VD26;Q8VD26-2	Transmembrane protein 143	Predicted mitochondrial	0.0948483	0.0074234	0.265415	25.9386	25.911	25.918	25.9127	25.9824	25.8948
1	1	1	2.8	2.8	2.8	44.959	0.0086638	1.6291	1266200000	2	Phkg1	P07934	P07934	Phosphorylase b kinase gamma catalytic chain, skeletal muscle/heart isoform		0.0481093	0.00724729	0.140387	22.238	22.139	22.201	22.1909	22.2781	22.1307
1	1	1	4.1	4.1	4.1	35.638	0.0057336	1.7404	84891000	1	Eif3g	Q9Z1D1	Q9Z1D1	Eukaryotic translation initiation factor 3 subunit G		0.0161202	0.00721359	0.0486075	19.8941	19.838	19.9875	20.0382	19.6307	20.0723
82	82	82	20.4	20.4	20.4	532.04	0	323.31	16134000000	158	Dync1h1	Q9JHU4	Q9JHU4	Cytoplasmic dynein 1 heavy chain 1		0.142365	0.00692749	0.384024	26.9112	26.91	26.8854	26.9107	26.936	26.8807
2	2	2	9.3	9.3	9.3	33.221	0	8.3353	92828000	2	Stx17	Q9D0I4	Q9D0I4	Syntaxin-17	Known mitochondrial	0.0316199	0.00691732	0.0937986	19.8669	19.9476	19.9662	19.8653	20.0681	19.868
7	7	7	44.8	44.8	44.8	23.261	0	254.7	3160800000	19	Snap23	O09044;P60879	O09044	Synaptosomal-associated protein 23		0.013711	0.00658607	0.0414516	24.2026	24.022	24.0205	23.9361	24.3821	23.9467
2	2	2	7.9	7.9	7.9	37.425	0	3.4718	315370000	2	Psip1	Q99JF8-2;Q99JF8	Q99JF8-2;Q99JF8	PC4 and SFRS1-interacting protein		0.0131284	0.00638644	0.0397156	21.9927	22.0278	21.8554	21.8801	22.2602	21.7547
63	63	1	57.5	57.5	1	109.75	0	323.31	1962300000000	839	Atp2a2	O55143-2	O55143-2	Sarcoplasmic/endoplasmic reticulum calcium ATPase 2		0.0232519	0.00610542	0.0695786	31.068	31.1281	31.0008	31.0966	30.923	31.1956
1	1	1	5.3	5.3	5.3	21.763	0.008988	1.6203	42765000	2	Gp1bb	P56400	P56400	Platelet glycoprotein Ib beta chain		0.00858497	0.00609016	0.0261017	19.8187	19.0987	19.7381	19.4681	19.6432	19.5624
10	10	10	66.7	66.7	66.7	14.164	0	266.58	485190000000	202	Ndufc2	Q9CQ54	Q9CQ54	NADH dehydrogenase [ubiquinone] 1 subunit C2	Known mitochondrial	0.0593449	0.005572	0.171335	29.2411	29.2313	29.2481	29.2984	29.1875	29.2514
6	6	6	17.9	17.9	17.9	34.732	0	22.594	1453300000	12	Napg	Q9CWZ7	Q9CWZ7	Gamma-soluble NSF attachment protein	Known mitochondrial	0.0233388	0.00503794	0.0698325	23.3075	23.3419	23.174	23.2011	23.3747	23.2627
13	13	13	25.5	25.5	25.5	68.7	0	44.412	3066700000	17	Dnm1l	Q8K1M6-4;Q8K1M6-3;Q8K1M6-2;Q8K1M6;Q8K1M6-5	Q8K1M6-4;Q8K1M6-3;Q8K1M6-2;Q8K1M6	Dynamin-1-like protein	Known mitochondrial	0.0261111	0.00467046	0.0779001	23.5388	23.5211	23.5532	23.5374	23.4423	23.6473
13	13	13	25.5	25.5	25.5	52.901	0	72.097	1719100000	20	Slc25a24	Q8BMD8	Q8BMD8	Calcium-binding mitochondrial carrier protein SCaMC-1	Known mitochondrial	0.0130682	0.00465902	0.0395361	23.9437	23.7668	23.8877	23.8177	24.0744	23.7201
3	3	3	8.7	8.7	8.7	52.376	0	7.6534	1051100000	4	Ctsc	P97821	P97821	Dipeptidyl peptidase 1;Dipeptidyl peptidase 1 exclusion domain chain;Dipeptidyl peptidase 1 heavy chain;Dipeptidyl peptidase 1 light chain		0.0534975	0.00464821	0.155306	23.2457	23.2792	23.2366	23.2296	23.3124	23.2334
2	2	2	4.3	4.3	4.3	109.28	0	4.2358	248940000	3	Myo1d;Myo1g	Q5SYD0-2;Q5SYD0;Q5SUA5	Q5SYD0-2;Q5SYD0;Q5SUA5	Unconventional myosin-Id;Unconventional myosin-Ig		0.0241241	0.00415357	0.0721222	20.5386	20.5436	20.6491	20.5588	20.6678	20.5171
5	5	5	17.5	17.5	17.5	38.167	0	39.343	1388000000	9	Dhrs7	Q9CXR1	Q9CXR1	Dehydrogenase/reductase SDR family member 7	Predicted mitochondrial	0.0223385	0.00395266	0.0669101	23.6968	23.7833	23.8763	23.8109	23.7333	23.824
8	8	8	11.5	11.5	11.5	99.629	0	19.282	1181200000	15	Dlg1	Q811D0-2;Q811D0;Q811D0-3;Q91XM9-3;Q91XM9-6;P70175;Q91XM9-8;Q91XM9;Q91XM9-2;Q91XM9-4;Q91XM9-7	Q811D0-2;Q811D0;Q811D0-3	Disks large homolog 1		0.00665654	0.0034078	0.0202823	23.473	23.6813	23.9203	23.8854	23.5138	23.6856
2	2	2	8.8	8.8	8.8	25.135	0	3.5526	328510000	3	H2-Aa	P14438;P14434;P14437;P14436;P14435;P23150;P04228;P01910	P14438;P14434;P14437;P14436;P14435;P23150;P04228;P01910	H-2 class II histocompatibility antigen, A-U alpha chain;H-2 class II histocompatibility antigen, A-B alpha chain;H-2 class II histocompatibility antigen, A-S alpha chain;H-2 class II histocompatibility antigen, A-R alpha chain;H-2 class II histocompatibility antigen, A-F alpha chain;H-2 class II histocompatibility antigen, I-E alpha chain;H-2 class II histocompatibility antigen, A-D alpha chain;…		0.00638369	0.00340271	0.0194569	20.8774	20.7133	21.0391	20.7563	21.1737	20.71
9	9	9	18.9	18.9	18.9	68.474	0	323.31	54353000000	52	Mtnd5	P03921	P03921	NADH-ubiquinone oxidoreductase chain 5		0.0176995	0.003383	0.0532784	27.1293	27.1412	27.1759	27.2426	27.0336	27.1803
1	1	1	5.7	5.7	5.7	22.694	0	4.5153	48728000	1	Tspan31	Q9CQ88	Q9CQ88	Tetraspanin-31		0.00706814	0.00324249	0.0215264	19.1654	19.1844	19.1562	19.1324	19.4499	18.9334
4	4	4	4.5	4.5	4.5	136.7	0	19.515	308190000	5	Polrmt	Q8BKF1	Q8BKF1	DNA-directed RNA polymerase, mitochondrial	Known mitochondrial	0.0192098	0.00315094	0.0577309	20.9313	21.0206	20.864	20.8815	20.9781	20.9657
16	16	16	11.4	11.4	11.4	194.04	0	54.193	686430000	23	Myo18a	Q9JMH9-5;Q9JMH9-7;Q9JMH9-2;Q9JMH9-1;Q9JMH9;Q9JMH9-6;Q9JMH9-4	Q9JMH9-5;Q9JMH9-7;Q9JMH9-2;Q9JMH9-1;Q9JMH9;Q9JMH9-6;Q9JMH9-4	Unconventional myosin-XVIIIa		0.0227414	0.00312678	0.068088	23.3067	23.2905	23.245	23.2935	23.2067	23.3513
39	39	39	83	83	83	56.3	0	323.31	9353300000000	1984	Atp5b	P56480	P56480	ATP synthase subunit beta, mitochondrial	Known mitochondrial	0.0160896	0.00278473	0.0485168	32.8623	32.7991	32.9176	32.8453	32.9494	32.7926
3	3	3	11.8	11.8	11.8	27.977	0	84.045	1001700000	5	Prnp	P04925	P04925	Major prion protein		0.0286766	0.00264994	0.0853259	22.4878	22.4675	22.4115	22.4332	22.5002	22.4415
12	12	12	51.9	51.9	51.9	26.674	0	277.38	5979300000	31	Rps3	P62908	P62908	40S ribosomal protein S3	Known mitochondrial	0.015194	0.00237656	0.0458609	25.0191	24.9969	25.0785	24.969	25.1221	25.0104
2	2	2	10.8	10.8	10.8	39.289	0	9.8447	470440000	2	H2afy	Q9QZQ8-2;Q9QZQ8	Q9QZQ8-2;Q9QZQ8	Core histone macro-H2A.1		0.00789055	0.00224113	0.024009	21.8888	21.849	21.69	21.742	21.9533	21.7392
6	6	6	13.8	13.8	13.8	36.059	0	27.097	15688000000	15	Mtnd1	P03888	P03888	NADH-ubiquinone oxidoreductase chain 1		0.0154115	0.00204659	0.0465063	25.1195	25.0672	25.0299	25.1325	25.0804	25.0099
10	10	10	47.7	47.7	47.7	24.106	0	128.17	6177000000	30	Rab21	P35282	P35282	Ras-related protein Rab-21		0.0108882	0.00164604	0.0330199	24.5165	24.559	24.5886	24.5041	24.6465	24.5185
9	9	9	20.8	20.8	20.8	57.147	0	40.596	2669400000	19	Dars	Q922B2	Q922B2	Aspartate--tRNA ligase, cytoplasmic		0.00897458	0.00155767	0.0272745	24.1296	24.1585	24.0505	24.1727	24.0212	24.1494
3	3	3	9.1	9.1	9.1	34.843	0	6.4503	518950000	4	Mrm1	Q99J25	Q99J25	rRNA methyltransferase 1, mitochondrial		0.00487529	0.00121752	0.0148847	22.8529	22.8908	22.6805	22.7394	22.9062	22.7822
1	1	1	5.4	5.4	5.4	25.564	0.0034638	1.9349	299670000	3	Gsta4	P24472	P24472	Glutathione S-transferase A4	Predicted mitochondrial	0.00242584	0.00118955	0.00742691	21.1698	21.2647	21.1085	20.8999	21.2185	21.4282
15	15	9	15.9	15.9	8.5	134.75	0	176.54	1992400000	31	Atp2b1	G5E829;Q9R0K7	G5E829	Plasma membrane calcium-transporting ATPase 1		0.0071306	0.00116158	0.0217152	23.7072	23.6563	23.7117	23.6789	23.6133	23.7864
2	2	2	3.3	3.3	3.3	70.034	0	3.718	28853000	2	Syn1	O88935-1;O88935-3;O88935	O88935-1;O88935-3;O88935	Synapsin-1		0.00602615	0.000970205	0.0183745	18.9949	19.0608	18.9888	19.0288	18.9278	19.0908
3	3	3	13.3	13.3	13.3	36.438	0	9.1239	413020000	4	Mthfd2l	D3YZG8	D3YZG8	Probable bifunctional methylenetetrahydrofolate dehydrogenase/cyclohydrolase 2;NAD-dependent methylenetetrahydrofolate dehydrogenase;Methenyltetrahydrofolate cyclohydrolase	Known mitochondrial	0.00617045	0.000947316	0.0188114	20.8761	20.9206	20.8502	20.8577	20.9725	20.8195
23	23	20	36.5	36.5	32.8	85.268	0	323.31	15053000000	56	Pfkm	P47857;P47857-2;P47857-3	P47857;P47857-2;P47857-3	ATP-dependent 6-phosphofructokinase, muscle type		0.00271519	0.000859578	0.00831005	26.4049	26.2787	26.2588	26.1532	26.4745	26.3172
1	1	1	4.1	4.1	4.1	29.71	0	3.491	80783000	1	Ppapdc3	Q91WB2	Q91WB2	Probable lipid phosphate phosphatase PPAPDC3		0.00283017	0.000840505	0.00866083	19.9159	19.8565	19.7491	19.786	20.0061	19.7319
21	21	21	32.5	32.5	32.5	79.481	0	323.31	26310000000	78	Hsd17b4	P51660	P51660	Peroxisomal multifunctional enzyme type 2;(3R)-hydroxyacyl-CoA dehydrogenase;Enoyl-CoA hydratase 2		0.00334624	0.000728607	0.0102341	26.7102	26.7236	26.6174	26.5894	26.8033	26.6608
6	6	6	15.6	15.6	15.6	47.408	0	26.008	1111500000	10	Psmc4	P54775	P54775	26S protease regulatory subunit 6B		0.00421164	0.000715892	0.0128682	22.6491	22.5699	22.544	22.501	22.6558	22.6083
10	10	10	55.8	55.8	55.8	25.617	0	102.67	5233900000	25	Coa7	Q921H9	Q921H9	Cytochrome c oxidase assembly factor 7	Known mitochondrial	0.00267836	0.000630061	0.00819769	25.1172	25.1017	25.0625	25.1763	24.9444	25.1626
1	1	1	3.3	3.3	3.3	37.387	0.0063716	1.6901	22335000	2	Taldo1	Q93092	Q93092	Transaldolase		0.00208532	0.000571569	0.00638688	17.8956	17.9033	17.9033	17.7673	18.0709	17.8656
8	8	8	69.6	69.6	69.6	15.674	0	98.453	4093600000	21	Fam136a	Q9CR98	Q9CR98	Protein FAM136A	Known mitochondrial	0.00400828	0.000455221	0.0122496	24.2728	24.3013	24.2204	24.2444	24.3219	24.2296
12	12	12	35.4	35.4	35.4	43.88	0	125.53	9982800000	26	Mrps31	Q61733	Q61733	28S ribosomal protein S31, mitochondrial	Known mitochondrial	0.0022072	0.000425339	0.00675924	25.565	25.6105	25.4354	25.4805	25.6004	25.5312
9	9	9	24.6	24.6	24.6	52.597	0	118.65	7164400000	22	Yars2	Q8BYL4	Q8BYL4	Tyrosine--tRNA ligase, mitochondrial	Known mitochondrial	0.00205074	0.000365575	0.0062812	24.7262	24.7825	24.6025	24.6949	24.6685	24.749
11	1	1	32.2	3.2	3.2	42.004	0.0054422	1.7878	0	2	Actbl2	Q8BFZ3	Q8BFZ3	Beta-actin-like protein 2		NaN	0	NaN	NaN	NaN	NaN	NaN	NaN	NaN
1	1	1	3.2	3.2	3.2	50.185	0	14.065	0	1	Alg3	Q8K2A8	Q8K2A8	Dol-P-Man:Man(5)GlcNAc(2)-PP-Dol alpha-1,3-mannosyltransferase		NaN	0	NaN	NaN	NaN	NaN	NaN	NaN	NaN
1	1	1	5.3	5.3	5.3	26.829	0	15.021	0	1	Aph1a	Q8BVF7-2;Q8BVF7	Q8BVF7-2;Q8BVF7	Gamma-secretase subunit APH-1A		NaN	0	NaN	NaN	NaN	NaN	NaN	NaN	NaN
2	1	1	15.6	5.6	5.6	20.529	0	4.7599	0	1	Arf5	P84084	P84084	ADP-ribosylation factor 5		NaN	0	NaN	NaN	NaN	NaN	NaN	NaN	NaN
1	1	1	3.2	3.2	3.2	51.007	0	17.842	0	2	Atp6ap1	Q9R1Q9	Q9R1Q9	V-type proton ATPase subunit S1		NaN	0	NaN	NaN	NaN	NaN	NaN	NaN	NaN
2	1	1	1.6	1	1	122.8	0	4.6426	0	1	Atxn2	O70305-3;O70305-2;O70305	O70305-3;O70305-2;O70305	Ataxin-2		NaN	0	NaN	NaN	NaN	NaN	NaN	NaN	NaN
2	2	2	6.6	6.6	6.6	43.009	0	3.1718	0	2	B4gat1	Q8BWP8-2;Q8BWP8	Q8BWP8-2;Q8BWP8	Beta-1,4-glucuronyltransferase 1		NaN	0	NaN	NaN	NaN	NaN	NaN	NaN	NaN
1	1	1	1.4	1.4	1.4	67.377	0.0093023	1.5926	0	1	Bcas1	Q80YN3	Q80YN3	Breast carcinoma-amplified sequence 1 homolog		NaN	0	NaN	NaN	NaN	NaN	NaN	NaN	NaN
1	1	1	2.2	2.2	2.2	53.264	0	5.6387	0	1	Calcrl	Q9R1W5	Q9R1W5	Calcitonin gene-related peptide type 1 receptor		NaN	0	NaN	NaN	NaN	NaN	NaN	NaN	NaN
1	1	1	7.1	7.1	7.1	27.383	0.0093147	1.61	0	1	Cd48	P18181	P18181	CD48 antigen		NaN	0	NaN	NaN	NaN	NaN	NaN	NaN	NaN
1	1	1	1.7	1.7	1.7	80.433	0	7.3608	0	1	Cd97	Q9Z0M6-2;Q9Z0M6-3;Q9Z0M6	Q9Z0M6-2;Q9Z0M6-3;Q9Z0M6	CD97 antigen		NaN	0	NaN	NaN	NaN	NaN	NaN	NaN	NaN
1	1	1	1.2	1.2	1.2	173.83	0	9.9903	0	1	Cdc42bpa	Q3UU96-2;Q3UU96	Q3UU96-2;Q3UU96	Serine/threonine-protein kinase MRCK alpha		NaN	0	NaN	NaN	NaN	NaN	NaN	NaN	NaN
1	1	1	5.4	5.4	5.4	25.219	0	19.209	0	1	Chmp3	Q9CQ10	Q9CQ10	Charged multivesicular body protein 3		NaN	0	NaN	NaN	NaN	NaN	NaN	NaN	NaN
1	1	1	3.6	3.6	3.6	51.498	0	5.5937	0	1	Chrm2	Q9ERZ4	Q9ERZ4	Muscarinic acetylcholine receptor M2		NaN	0	NaN	NaN	NaN	NaN	NaN	NaN	NaN
4	1	1	10.8	3.1	3.1	47.003	0.00037244	2.7617	0	2	Ckmt1	P30275	P30275	Creatine kinase U-type, mitochondrial		NaN	0	NaN	NaN	NaN	NaN	NaN	NaN	NaN
1	1	1	3.3	3.3	3.3	36.428	0	3.9427	0	1	Cnn3	Q9DAW9	Q9DAW9	Calponin-3		NaN	0	NaN	NaN	NaN	NaN	NaN	NaN	NaN
1	1	1	5.3	5.3	5.3	29.182	0.0051055	1.7935	0	1	Dffa	O54786-2;O54786	O54786-2;O54786	DNA fragmentation factor subunit alpha		NaN	0	NaN	NaN	NaN	NaN	NaN	NaN	NaN
1	1	1	10.9	10.9	10.9	10.139	0	4.3137	0	1	Dpm3	Q9D1Q4	Q9D1Q4	Dolichol-phosphate mannosyltransferase subunit 3		NaN	0	NaN	NaN	NaN	NaN	NaN	NaN	NaN
1	1	1	6.8	6.8	6.8	16.369	0	4.2996	0	1	Edf1	Q9JMG1	Q9JMG1	Endothelial differentiation-related factor 1		NaN	0	NaN	NaN	NaN	NaN	NaN	NaN	NaN
2	2	2	6.7	6.7	6.7	36.169	0	18.806	0	2	Elavl1	P70372	P70372	ELAV-like protein 1		NaN	0	NaN	NaN	NaN	NaN	NaN	NaN	NaN
1	1	1	1	1	1	104.47	0.004104	1.8424	0	1	Extl3	Q9WVL6	Q9WVL6	Exostosin-like 3		NaN	0	NaN	NaN	NaN	NaN	NaN	NaN	NaN
1	1	1	1.6	1.6	1.6	70.268	0	3.7259	0	1	F2	P19221	P19221	Prothrombin;Activation peptide fragment 1;Activation peptide fragment 2;Thrombin light chain;Thrombin heavy chain		NaN	0	NaN	NaN	NaN	NaN	NaN	NaN	NaN
2	2	2	4.3	4.3	4.3	57.621	0	10.942	0	2	Gba	P17439	P17439	Glucosylceramidase		NaN	0	NaN	NaN	NaN	NaN	NaN	NaN	NaN
1	1	1	2	2	2	66.739	0.0017718	2.1115	0	1	Gbp2	Q9Z0E6	Q9Z0E6	Interferon-induced guanylate-binding protein 2		NaN	0	NaN	NaN	NaN	NaN	NaN	NaN	NaN
1	1	1	4.1	4.1	4.1	35.377	0	4.7874	0	2	Ggh	Q9Z0L8-2;Q9Z0L8	Q9Z0L8-2;Q9Z0L8	Gamma-glutamyl hydrolase		NaN	0	NaN	NaN	NaN	NaN	NaN	NaN	NaN
1	1	1	2.4	2.4	2.4	70.088	0	4.9825	0	1	Glce	Q9EPS3	Q9EPS3	D-glucuronyl C5-epimerase		NaN	0	NaN	NaN	NaN	NaN	NaN	NaN	NaN
2	2	2	13.1	13.1	13.1	15.792	0	3.7145	0	2	Golga7	Q91W53;Q91W53-2	Q91W53;Q91W53-2	Golgin subfamily A member 7		NaN	0	NaN	NaN	NaN	NaN	NaN	NaN	NaN
1	1	1	3.6	3.6	3.6	44.326	0	14.787	0	1	Golm1	Q91XA2	Q91XA2	Golgi membrane protein 1		NaN	0	NaN	NaN	NaN	NaN	NaN	NaN	NaN
2	1	1	3.1	1.6	1.6	63.056	0	6.9089	0	1	Gpc6	Q9R087	Q9R087	Glypican-6;Secreted glypican-6		NaN	0	NaN	NaN	NaN	NaN	NaN	NaN	NaN
2	2	2	3	3	3	93.254	0.004097	1.8314	0	2	Gpld1	O70362	O70362	Phosphatidylinositol-glycan-specific phospholipase D		NaN	0	NaN	NaN	NaN	NaN	NaN	NaN	NaN
3	3	3	4.5	4.5	4.5	74.194	0	16.848	0	3	Gusb	P12265	P12265	Beta-glucuronidase		NaN	0	NaN	NaN	NaN	NaN	NaN	NaN	NaN
7	1	1	13.4	3.4	3.4	70.078	0	5.5433	0	1	Hspa1a;Hspa1b	Q61696;P17879	Q61696;P17879	Heat shock 70 kDa protein 1A;Heat shock 70 kDa protein 1B		NaN	0	NaN	NaN	NaN	NaN	NaN	NaN	NaN
1	1	1	1.3	1.3	1.3	114.32	0.00037133	2.7304	0	2	Llgl2	Q3TJ91	Q3TJ91	Lethal(2) giant larvae protein homolog 2		NaN	0	NaN	NaN	NaN	NaN	NaN	NaN	NaN
1	1	1	8.1	8.1	8.1	25.492	0	6.733	0	1	Lxn	P70202	P70202	Latexin		NaN	0	NaN	NaN	NaN	NaN	NaN	NaN	NaN
1	1	1	2.9	2.9	2.9	52.307	0	3.5557	0	1	Mecp2	Q9Z2D6;Q9Z2D6-2	Q9Z2D6;Q9Z2D6-2	Methyl-CpG-binding protein 2		NaN	0	NaN	NaN	NaN	NaN	NaN	NaN	NaN
1	1	1	6	6	6	21.011	0.0099075	1.5241	0	1	Med29	Q9DB91	Q9DB91	Mediator of RNA polymerase II transcription subunit 29		NaN	0	NaN	NaN	NaN	NaN	NaN	NaN	NaN
1	1	1	4.8	4.8	4.8	25.004	0	6.8724	0	1	Mlip	Q5FW52-2;Q5FW52	Q5FW52-2;Q5FW52	Muscular LMNA-interacting protein		NaN	0	NaN	NaN	NaN	NaN	NaN	NaN	NaN
1	1	1	2.7	2.7	2.7	69.558	0.0014498	2.3249	0	1	Mtm1	Q9Z2C5	Q9Z2C5	Myotubularin		NaN	0	NaN	NaN	NaN	NaN	NaN	NaN	NaN
1	1	1	14.4	14.4	14.4	12.861	0	56.705	0	1	Mtpn	P62774	P62774	Myotrophin		NaN	0	NaN	NaN	NaN	NaN	NaN	NaN	NaN
2	2	2	6.6	6.6	6.6	33.061	0	3.1679	0	4	Orai1	Q8BWG9	Q8BWG9	Calcium release-activated calcium channel protein 1		NaN	0	NaN	NaN	NaN	NaN	NaN	NaN	NaN
1	1	1	2.8	2.8	2.8	38.098	0	4.3305	0	1	Pip5k1a	P70182-2;P70182;P70182-3	P70182-2;P70182;P70182-3	Phosphatidylinositol 4-phosphate 5-kinase type-1 alpha		NaN	0	NaN	NaN	NaN	NaN	NaN	NaN	NaN
1	1	1	1.9	1.9	1.9	88.606	0	4.6108	0	1	Plcd3	Q8K2J0	Q8K2J0	1-phosphatidylinositol 4,5-bisphosphate phosphodiesterase delta-3		NaN	0	NaN	NaN	NaN	NaN	NaN	NaN	NaN
1	1	1	2	2	2	57.614	0.0041068	1.8475	0	1	Ppp3ca;Ppp3cb	P63328-2;P63328;P48453-2;P48453	P63328-2;P63328;P48453-2;P48453	Serine/threonine-protein phosphatase 2B catalytic subunit alpha isoform;Serine/threonine-protein phosphatase 2B catalytic subunit beta isoform		NaN	0	NaN	NaN	NaN	NaN	NaN	NaN	NaN
1	1	1	3.2	3.2	3.2	55.971	0.0063844	1.6983	0	1	Psmd5	Q8BJY1	Q8BJY1	26S proteasome non-ATPase regulatory subunit 5		NaN	0	NaN	NaN	NaN	NaN	NaN	NaN	NaN
1	1	1	1.3	1.3	1.3	71.466	0.0054329	1.7831	0	1	Ptpre;Ptpra	P49446-3;P49446-2;P49446;P18052-2;P18052	P49446-3;P49446-2;P49446;P18052-2;P18052	Receptor-type tyrosine-protein phosphatase epsilon;Receptor-type tyrosine-protein phosphatase alpha		NaN	0	NaN	NaN	NaN	NaN	NaN	NaN	NaN
1	1	1	0.9	0.9	0.9	161.24	0	2.8112	0	1	Ptprg	Q05909	Q05909	Receptor-type tyrosine-protein phosphatase gamma		NaN	0	NaN	NaN	NaN	NaN	NaN	NaN	NaN
2	2	2	3.8	3.8	3.8	74.993	0	6.3548	0	2	Sema7a	Q9QUR8	Q9QUR8	Semaphorin-7A		NaN	0	NaN	NaN	NaN	NaN	NaN	NaN	NaN
9	1	1	19.9	1.9	1.9	45.891	0.0018031	2.2775	0	1	Serpina1e	Q00898	Q00898	Alpha-1-antitrypsin 1-5		NaN	0	NaN	NaN	NaN	NaN	NaN	NaN	NaN
1	1	1	11.4	11.4	11.4	12.811	0	31.403	0	1	Sh3bgrl	Q9JJU8	Q9JJU8	SH3 domain-binding glutamic acid-rich-like protein		NaN	0	NaN	NaN	NaN	NaN	NaN	NaN	NaN
1	1	1	1.6	1.6	1.6	74.53	0	8.7232	0	1	Slco2b1	Q8BXB6	Q8BXB6	Solute carrier organic anion transporter family member 2B1		NaN	0	NaN	NaN	NaN	NaN	NaN	NaN	NaN
1	1	1	1.7	1.7	1.7	72.286	0	9.1059	0	1	Sparcl1	P70663	P70663	SPARC-like protein 1		NaN	0	NaN	NaN	NaN	NaN	NaN	NaN	NaN
1	1	1	2.9	2.9	2.9	52.451	0.0017768	2.1445	0	1	Syn2	Q64332-2;Q64332	Q64332-2;Q64332	Synapsin-2		NaN	0	NaN	NaN	NaN	NaN	NaN	NaN	NaN
2	2	2	5.3	5.3	5.3	46.62	0.0017973	2.26	0	2	Tapbp	Q9R233-2;Q9R233	Q9R233-2;Q9R233	Tapasin		NaN	0	NaN	NaN	NaN	NaN	NaN	NaN	NaN
1	1	1	1.2	1.2	1.2	83.355	0	3.5834	0	1	Tars	Q9D0R2	Q9D0R2	Threonine--tRNA ligase, cytoplasmic		NaN	0	NaN	NaN	NaN	NaN	NaN	NaN	NaN
1	1	1	2	2	2	72.859	0.0017813	2.1598	0	1	Tbc1d17	Q8BYH7	Q8BYH7	TBC1 domain family member 17		NaN	0	NaN	NaN	NaN	NaN	NaN	NaN	NaN
1	1	1	2.1	2.1	2.1	54.014	0.0099305	1.5518	0	1	Tmem161a	Q8VCA6	Q8VCA6	Transmembrane protein 161A		NaN	0	NaN	NaN	NaN	NaN	NaN	NaN	NaN
1	1	1	1.6	1.6	1.6	76.429	0	3.4733	0	1	Tmem214	Q8BM55	Q8BM55	Transmembrane protein 214		NaN	0	NaN	NaN	NaN	NaN	NaN	NaN	NaN
1	1	1	3.4	3.4	3.4	32.64	0	3.923	0	1	Tmem38b	Q9DAV9	Q9DAV9	Trimeric intracellular cation channel type B		NaN	0	NaN	NaN	NaN	NaN	NaN	NaN	NaN
1	1	1	5.3	5.3	5.3	29.37	0.003471	1.9435	0	1	Tmem41a	Q9D8U2	Q9D8U2	Transmembrane protein 41A		NaN	0	NaN	NaN	NaN	NaN	NaN	NaN	NaN
1	1	1	4	4	4	36.313	0	15.347	0	1	Tmem59	Q9QY73	Q9QY73	Transmembrane protein 59		NaN	0	NaN	NaN	NaN	NaN	NaN	NaN	NaN
1	1	1	2.4	2.4	2.4	71.726	0.00036914	2.6267	0	1	Trim25	Q61510	Q61510	E3 ubiquitin/ISG15 ligase TRIM25		NaN	0	NaN	NaN	NaN	NaN	NaN	NaN	NaN
2	2	2	1.1	1.1	1.1	288.71	0.0041265	1.8825	0	2	Trio	Q0KL02-3;Q0KL02;Q0KL02-4;Q0KL02-2	Q0KL02-3;Q0KL02;Q0KL02-4;Q0KL02-2	Triple functional domain protein		NaN	0	NaN	NaN	NaN	NaN	NaN	NaN	NaN
1	1	1	1.4	1.4	1.4	146.28	0	5.9695	0	1	Usp19	Q3UJD6-2;Q3UJD6	Q3UJD6-2;Q3UJD6	Ubiquitin carboxyl-terminal hydrolase 19		NaN	0	NaN	NaN	NaN	NaN	NaN	NaN	NaN
1	1	1	2.1	2.1	2.1	65.146	0.0010885	2.3385	0	2	Usp39	Q3TIX9	Q3TIX9	U4/U6.U5 tri-snRNP-associated protein 2		NaN	0	NaN	NaN	NaN	NaN	NaN	NaN	NaN
1	1	1	4.5	4.5	4.5	27.283	0	3.5604	0	1	Yipf4	Q8C407;Q8C407-2	Q8C407;Q8C407-2	Protein YIPF4		NaN	0	NaN	NaN	NaN	NaN	NaN	NaN	NaN
1	1	1	0.9	0.9	0.9	161.09	0.0031513	2.0053	0	1	Ythdc2	B2RR83	B2RR83	Probable ATP-dependent RNA helicase YTHDC2		NaN	0	NaN	NaN	NaN	NaN	NaN	NaN	NaN
1	1	1	3.4	3.4	3.4	71.268	0.0010881	2.3328	0	1	Zdhhc5	Q8VDZ4-2;Q8VDZ4	Q8VDZ4-2;Q8VDZ4	Palmitoyltransferase ZDHHC5		NaN	0	NaN	NaN	NaN	NaN	NaN	NaN	NaN
1	1	1	11.3	11.3	11.3	12.581	0	31.502	0	1		P01635	P01635	Ig kappa chain V-V region K2		NaN	0	NaN	NaN	NaN	NaN	NaN	NaN	NaN
1	1	1	4.3	4.3	4.3	36.228	0	6.9942	0	1		P03987-2;P03987	P03987-2;P03987	Ig gamma-3 chain C region		NaN	0	NaN	NaN	NaN	NaN	NaN	NaN	NaN
1	1	1	7.6	7.6	7.6	17.987	0	12.516	0	2		Q0VG49;Q0VG49-2	Q0VG49;Q0VG49-2	Uncharacterized protein C15orf61 homolog		NaN	0	NaN	NaN	NaN	NaN	NaN	NaN	NaN
16	1	1	54.5	4.1	4.1	42.564	0	12.862	0	1	Adck3	Q60936-2	Q60936-2	Atypical kinase ADCK3, mitochondrial	Known mitochondrial	NaN	0	NaN	NaN	NaN	NaN	NaN	NaN	NaN
1	1	1	3.6	3.6	3.6	30.849	0	5.1426	0	1	Cox11	Q6P8I6	Q6P8I6	Cytochrome c oxidase assembly protein COX11, mitochondrial	Known mitochondrial	NaN	0	NaN	NaN	NaN	NaN	NaN	NaN	NaN
1	1	1	4.8	4.8	4.8	26.02	0	3.2818	0	1	Malsu1	Q9CWV0	Q9CWV0	Mitochondrial assembly of ribosomal large subunit protein 1	Known mitochondrial	NaN	0	NaN	NaN	NaN	NaN	NaN	NaN	NaN
1	1	1	3	3	3	38.39	0	3.923	0	1	Mgme1	Q9CXC3	Q9CXC3	Mitochondrial genome maintenance exonuclease 1	Known mitochondrial	NaN	0	NaN	NaN	NaN	NaN	NaN	NaN	NaN
1	1	1	7.4	7.4	7.4	12.345	0	3.3399	0	1	Snca;Sncb	O55042-2;Q91ZZ3;O55042	O55042-2;Q91ZZ3;O55042	Alpha-synuclein;Beta-synuclein	Known mitochondrial	NaN	0	NaN	NaN	NaN	NaN	NaN	NaN	NaN
1	1	1	5.2	5.2	5.2	20.824	0	4.3163	0	1	Gm2a	Q60648	Q60648	Ganglioside GM2 activator	Predicted mitochondrial	NaN	0	NaN	NaN	NaN	NaN	NaN	NaN	NaN
18	18	18	65.7	65.7	65.7	38.937	0	323.31	575280000000	283	Pdhb	Q9D051	Q9D051	Pyruvate dehydrogenase E1 component subunit beta, mitochondrial	Known mitochondrial	0.000533838	-5.72205e-05	-0.00163794	29.5192	29.5651	29.529	29.5026	29.6017	29.5089
2	2	2	12.9	12.9	12.9	29.4	0	6.4382	172960000	2	Tmem119	Q8R138	Q8R138	Transmembrane protein 119		0.000248674	-0.000132879	-0.00076324	19.713	19.7893	19.6136	19.9648	19.3948	19.7559
13	13	13	10	10	10	194.74	0	31.488	544650000	18	Tjp1	P39447	P39447	Tight junction protein ZO-1		0.000502198	-0.000159582	-0.00154092	22.6582	22.6498	22.864	22.8361	22.5782	22.7571
2	2	2	7.9	7.9	7.9	35.618	0	91.997	71899000	2	Slc25a19	Q9DAM5	Q9DAM5	Mitochondrial thiamine pyrophosphate carrier	Known mitochondrial	0.000926451	-0.000481923	-0.00284128	19.3548	19.7616	19.692	19.4719	19.8294	19.5056
14	14	14	28.3	28.3	28.3	83.127	0	155.69	6938500000	27	Gfm2	Q8R2Q4-3;Q8R2Q4-2;Q8R2Q4	Q8R2Q4-3;Q8R2Q4-2;Q8R2Q4	Ribosome-releasing factor 2, mitochondrial	Known mitochondrial	0.0062837	-0.000605901	-0.0191542	25.0388	25.0534	25.1397	25.0709	25.0775	25.0816
5	5	5	21	21	21	28.823	0	52.987	734330000	9	Erp29	P57759	P57759	Endoplasmic reticulum resident protein 29		0.00393241	-0.000701269	-0.0120188	22.798	22.7614	22.6756	22.6819	22.8333	22.7177
3	3	3	15.8	15.8	15.8	23.144	0	6.8751	306150000	4	Rab24	P35290	P35290	Ras-related protein Rab-24		0.0050517	-0.000735601	-0.0154202	21.0278	20.9893	21.1022	21.0772	20.9705	21.0694
17	17	17	77.5	77.5	77.5	19.53	0	323.31	2276000000000	475	Cox4i1	P19783	P19783	Cytochrome c oxidase subunit 4 isoform 1, mitochondrial	Known mitochondrial	0.00307764	-0.00126521	-0.00941549	32.4599	32.4333	32.6398	32.636	32.2746	32.6187
13	13	13	42.9	42.9	42.9	38.194	0	157.93	6201300000	25	37316	Q922Q1;Q9CW42	Q922Q1	Mitochondrial amidoxime reducing component 2		0.00500471	-0.00133832	-0.0152776	25.3185	25.4161	25.1871	25.2853	25.4136	25.2187
5	5	5	27.8	27.8	27.8	32.313	0	170.27	3219800000	10	Mrps2	Q924T2	Q924T2	28S ribosomal protein S2, mitochondrial	Known mitochondrial	0.00571942	-0.00172551	-0.0174453	23.7975	23.8917	23.7242	23.8674	23.632	23.9088
7	7	7	35.1	35.1	35.1	24.205	0	127.79	4399200000	14	Rps8	P62242	P62242	40S ribosomal protein S8	Predicted mitochondrial	0.0180036	-0.00184504	-0.0541762	24.6527	24.606	24.6861	24.6627	24.679	24.5975
3	3	3	3.9	3.9	3.9	111.28	0	6.339	169170000	3	Fmnl3	Q6ZPF4-2;Q6ZPF4	Q6ZPF4-2;Q6ZPF4	Formin-like protein 3		0.0175599	-0.0021534	-0.0528663	20.4597	20.3991	20.475	20.3983	20.4209	20.5082
1	1	1	1.1	1.1	1.1	139.49	0.0024553	2.0263	23338000	1	Plcb3	P51432	P51432	1-phosphatidylinositol 4,5-bisphosphate phosphodiesterase beta-3		0.0125362	-0.00215658	-0.0379486	18.244	18.1451	18.0649	18.1755	18.1695	18.1026
6	6	6	17	17	17	43.096	0	18.859	2030200000	9	Vat1	Q62465	Q62465	Synaptic vesicle membrane protein VAT-1 homolog	Predicted mitochondrial	0.0165728	-0.0021801	-0.0499477	23.4363	23.3439	23.4874	23.4001	23.4197	23.4414
5	5	5	12.1	12.1	12.1	52.369	0	22.983	540060000	8	Acbd5	Q5XG73-2;Q5XG73-3;Q5XG73	Q5XG73-2;Q5XG73-3;Q5XG73	Acyl-CoA-binding domain-containing protein 5		0.0261795	-0.00240898	-0.0780986	22.4633	22.3745	22.3897	22.3915	22.3938	22.435
4	4	4	20.7	20.7	20.7	30.26	0	22.946	79193000	5	Itm2b	O89051	O89051	Integral membrane protein 2B;BRI2, membrane form;BRI2 intracellular domain;BRI2C, soluble form;Bri23 peptide		0.00703976	-0.00241597	-0.0214407	19.001	18.9739	18.9907	19.1546	18.773	19.0307
4	4	4	7.3	7.3	7.3	69.926	0	12.993	1391600000	6	Smpd1	Q04519	Q04519	Sphingomyelin phosphodiesterase		0.00656306	-0.0026029	-0.0199995	23.0649	23.0833	22.9336	22.8731	23.2645	22.9364
15	15	15	51.4	51.4	51.4	41.008	0	323.31	15442000000	50	Murc	A2AMM0	A2AMM0	Muscle-related coiled-coil protein		0.0220888	-0.00274467	-0.0661798	25.9115	25.9288	25.923	25.885	26.0002	25.8699
52	52	52	38.4	38.4	38.4	175.45	0	323.31	16642000000	103	Myom1	Q62234-2;Q62234	Q62234-2;Q62234	Myomesin-1		0.0107536	-0.00277774	-0.0326166	26.6888	26.6329	26.8142	26.7426	26.5815	26.8034
4	4	4	17.4	17.4	17.4	34.467	0	315.3	647130000	6	Dhrs7c	Q8CHS7	Q8CHS7	Dehydrogenase/reductase SDR family member 7C		0.00585576	-0.00283305	-0.0178584	21.6984	21.7993	21.6105	21.6828	21.4509	21.9661
6	6	5	21.6	21.6	17.2	48.964	0	31.956	1460200000	13	40787	Q8C1B7-3;Q8C1B7-2;Q8C1B7;Q9R1T4-2;Q9R1T4-3;Q9R1T4	Q8C1B7-3;Q8C1B7-2;Q8C1B7	Septin-11		0.00679329	-0.00283368	-0.0206957	23.6056	23.5579	23.6381	23.7409	23.328	23.7241
19	18	18	50.7	49.3	49.3	54.614	0	323.31	13256000000	60	Pmpcb	Q9CXT8	Q9CXT8	Mitochondrial-processing peptidase subunit beta	Known mitochondrial	0.0393078	-0.00327174	-0.115701	25.8201	25.8667	25.8206	25.7865	25.8459	25.8652
5	5	4	33.3	33.3	28.7	21.694	0	52.311	979290000	9	Pgrmc1	O55022	O55022	Membrane-associated progesterone receptor component 1		0.017664	-0.00343577	-0.0531738	22.9872	22.9529	22.9976	22.997	23.0731	22.8573
38	38	35	49.9	49.9	47.8	76.723	0	323.31	33675000000	115	Tf	Q921I1;CON__Q2HJF0	Q921I1	Serotransferrin		0.00581277	-0.00346375	-0.0177281	27.1954	27.4247	26.9191	26.9196	27.3365	27.2727
6	6	6	48.1	48.1	48.1	17.951	0	323.31	18304000000	44	Rps27a;Uba52;Ubb;Ubc	P62983;P62984;P0CG49;P0CG50	P62983;P62984;P0CG49;P0CG50	Ubiquitin-40S ribosomal protein S27a;Ubiquitin;40S ribosomal protein S27a;Ubiquitin-60S ribosomal protein L40;Ubiquitin;60S ribosomal protein L40;Polyubiquitin-B;Ubiquitin;Polyubiquitin-C;Ubiquitin;Ubiquitin-related 1;Ubiquitin-related 2		0.00986787	-0.00357183	-0.0299595	25.2903	25.165	25.259	25.1468	25.459	25.0978
38	38	30	43.6	43.6	34.4	97.285	0	323.31	24380000000	100	Pygm	Q9WUB3;Q9ET01	Q9WUB3	Glycogen phosphorylase, muscle form		0.0130326	-0.00370534	-0.0394301	27.0694	27.1452	27.0824	26.9428	27.0855	27.2576
2	2	2	13.4	13.4	13.4	21.978	0	6.0868	1256500000	4	Timm23	Q9WTQ8	Q9WTQ8	Mitochondrial import inner membrane translocase subunit Tim23	Known mitochondrial	0.0393604	-0.00384521	-0.115849	21.7967	21.8446	21.9041	21.8588	21.8537	21.8214
9	9	9	25.4	25.4	25.4	24.683	0	137.25	244790000000	75	Ndufs7	Q9DC70	Q9DC70	NADH dehydrogenase [ubiquinone] iron-sulfur protein 7, mitochondrial	Known mitochondrial	0.0489817	-0.00388718	-0.142813	28.0453	28.03	28.0639	28.0461	28.0846	27.9968
20	20	20	39.7	39.7	39.7	69.612	0	323.31	3749100000	43	Trak1	Q6PD31-2;Q6PD31	Q6PD31-2;Q6PD31	Trafficking kinesin-binding protein 1		0.0321414	-0.00428073	-0.0952944	24.5579	24.4897	24.607	24.5564	24.5928	24.4925
3	2	2	8.4	5.6	5.6	61.936	0.0007286	2.394	108310000	2	Dpysl3	Q62188	Q62188	Dihydropyrimidinase-related protein 3		0.0201386	-0.00439199	-0.0604622	20.4636	20.3786	20.5623	20.4513	20.3848	20.5552
1	1	1	15.6	15.6	15.6	11.319	0.00072886	2.4007	8380200	1	Ccdc167	Q9D162-3;Q9D162;Q9D162-2	Q9D162-3;Q9D162;Q9D162-2	Coiled-coil domain-containing protein 167		0.0291294	-0.00451597	-0.0866326	17.2779	17.3054	17.1443	17.2503	17.2565	17.2073
4	4	4	6.4	6.4	6.4	51.847	0	7.092	1122800000	5	Tmx3	Q8BXZ1	Q8BXZ1	Protein disulfide-isomerase TMX3		0.0292473	-0.00456174	-0.0869727	23.3098	23.2892	23.1644	23.2365	23.3006	23.2126
31	31	31	57.4	57.4	57.4	68.721	0	323.31	68856000000	104	Acad9	Q8JZN5	Q8JZN5	Acyl-CoA dehydrogenase family member 9, mitochondrial	Known mitochondrial	0.0325517	-0.00460116	-0.0964705	27.6786	27.6713	27.8138	27.7344	27.6955	27.72
2	2	2	6.6	6.6	6.6	53.442	0	3.0848	66802000	2	Gps1	Q99LD4;Q99LD4-2	Q99LD4;Q99LD4-2	COP9 signalosome complex subunit 1		0.038079	-0.00466283	-0.112222	17.9244	17.8592	17.8717	17.8103	17.8983	17.9327
14	14	14	36.8	36.8	36.8	46.975	0	136.66	9969600000	34	Agk	Q9ESW4;Q9ESW4-2	Q9ESW4;Q9ESW4-2	Acylglycerol kinase, mitochondrial	Known mitochondrial	0.0608077	-0.00479571	-0.17532	25.6816	25.652	25.6918	25.7163	25.6321	25.6627
10	10	10	45.1	45.1	45.1	35.41	0	46.473	4982700000	15	Mrpl45	Q9D0Q7	Q9D0Q7	39S ribosomal protein L45, mitochondrial	Known mitochondrial	0.0457224	-0.00489998	-0.133732	24.3175	24.3838	24.3302	24.3378	24.2867	24.3923
3	3	3	18.2	18.2	18.2	24.97	0	24.497	3330700000	8	Rab3a	P63011	P63011	Ras-related protein Rab-3A		0.0555437	-0.0049305	-0.160934	23.9213	23.9947	23.8995	23.9161	23.952	23.9326
5	5	5	69.6	69.6	69.6	11.101	0	290.79	85122000000	75	Mrps36	Q9CQX8	Q9CQX8	28S ribosomal protein S36, mitochondrial	Known mitochondrial	0.0690991	-0.00495021	-0.19772	28.9994	29.0771	29.037	29.0111	29.0474	29.0402
6	6	6	30	30	30	40.32	0	68.236	5269800000	12	Nudt19	P11930	P11930	Nucleoside diphosphate-linked moiety X motif 19, mitochondrial	Known mitochondrial	0.0376255	-0.00531642	-0.110936	23.7238	23.7642	23.6916	23.6456	23.7948	23.7233
4	4	4	4.9	4.9	4.9	103.98	0	6.3495	183590000	5	Epha4	Q03137-2;Q03137;Q60629;P29319;Q61772-2;Q61772-3;Q61772	Q03137-2;Q03137	Ephrin type-A receptor 4		0.0105516	-0.00547028	-0.0320112	21.2571	20.8811	20.9477	20.9043	21.2743	20.8909
2	2	2	12.6	12.6	12.6	21.693	0	12.255	3413700000	8	Coq10b	Q3THF9-2;Q3THF9	Q3THF9-2;Q3THF9	Coenzyme Q-binding protein COQ10 homolog B, mitochondrial	Known mitochondrial	0.245433	-0.00557582	-0.620916	23.8895	23.8876	23.8686	23.8728	23.888	23.8681
3	3	3	3.8	3.8	3.8	84.684	0	2.8716	16057000000	10	Ppp1r12c	Q3UMT1	Q3UMT1	Protein phosphatase 1 regulatory subunit 12C		0.0169016	-0.00567245	-0.0509206	26.8847	26.7031	26.6591	26.7927	26.5733	26.8639
6	6	6	22.1	22.1	22.1	33.689	0	15.898	2611400000	10	Slc25a51	Q5HZI9	Q5HZI9	Solute carrier family 25 member 51	Known mitochondrial	0.0234404	-0.00598462	-0.0701289	23.2419	23.214	23.2833	23.3374	23.0754	23.3084
4	4	4	20.3	20.3	20.3	26.31	0	11.304	2361300000	6	Emc7	Q9EP72	Q9EP72	ER membrane protein complex subunit 7		0.0188658	-0.0061512	-0.0567181	23.1701	23.252	22.9542	23.049	23.2434	23.0654
5	5	5	8.3	8.3	8.3	85.025	0	17.662	754160000	7	Itgb2	P11835	P11835	Integrin beta-2		0.02293	-0.00634511	-0.0686388	22.1848	22.124	22.0341	21.9996	22.2674	22.0568
9	9	9	50.5	50.5	50.5	21.539	0	254.68	5847700000	30	Ak1	Q9R0Y5;Q9R0Y5-2	Q9R0Y5;Q9R0Y5-2	Adenylate kinase isoenzyme 1		0.0135897	-0.00638453	-0.0410904	25.2094	25.1487	25.1489	24.8555	25.338	25.2942
4	4	3	12.9	12.9	9.1	29.994	0	3.6283	322680000	8	Lasp1	Q61792	Q61792	LIM and SH3 domain protein 1		0.0218279	-0.00663757	-0.0654161	22.1888	21.9997	21.9359	21.9463	22.1669	21.9912
18	18	4	34.9	34.9	7.9	73.963	0	323.31	9548200000	37	Gls	D3Z7P3	D3Z7P3	Glutaminase kidney isoform, mitochondrial	Known mitochondrial	0.0969438	-0.00698535	-0.270809	25.1053	25.0587	25.0383	25.0931	25.0397	25.0486
2	2	2	28.9	28.9	28.9	11.475	0	34.865	4691900000	3	Rplp1	P47955	P47955	60S acidic ribosomal protein P1		0.0132912	-0.0069898	-0.0402008	23.9394	23.9146	23.8814	23.7389	24.2508	23.7247
3	3	3	12.8	12.8	12.8	45.133	0	29.447	419700000	7	Csnk2a1	Q60737	Q60737	Casein kinase II subunit alpha		0.0335464	-0.00727908	-0.0993175	21.038	21.0058	21.1069	21.0503	20.9235	21.155
3	3	3	12.8	12.8	12.8	26.87	0	15.697	1544300000	8	Htatip2	Q9Z2G9;Q9Z2G9-2	Q9Z2G9;Q9Z2G9-2	Oxidoreductase HTATIP2		0.0730537	-0.00734393	-0.208296	23.3469	23.3967	23.3494	23.3667	23.2985	23.4057
21	21	21	56.4	56.4	56.4	50.569	0	323.31	17435000000	74	Nfs1	Q9Z1J3	Q9Z1J3	Cysteine desulfurase, mitochondrial	Known mitochondrial	0.154282	-0.00740242	-0.412683	27.0093	27.0206	26.9899	26.9958	27.0277	26.9741
2	2	2	12	12	12	33.429	0	9.9554	84931000	3	Ciapin1	Q8WTY4	Q8WTY4	Anamorsin		0.0589432	-0.00742594	-0.170239	20.6751	20.6195	20.5924	20.5524	20.6377	20.6746
6	6	6	36.4	36.4	36.4	17.222	0	48.545	8408100000	14	Rps13	P62301	P62301	40S ribosomal protein S13		0.0175208	-0.00797717	-0.0527508	24.8628	24.7502	24.8082	24.6754	25.0932	24.6286
11	5	5	34.5	15.1	15.1	50.051	0	9.005	1279800000	7	Tuba8	Q9JJZ2	Q9JJZ2	Tubulin alpha-8 chain		0.0209628	-0.00800451	-0.0628814	22.8084	22.7279	22.6563	22.5395	22.9472	22.6819
9	9	5	28.7	28.7	17.7	40.836	0	101.66	2560000000	16	H2-D1;H2-L;H2-Q8;H2-Q7	P01899;P01897;P14430;P14429;P01896;P14431;P14427;P01898;P14428;P06339;P03991;P01902	P01899;P01897;P14430;P14429	H-2 class I histocompatibility antigen, D-B alpha chain;H-2 class I histocompatibility antigen, L-D alpha chain;H-2 class I histocompatibility antigen, Q8 alpha chain;H-2 class I histocompatibility antigen, Q7 alpha chain		0.0251365	-0.0080204	-0.0750692	24.1456	24.0905	24.105	24.009	24.3165	23.9915
8	8	8	36.5	36.5	36.5	27.911	0	133.18	14438000000	33	Timm21	Q8CCM6-2;Q8CCM6-3;Q8CCM6	Q8CCM6-2	Mitochondrial import inner membrane translocase subunit Tim21	Known mitochondrial	0.0402267	-0.00879097	-0.118297	25.3815	25.3571	25.312	25.435	25.201	25.3881
15	15	15	15.1	15.1	15.1	145.01	0	71.009	2244900000	22	Sorbs2	Q3UTJ2-2;Q3UTJ2-5;Q3UTJ2-4;Q3UTJ2;Q3UTJ2-3;Q3UTJ2-6;Q3UTJ2-7	Q3UTJ2-2;Q3UTJ2-5;Q3UTJ2-4;Q3UTJ2;Q3UTJ2-3	Sorbin and SH3 domain-containing protein 2		0.0578148	-0.00883802	-0.167157	24.8068	24.9513	24.8431	24.8996	24.7995	24.8757
6	2	2	21.8	7.6	7.6	34.917	0	7.8849	269610000	2	Pcbp2;Pcbp3	Q61990-2;Q61990-3;Q61990;P57722-2;P57722	Q61990-2;Q61990-3;Q61990;P57722-2;P57722	Poly(rC)-binding protein 2;Poly(rC)-binding protein 3		0.0469152	-0.00923284	-0.137062	20.3369	20.2771	20.4229	20.2965	20.4403	20.2724
10	10	10	32.5	32.5	32.5	43.292	0	94.313	9951600000	20	Prelp	Q9JK53	Q9JK53	Prolargin		0.0240254	-0.00924492	-0.0718348	25.1405	25.1158	25.2445	25.3086	24.9151	25.2494
3	3	3	27	27	27	17.014	0	67.641	24196000000	19	Sdhd	Q9CXV1	Q9CXV1	Succinate dehydrogenase [ubiquinone] cytochrome b small subunit, mitochondrial	Known mitochondrial	0.0299953	-0.00959778	-0.0891279	27.473	27.431	27.5065	27.4226	27.6592	27.2999
7	7	7	50	50	50	20.52	0	178.15	7022200000	24	Mrps28	Q9CY16	Q9CY16	28S ribosomal protein S28, mitochondrial	Known mitochondrial	0.0778337	-0.00974147	-0.220989	25.1032	25.1651	25.0326	25.0963	25.0502	25.1252
8	8	8	24.7	24.7	24.7	53.205	0	174.17	3763000000	23	Smyd1	P97443-3;P97443-2;P97443	P97443-3;P97443-2;P97443	Histone-lysine N-methyltransferase Smyd1		0.0361416	-0.00976117	-0.10672	24.2854	24.1525	24.3871	24.1985	24.2096	24.3876
13	13	13	33.3	33.3	33.3	48.34	0	176.44	9229300000	40	Mrpl37	Q921S7	Q921S7	39S ribosomal protein L37, mitochondrial	Known mitochondrial	0.0790802	-0.00994873	-0.224283	25.0015	25.0264	24.9699	24.9366	25.0706	24.9607
29	29	29	79.4	79.4	79.4	40.603	0	323.31	753370000000	327	Ndufa10	Q99LC3	Q99LC3	NADH dehydrogenase [ubiquinone] 1 alpha subcomplex subunit 10, mitochondrial	Known mitochondrial	0.0629105	-0.0105807	-0.181031	29.6001	29.6238	29.6738	29.6891	29.5146	29.6623
20	20	20	77.6	77.6	77.6	30.149	0	323.31	695420000000	202	Ndufs3	Q9DCT2;REV__Q61595-9;REV__Q61595-11;REV__Q61595-7;REV__Q61595-10;REV__Q61595-15;REV__Q61595-5;REV__Q61595-13;REV__Q61595;REV__Q61595-2;REV__Q61595-6;REV__Q61595-4;REV__Q61595-14;REV__Q61595-3;REV__Q61595-16;REV__Q61595-12;REV__Q61595-8	Q9DCT2	NADH dehydrogenase [ubiquinone] iron-sulfur protein 3, mitochondrial	Known mitochondrial	0.119766	-0.0108102	-0.328535	29.766	29.8157	29.819	29.8449	29.7541	29.7693
3	3	3	51.9	51.9	51.9	9.2983	0	127.21	1201100000	6	Coa6	Q8BGD8	Q8BGD8	Cytochrome c oxidase assembly factor 6 homolog	Known mitochondrial	0.525315	-0.0108719	-1.19435	21.9598	21.9599	21.9641	21.9434	21.9682	21.9395
10	10	10	39.2	39.2	39.2	22.591	0	15.689	6084400000	17	Rps9	Q6ZWN5	Q6ZWN5	40S ribosomal protein S9	Predicted mitochondrial	0.175073	-0.0109927	-0.461788	25.3208	25.3352	25.3469	25.3656	25.3158	25.2885
12	12	4	50.9	50.9	23.8	37.331	0	323.31	16549000000	34	Gnb2	P62880	P62880	Guanine nucleotide-binding protein G(I)/G(S)/G(T) subunit beta-2		0.0812865	-0.0110041	-0.230099	25.8104	25.718	25.7617	25.6983	25.8297	25.729
12	12	12	36.5	36.5	36.5	45.014	0	250.45	12258000000	27	Adhfe1	Q8R0N6-2;Q8R0N6	Q8R0N6-2;Q8R0N6	Hydroxyacid-oxoacid transhydrogenase, mitochondrial	Known mitochondrial	0.056484	-0.0111707	-0.163513	25.1246	25.1057	25.3158	25.1771	25.1892	25.1463
53	53	53	81.2	81.2	81.2	79.776	0	323.31	1313500000000	612	Ndufs1	Q91VD9	Q91VD9	NADH-ubiquinone oxidoreductase 75 kDa subunit, mitochondrial	Known mitochondrial	0.116994	-0.0113004	-0.321619	30.8601	30.8553	30.8818	30.9125	30.7941	30.8566
16	16	16	52.9	52.9	52.9	35.294	0	323.31	141700000000	83	Macrod1	Q922B1	Q922B1	O-acetyl-ADP-ribose deacetylase MACROD1	Known mitochondrial	0.0778863	-0.0118122	-0.221128	27.5002	27.3728	27.5209	27.4949	27.4602	27.4034
3	3	3	13.7	13.7	13.7	20.936	0	5.1979	264120000	4		Q9D1I2	Q9D1I2	Bcl10-interacting CARD protein		0.115167	-0.0120449	-0.317048	20.9912	20.9509	21.052	20.9969	21.0212	20.9399
1	1	1	7.5	7.5	7.5	21.031	0	2.8641	90409000	1	Cdnf	Q8CC36	Q8CC36	Cerebral dopamine neurotrophic factor		0.0272204	-0.0121676	-0.0811157	20.1587	20.3133	20.0865	20.2549	19.9118	20.3553
2	2	2	7.4	7.4	7.4	54.866	0	4.2025	103350000	2	Adsl	P54822	P54822	Adenylosuccinate lyase		0.0715884	-0.0122197	-0.204385	19.778	19.8122	19.9383	19.8979	19.8112	19.7828
3	3	3	11	11	11	52.206	0	47.025	354530000	4	Dnpep	Q9Z2W0	Q9Z2W0	Aspartyl aminopeptidase		0.0497975	-0.0123348	-0.145077	20.7935	20.7151	20.7533	20.6305	20.9015	20.6928
15	15	15	61.3	61.3	61.3	32.072	0	245.18	5907800000	29	Fhl2	O70433	O70433	Four and a half LIM domains protein 2		0.0149955	-0.0123367	-0.0452714	24.8655	24.9865	24.9359	24.9504	24.4331	25.3674
16	16	16	65.4	65.4	65.4	32.25	0	323.31	537510000000	270	Eci1	P42125	P42125	Enoyl-CoA delta isomerase 1, mitochondrial	Known mitochondrial	0.076267	-0.0126635	-0.21684	29.4907	29.5085	29.5428	29.5614	29.3887	29.5539
3	3	3	29.7	29.7	29.7	13.077	0	142.42	628620000	8	Ddt	O35215	O35215	D-dopachrome decarboxylase	Predicted mitochondrial	0.0262613	-0.0134055	-0.078336	22.9398	22.951	22.6185	22.6174	23.069	22.7827
62	62	62	58.3	58.3	58.3	172.88	0	323.31	24931000000	156	Rrbp1	Q99PL5;Q99PL5-3;Q99PL5-2;Q99PL5-4;Q99PL5-6;Q99PL5-7;Q99PL5-5;Q99PL5-8;Q99PL5-9;Q99PL5-11;Q99PL5-10;Q99PL5-12	Q99PL5	Ribosome-binding protein 1		0.092439	-0.0135981	-0.259194	27.0742	27.0441	27.0053	27.1053	27.0391	26.9384
1	1	1	4.6	4.6	4.6	21.533	0.001787	2.1907	40848000	1	Hspb8	Q9JK92	Q9JK92	Heat shock protein beta-8		0.0547438	-0.0143916	-0.158736	19.2383	19.2122	19.2052	19.3406	19.034	19.2379
1	1	1	6.9	6.9	6.9	24.986	0	4.0969	17271000	1	Vti1a	O89116	O89116	Vesicle transport through interaction with t-SNAREs homolog 1A		0.0240983	-0.014644	-0.0720471	17.149	17.2614	17.3292	16.9881	17.6204	17.0872
6	6	6	17.5	17.5	17.5	46.415	0	97.419	1385800000	7	Txndc5	Q91W90	Q91W90	Thioredoxin domain-containing protein 5		0.0708539	-0.0147947	-0.202421	22.2189	22.2117	22.0629	22.2505	22.0738	22.1249
9	9	3	55.8	55.8	23.8	19.854	0	37.982	5036600000	26	Myl9	Q9CQ19	Q9CQ19	Myosin regulatory light polypeptide 9		0.0350225	-0.01485	-0.103532	25.069	24.6626	24.8187	24.8122	24.9857	24.7078
8	8	8	23.4	23.4	23.4	48.385	0	180.35	1979800000	24	Trmt10c	Q3UFY8	Q3UFY8	Mitochondrial ribonuclease P protein 1	Known mitochondrial	0.128136	-0.0148773	-0.34927	23.5322	23.5323	23.417	23.5132	23.4501	23.4736
45	45	45	62.4	62.4	62.4	105.84	0	323.31	103840000000	238	Lonp1	Q8CGK3	Q8CGK3	Lon protease homolog, mitochondrial	Known mitochondrial	0.0511073	-0.0152047	-0.148706	28.4432	28.4974	28.387	28.5368	28.2336	28.5116
28	28	28	72.4	72.4	72.4	50.834	0	323.31	586120000000	245	Ndufv1	Q91YT0	Q91YT0	NADH dehydrogenase [ubiquinone] flavoprotein 1, mitochondrial	Known mitochondrial	0.202135	-0.0153198	-0.52417	30.0613	30.0487	30.0979	30.0987	30.0114	30.0519
2	2	2	3.3	3.3	3.3	106.25	0	21.867	174240000	3	Ano6	Q6P9J9;Q6P9J9-2	Q6P9J9;Q6P9J9-2	Anoctamin-6		0.0575749	-0.0154165	-0.1665	20.6888	20.7516	20.8581	20.7958	20.8581	20.5983
8	8	8	12.6	12.6	12.6	69.622	0	18.73	698920000	14	Srpr	Q9DBG7	Q9DBG7	Signal recognition particle receptor subunit alpha		0.0794973	-0.015419	-0.225384	23.3447	23.3203	23.3162	23.3725	23.1762	23.3863
14	14	14	42.6	42.6	42.6	35	0	323.31	7334000000	34	Rmdn1	Q9DCV4	Q9DCV4	Regulator of microtubule dynamics protein 1	Known mitochondrial	0.161309	-0.0159925	-0.429403	25.2797	25.3316	25.2412	25.3165	25.2627	25.2253
7	7	7	24.2	24.2	24.2	34.49	0	102.4	13186000000	24	Ppt1	O88531	O88531	Palmitoyl-protein thioesterase 1		0.16197	-0.0163434	-0.430969	25.8333	25.9033	25.791	25.8136	25.8012	25.8639
2	2	2	6.2	6.2	6.2	47.321	0.0099272	1.5499	269930000	2	Csnk1e;Csnk1d	Q9JMK2;Q9DC28-2;Q9DC28	Q9JMK2;Q9DC28-2;Q9DC28	Casein kinase I isoform epsilon;Casein kinase I isoform delta		0.148607	-0.0163663	-0.399084	21.0526	21.0437	21.1562	21.1037	21.0369	21.0628
12	12	12	72.6	72.6	72.6	19.157	0	273.3	18562000000	47	Msrb2	Q78J03	Q78J03	Methionine-R-sulfoxide reductase B2, mitochondrial	Known mitochondrial	0.208749	-0.0165761	-0.539178	26.0497	26.0129	26.0563	25.9735	26.069	26.0266
2	2	2	21.3	21.3	21.3	9.5839	0	4.9678	523690000	3	Uqcc3	Q8K2T4	Q8K2T4	Ubiquinol-cytochrome-c reductase complex assembly factor 3	Known mitochondrial	0.147258	-0.0169843	-0.395839	22.0388	22.0107	22.0288	22.0625	21.926	22.0389
204	204	185	48.8	48.8	45	564.81	0	323.31	351620000000	719	Ryr2	E9Q401	E9Q401	Ryanodine receptor 2		0.0722628	-0.0170046	-0.206186	29.9627	29.9703	29.9782	30.0074	29.7917	30.0611
11	11	11	56.3	56.3	56.3	19.331	0	141.25	2294200000	22	Ngp	O08692	O08692	Neutrophilic granule protein		0.0169579	-0.0170829	-0.0510872	24.2494	24.3585	23.4383	23.6816	24.2431	24.0703
1	1	1	3	3	3	37.963	0	8.315	317060000	1	Slc25a40	Q8BGP6	Q8BGP6	Solute carrier family 25 member 40	Known mitochondrial	0.0847454	-0.0173225	-0.239175	19.9953	20.1219	19.9175	20.0766	19.9528	19.9532
34	33	21	52.1	50.4	36.3	83.28	0	323.31	26492000000	84	Hsp90ab1	P11499	P11499	Heat shock protein HSP 90-beta	Predicted mitochondrial	0.0810183	-0.0173626	-0.229393	26.6168	26.6038	26.4646	26.529	26.4526	26.6515
2	2	2	7.4	7.4	7.4	30.831	0	3.6227	129930000	4	Hnrnpab	Q99020	Q99020	Heterogeneous nuclear ribonucleoprotein A/B		0.08701	-0.0174039	-0.245092	21.5461	21.5549	21.4952	21.6141	21.3833	21.5467
2	2	2	9	9	9	31.414	0	7.5255	145010000	3	Rbmx;Rbmxl1	Q9WV02-2;Q91VM5;Q9WV02	Q9WV02-2;Q91VM5;Q9WV02	RNA-binding motif protein, X chromosome;RNA-binding motif protein, X chromosome, N-terminally processed;RNA binding motif protein, X-linked-like-1		0.0488721	-0.0174274	-0.142508	21.1048	21.2096	21.0648	21.2501	20.8824	21.1945
6	6	6	51.5	51.5	51.5	11.367	0	43.075	11195000000	21	Hist1h4a	P62806	P62806	Histone H4		0.0977634	-0.0175756	-0.272914	25.0075	25.0342	25.0835	25.1189	25.0417	24.9118
3	3	3	12.5	12.5	12.5	35.579	0	7.4139	664480000	3	Sfxn4	Q925N1	Q925N1	Sideroflexin-4	Known mitochondrial	0.0774889	-0.0176792	-0.220077	22.7496	22.4814	22.6296	22.5609	22.6202	22.6265
16	16	16	16.2	16.2	16.2	116.55	0	105.91	7093200000	33	Slc12a7	Q9WVL3-2;Q9WVL3	Q9WVL3-2;Q9WVL3	Solute carrier family 12 member 7		0.106822	-0.0178445	-0.296017	25.2038	25.2613	25.2121	25.1819	25.1238	25.318
6	3	3	8.1	4	4	76.205	0	5.3822	257700000	4	Acsl5	Q8JZR0	Q8JZR0	Long-chain-fatty-acid--CoA ligase 5	Predicted mitochondrial	0.0160725	-0.0178642	-0.0484661	20.9187	21.3976	21.2004	20.9205	21.8268	20.7157
3	3	3	14	14	14	41.063	0	41.794	581760000	8	Arpc1b	Q9WV32	Q9WV32	Actin-related protein 2/3 complex subunit 1B		0.107021	-0.0182025	-0.296522	21.8997	21.8139	21.993	21.8625	21.9489	21.8406
15	15	15	58.7	58.7	58.7	42.88	0	323.31	30303000000	47	Bckdhb	Q6P3A8;Q6P3A8-2	Q6P3A8;Q6P3A8-2	2-oxoisovalerate dehydrogenase subunit beta, mitochondrial	Known mitochondrial	0.0801112	-0.0182978	-0.227003	26.3468	26.2865	26.4709	26.3687	26.2384	26.4422
2	2	2	16.8	16.8	16.8	13.48	0	9.895	209320000	4	Lamtor2	Q9JHS3	Q9JHS3	Ragulator complex protein LAMTOR2		0.0504102	-0.0186081	-0.146776	21.8169	21.8427	21.7966	21.6519	22.0509	21.6975
6	6	6	23.4	23.4	23.4	38.734	0	53.922	737970000	7	Anxa1	P10107;A2BH40-4;A2BH40-2;A2BH40-3;A2BH40	P10107	Annexin A1	Predicted mitochondrial	0.0953375	-0.018781	-0.266676	23.5344	23.5014	23.3716	23.407	23.3942	23.5499
6	6	6	87.9	87.9	87.9	6.6979	0	31.507	175510000000	40	Mp68	P56379	P56379	6.8 kDa mitochondrial proteolipid		0.130012	-0.0188599	-0.353886	27.8185	27.7826	27.8439	27.8194	27.8692	27.6999
3	3	3	2.8	2.8	2.8	104.55	0	4.2443	266970000	4	Pex6	Q99LC9	Q99LC9	Peroxisome assembly factor 2		0.0398203	-0.0189559	-0.117149	21.4566	21.3759	21.2749	21.1261	21.6428	21.2816
8	8	6	34.1	34.1	28.4	39.47	0	26.766	1156700000	10	Twf2	Q9Z0P5;Q9Z0P5-2	Q9Z0P5;Q9Z0P5-2	Twinfilin-2		0.128539	-0.0191987	-0.350261	22.6676	22.5809	22.6261	22.5696	22.7022	22.5453
8	8	8	38.1	38.1	38.1	25.061	0	167.46	15620000000	25	Ak4	Q9WUR9	Q9WUR9	Adenylate kinase 4, mitochondrial	Known mitochondrial	0.136774	-0.019254	-0.37044	24.8006	24.776	24.7339	24.6812	24.8434	24.7282
7	7	7	53.9	53.9	53.9	17.804	0	323.31	20789000000	44	Rpl12	P35979	P35979	60S ribosomal protein L12		0.0479081	-0.0194861	-0.139828	25.5129	25.5584	25.5	25.4026	25.7778	25.3326
29	29	29	31.1	31.1	31.1	129.65	0	323.31	6453600000	60	Thbs1	P35441;CON__Q28194	P35441	Thrombospondin-1		0.0174322	-0.0196285	-0.052489	25.9782	24.8559	25.6369	25.2917	25.8142	25.3063
13	13	2	62.5	62.5	6.2	39.28	0	323.31	46842000000	56	Ndrg2	Q9QYG0-2	Q9QYG0-2	Protein NDRG2		0.0433445	-0.0197188	-0.127073	26.7847	26.5682	26.9126	26.4996	26.8682	26.8386
11	11	11	39.7	39.7	39.7	39.109	0	69.706	7980100000	28	Mrpl3	Q99N95	Q99N95	39S ribosomal protein L3, mitochondrial	Known mitochondrial	0.113778	-0.0197194	-0.313562	25.5576	25.6199	25.5873	25.6185	25.4486	25.6386
14	3	3	43.3	8.7	8.7	49.924	0	25.61	1055700000	6	Tuba4a	P68368	P68368	Tubulin alpha-4A chain		0.058196	-0.0197264	-0.168199	23.0878	22.9441	23.0441	23.0744	22.7915	23.1509
1	1	1	2.9	2.9	2.9	46.846	0.0041365	1.8948	8094500	1	Neu3	Q9JMH7	Q9JMH7	Sialidase-3		0.0746933	-0.019769	-0.212661	18.1167	18.1018	18.0085	17.9569	18.2284	17.9824
11	11	11	67.6	67.6	67.6	21.984	0	323.31	135270000000	146	Ndufb9	Q9CQJ8	Q9CQJ8	NADH dehydrogenase [ubiquinone] 1 beta subcomplex subunit 9	Known mitochondrial	0.0680373	-0.0197913	-0.194869	27.7676	27.8247	27.8334	27.9067	27.5911	27.8685
4	4	4	16.5	16.5	16.5	29.343	0	6.6084	278080000	6	Eif3j1;Eif3j2	Q3UGC7;Q66JS6	Q3UGC7;Q66JS6	Eukaryotic translation initiation factor 3 subunit J-A;Eukaryotic translation initiation factor 3 subunit J-B		0.369024	-0.0198778	-0.882107	21.8403	21.8836	21.8239	21.8034	21.8505	21.8343
39	39	39	64.9	64.9	64.9	73.98	0	323.31	405130000000	284	Cpt2	P52825	P52825	Carnitine O-palmitoyltransferase 2, mitochondrial	Known mitochondrial	0.452632	-0.0198892	-1.05073	29.1639	29.1899	29.224	29.1634	29.1874	29.1673
12	12	1	25.6	25.6	2.5	53.205	0	127.01	1839000000	20	Kng1	O08677-3;O08677	O08677-3;O08677	Kininogen-1;Kininogen-1 heavy chain;Bradykinin;Kininogen-1 light chain		0.0702215	-0.0199121	-0.200729	24.1833	24.2041	24.0077	24.1284	23.9705	24.2364
7	7	7	41.1	41.1	41.1	18.098	0	62.001	7026300000	29	Iscu	Q9D7P6	Q9D7P6	Iron-sulfur cluster assembly enzyme ISCU, mitochondrial	Known mitochondrial	0.513367	-0.0203838	-1.17087	25.6071	25.5797	25.6219	25.5801	25.5626	25.6049
16	16	16	23.9	23.9	23.9	87.004	0	284.4	9029300000	39	Supv3l1	Q80YD1	Q80YD1	ATP-dependent RNA helicase SUPV3L1, mitochondrial	Known mitochondrial	0.177264	-0.0204156	-0.466899	25.4158	25.4503	25.3167	25.4011	25.341	25.3795
3	3	3	6.5	6.5	6.5	59.623	0	4.9264	4494200000	7	Cct5	P80316	P80316	T-complex protein 1 subunit epsilon		0.0466889	-0.0204379	-0.136431	23.1052	23.0887	22.9097	22.8577	23.2853	22.8993
9	9	9	39.7	39.7	39.7	29.8	0	120.59	7616600000	42	Clpp	O88696	O88696	ATP-dependent Clp protease proteolytic subunit, mitochondrial	Known mitochondrial	0.247868	-0.0207475	-0.626259	25.0012	25.047	25.0526	25.0415	24.9551	25.0419
5	5	5	13	13	13	44.887	0	121.01	1366000000	8	Irgm1	Q60766-2;Q60766	Q60766-2;Q60766	Immunity-related GTPase family M protein 1		0.150313	-0.0207888	-0.403181	23.2288	23.2167	23.2698	23.2281	23.128	23.2968
16	16	16	48.2	48.2	48.2	43.323	0	194.86	30242000000	60	Ptges2	Q8BWM0	Q8BWM0	Prostaglandin E synthase 2;Prostaglandin E synthase 2 truncated form	Known mitochondrial	0.233391	-0.0210323	-0.59435	26.5549	26.5586	26.6273	26.5209	26.6099	26.5469
60	60	60	77.8	77.8	77.8	59.752	0	323.31	7446300000000	1354	Atp5a1	Q03265	Q03265	ATP synthase subunit alpha, mitochondrial	Known mitochondrial	0.172397	-0.0212669	-0.455528	32.8342	32.8077	32.9063	32.8086	32.8983	32.7775
5	5	5	27	27	27	28.73	0	8.3704	1286400000	8	Hdhd2	Q3UGR5;Q3UGR5-2	Q3UGR5	Haloacid dehalogenase-like hydrolase domain-containing protein 2		0.122725	-0.0213515	-0.335891	23.8774	23.93	23.7416	23.7716	23.8728	23.8405
8	8	8	69.7	69.7	69.7	12.454	0	145.16	109390000000	26	Mpc1	P63030	P63030	Mitochondrial pyruvate carrier 1	Known mitochondrial	0.144386	-0.0217501	-0.388912	28.0135	28.0591	28.1788	28.0768	28.0987	28.0107
7	7	7	25.4	25.4	25.4	29.725	0	79.716	2040400000	12	Mrpl47	Q8K2Y7	Q8K2Y7	39S ribosomal protein L47, mitochondrial	Known mitochondrial	0.284601	-0.0221723	-0.70575	23.8478	23.8626	23.8335	23.8548	23.7653	23.8574
19	19	19	60.6	60.6	60.6	38.299	0	323.31	247530000000	157	Bdh1	Q80XN0	Q80XN0	D-beta-hydroxybutyrate dehydrogenase, mitochondrial	Known mitochondrial	0.0698515	-0.0225093	-0.199737	28.884	29.1572	28.8204	28.9453	28.8473	29.0014
9	9	9	65.7	65.7	65.7	11.605	0	323.31	238570000000	66	Cycs	P62897;CON__P62894;P00015	P62897	Cytochrome c, somatic	Known mitochondrial	0.1526	-0.0225137	-0.408662	28.5592	28.534	28.3985	28.5088	28.4854	28.4299
4	4	4	9.2	9.2	9.2	87.436	0	10.938	283820000	6	Dpp4	P28843	P28843	Dipeptidyl peptidase 4;Dipeptidyl peptidase 4 membrane form;Dipeptidyl peptidase 4 soluble form		0.049821	-0.0225945	-0.145142	21.7087	21.7495	21.7618	21.9577	21.4281	21.7665
12	12	12	65.9	65.9	65.9	21.024	0	323.31	310770000000	129	Ndufb10	Q9DCS9	Q9DCS9	NADH dehydrogenase [ubiquinone] 1 beta subcomplex subunit 10	Known mitochondrial	0.175298	-0.0231711	-0.462312	28.8633	28.9219	28.8944	28.9332	28.7778	28.8991
5	5	5	10.6	10.6	10.6	59.266	0	17.352	382970000	7	Pdia5	Q921X9	Q921X9	Protein disulfide-isomerase A5		0.158443	-0.0235774	-0.422599	21.9824	22.0244	22.0261	22.0682	21.8851	22.0088
1	1	1	6.3	6.3	6.3	39.254	0	3.4276	71416000	2	RtcA	Q9D7H3	Q9D7H3	RNA 3-terminal phosphate cyclase		0.0592691	-0.0237541	-0.171129	19.7845	19.9578	20.2518	19.9767	20.0177	19.9285
7	7	5	34.5	34.5	25.7	23.553	0	81.523	5624700000	14	Rala	P63321	P63321	Ras-related protein Ral-A		0.238059	-0.0239569	-0.604677	24.5906	24.5113	24.6164	24.5406	24.5936	24.5121
5	5	5	36.4	36.4	36.4	20.177	0	19.176	190270000	6	Ccdc69	Q3TCJ8-2;Q3TCJ8	Q3TCJ8-2;Q3TCJ8	Coiled-coil domain-containing protein 69		0.104671	-0.0243816	-0.290558	21.6556	21.7848	21.505	21.585	21.663	21.6242
93	93	93	56	56	56	213.42	0	323.31	145730000000	299	Vwa8	Q8CC88;Q8CC88-2;Q8CC88-3	Q8CC88;Q8CC88-2	von Willebrand factor A domain-containing protein 8	Known mitochondrial	0.431792	-0.0243937	-1.00912	28.7306	28.7571	28.7621	28.6894	28.7215	28.7657
1	1	1	3.6	3.6	3.6	57.455	0	3.9908	30408000	1	Arfgap3	Q9D8S3	Q9D8S3	ADP-ribosylation factor GTPase-activating protein 3		0.117945	-0.0245425	-0.323994	17.9295	17.9207	17.7991	17.8983	17.9423	17.7352
6	6	6	15.9	15.9	15.9	47.234	0	19.551	1487100000	10	Naga	Q9QWR8	Q9QWR8	Alpha-N-acetylgalactosaminidase		0.0872368	-0.0246824	-0.245683	23.4428	23.3982	23.5788	23.3683	23.6175	23.3599
32	32	31	70.2	70.2	69.4	59.795	0	323.31	98970000000	148	Cat	P24270;Q8BI29-2;Q8BI29	P24270	Catalase		0.146007	-0.0249023	-0.392825	27.9801	27.9809	27.9306	28.0152	27.818	27.9838
7	7	7	21.5	21.5	21.5	46.657	0	31.157	2825500000	9	Gdi2	Q61598-2;Q61598;P50396	Q61598-2;Q61598	Rab GDP dissociation inhibitor beta		0.182563	-0.0249119	-0.479217	23.4966	23.3757	23.4229	23.3373	23.4137	23.4694
14	14	14	30.2	30.2	30.2	67.942	0	220.25	1817100000	23	Stxbp3	Q60770;Q60770-2	Q60770;Q60770-2	Syntaxin-binding protein 3		0.255334	-0.0251598	-0.642579	23.8241	23.7351	23.7015	23.7246	23.7543	23.7064
41	41	41	42.4	42.4	42.4	116.72	0	323.31	15809000000	94	Vcl	Q64727	Q64727	Vinculin		0.099466	-0.0252075	-0.27728	26.7702	26.6986	26.8273	26.8568	26.5797	26.784
2	2	2	7.1	7.1	7.1	26.687	0	5.7254	232630000	3	Emc10	Q3TAS6-2;Q3TAS6	Q3TAS6-2;Q3TAS6	ER membrane protein complex subunit 10		0.15882	-0.0254745	-0.423495	21.2813	21.4268	21.34	21.3776	21.2393	21.3547
1	1	1	4.5	4.5	4.5	23.857	0	2.9285	18386000	1	Atraid	Q6PGD0	Q6PGD0	All-trans retinoic acid-induced differentiation factor		0.136132	-0.0258605	-0.368873	18.7152	18.663	18.7227	18.6096	18.8095	18.6042
3	3	3	5	5	5	53.247	0	4.4748	85493000	3	Pgd	Q9DCD0	Q9DCD0	6-phosphogluconate dehydrogenase, decarboxylating		0.0565441	-0.0259151	-0.163678	20.6594	20.815	20.613	20.4817	20.9575	20.5704
8	8	8	35.9	35.9	35.9	29.661	0	185.87	1522600000	21	Marcks	P26645	P26645	Myristoylated alanine-rich C-kinase substrate		0.0912514	-0.0260347	-0.256119	23.6388	23.5198	23.6531	23.4463	23.7562	23.5311
11	11	11	60.8	60.8	60.8	29.758	0	323.31	115180000000	88	Mtx2	O88441	O88441	Metaxin-2	Known mitochondrial	0.232995	-0.0262362	-0.593473	27.4222	27.3305	27.4802	27.3939	27.3701	27.3902
18	18	18	11.3	11.3	11.3	218.7	0	94.609	1916600000	28	Ckap5	A2AGT5-2;A2AGT5-3;A2AGT5	A2AGT5-2;A2AGT5-3;A2AGT5	Cytoskeleton-associated protein 5		0.0880375	-0.0262884	-0.24777	23.7062	23.6046	23.6465	23.5626	23.8257	23.4902
34	34	33	36.7	36.7	35.4	121.94	0	244.79	17590000000	59	Myo1c	Q9WTI7;Q9WTI7-3;Q9WTI7-4;Q9WTI7-2	Q9WTI7;Q9WTI7-3;Q9WTI7-4;Q9WTI7-2	Unconventional myosin-Ic		0.105605	-0.0263062	-0.292932	26.2802	26.2278	26.3091	26.1868	26.4166	26.1348
16	6	6	21.2	10.4	10.4	69.406	0	5.4475	596510000	8	Ezr	P26040	P26040	Ezrin		0.0570849	-0.0263704	-0.165159	23.0086	22.9698	23.1723	23.1992	22.7316	23.1409
12	12	12	54.8	54.8	54.8	33.387	0	108.81	13025000000	39	Mgll	O35678;O35678-2	O35678	Monoglyceride lipase		0.0640904	-0.0264759	-0.184226	25.0554	25.1895	25.058	24.95	25.3476	24.9259
25	25	25	29.9	29.9	29.9	85.682	0	281.23	13907000000	68	Pnpt1	Q8K1R3;Q8K1R3-2	Q8K1R3;Q8K1R3-2	Polyribonucleotide nucleotidyltransferase 1, mitochondrial	Known mitochondrial	0.0856031	-0.0265077	-0.241418	26.2557	26.3895	26.0609	26.3043	26.1159	26.2064
3	3	3	19.2	19.2	19.2	15.069	0	3.8856	1765100000	5	Rps24	P62849-2;P62849-3;P62849	P62849-2;P62849-3;P62849	40S ribosomal protein S24		0.101377	-0.0265102	-0.282166	22.9967	22.9625	22.8288	22.8684	23.0531	22.7869
8	8	8	45.5	45.5	45.5	20.021	0	105.97	12939000000	29	Park7	Q99LX0	Q99LX0	Protein deglycase DJ-1	Known mitochondrial	0.0688216	-0.0265656	-0.196975	25.4772	25.4798	25.4154	25.5654	25.1645	25.5628
7	7	7	13.8	13.8	13.8	63.845	0	27.036	549900000	12	Mtdh	Q80WJ7	Q80WJ7	Protein LYRIC		0.118961	-0.0265738	-0.32653	23.3927	23.3737	23.4127	23.3307	23.5205	23.2482
2	2	2	8.9	8.9	8.9	37.984	0	5.4512	137570000	3	Eif3f	Q9DCH4	Q9DCH4	Eukaryotic translation initiation factor 3 subunit F		0.259665	-0.0265865	-0.652007	20.3758	20.3218	20.3814	20.2856	20.4039	20.3097
19	19	19	46.1	46.1	46.1	67.669	0	323.31	7945000000	40	Bcam	Q9R069	Q9R069	Basal cell adhesion molecule		0.125244	-0.0267646	-0.342131	24.9278	24.8753	25.1195	24.9312	24.9151	24.996
17	17	17	20.7	20.7	20.7	117.3	0	303.34	6381300000	47	Lnpep	Q8C129	Q8C129	Leucyl-cystinyl aminopeptidase		0.162187	-0.0269381	-0.431483	25.2445	25.1992	25.3106	25.118	25.2848	25.2707
7	7	7	33.8	33.8	33.8	32.733	0	23.389	1380200000	15	Pex19	Q8VCI5;Q8VCI5-2	Q8VCI5	Peroxisomal biogenesis factor 19		0.335781	-0.0271587	-0.81356	23.3533	23.2876	23.3547	23.2557	23.3377	23.3207
2	2	2	8.2	8.2	8.2	30.249	0	7.9562	33295000	3	Rnf13	O54965-2;O54965	O54965-2;O54965	E3 ubiquitin-protein ligase RNF13		0.128435	-0.0278409	-0.350006	18.6663	18.7151	18.8402	18.7136	18.6077	18.8168
38	38	35	57.6	57.6	54.8	72.421	0	323.31	219510000000	202	Hspa5	P20029	P20029	78 kDa glucose-regulated protein	Predicted mitochondrial	0.0683833	-0.0280202	-0.195799	28.8243	28.7688	28.6512	28.8771	28.4541	28.829
12	12	12	36.8	36.8	36.8	39.776	0	323.31	27002000000	42	Timm50	Q9D880	Q9D880	Mitochondrial import inner membrane translocase subunit TIM50	Known mitochondrial	0.560709	-0.0281989	-1.26368	26.5714	26.6169	26.5624	26.5496	26.5831	26.5335
21	5	5	56.9	17.7	17.7	29.02	0	54.637	724810000	7	Tpm3	P21107-2	P21107-2	Tropomyosin alpha-3 chain		0.0505854	-0.0283089	-0.147261	22.3633	22.0079	22.1024	22.0033	22.4477	21.9376
24	24	24	20.4	20.4	20.4	170.08	0	178.72	6777900000	39	Eprs	Q8CGC7	Q8CGC7	Bifunctional glutamate/proline--tRNA ligase;Glutamate--tRNA ligase;Proline--tRNA ligase	Predicted mitochondrial	0.0970048	-0.0284074	-0.270966	25.277	25.3541	25.1277	25.3082	25.0624	25.303
12	12	12	15.4	15.4	15.4	96.772	0	141.59	2870600000	19	Pdcd6ip	Q9WU78-3;Q9WU78;Q9WU78-2	Q9WU78-3;Q9WU78	Programmed cell death 6-interacting protein		0.15952	-0.0284545	-0.425158	24.2346	24.1167	24.1572	24.0309	24.1688	24.2235
2	2	2	8.6	8.6	8.6	49.548	0	6.2549	120230000	3	Psmc3	O88685	O88685	26S protease regulatory subunit 6A		0.206869	-0.0286853	-0.534922	20.6477	20.5835	20.6392	20.5344	20.5566	20.6934
19	19	19	75.3	75.3	75.3	31.732	0	323.31	355570000000	140	Vdac2	Q60930	Q60930	Voltage-dependent anion-selective channel protein 2	Known mitochondrial	0.152728	-0.0286929	-0.408968	29.6911	29.7158	29.5741	29.714	29.5276	29.6533
22	22	22	10.8	10.8	10.8	309.27	0	101.31	2311600000	40	Vwf	Q8CIZ8;Q8CIZ8-2	Q8CIZ8	von Willebrand factor;von Willebrand antigen 2		0.121562	-0.0291379	-0.333003	25.1713	24.9469	25.1638	25.0953	25.1274	24.9719
4	4	4	6.4	6.4	6.4	105.73	0	31.631	228970000	7	Psmd1	Q3TXS7	Q3TXS7	26S proteasome non-ATPase regulatory subunit 1		0.154425	-0.0293611	-0.413024	21.0403	20.8583	21.073	20.9697	20.9153	20.9985
3	3	3	7.1	7.1	7.1	49.933	0	31.702	235360000	3	Plvap	Q91VC4	Q91VC4	Plasmalemma vesicle-associated protein		0.0398825	-0.0296211	-0.117325	20.966	21.0714	20.9559	21.2607	20.4712	21.1725
10	10	10	40.4	40.4	40.4	37.402	0	119.8	2883000000	27	Slc9a3r2	Q9JHL1;Q9JHL1-2	Q9JHL1;Q9JHL1-2	Na(+)/H(+) exchange regulatory cofactor NHE-RF2		0.186175	-0.0297031	-0.487577	24.6342	24.5845	24.7409	24.6702	24.5443	24.6559
4	4	4	26.2	26.2	26.2	16.442	0	19.307	2916900000	7	Npc2	Q9Z0J0	Q9Z0J0	Epididymal secretory protein E1		0.128762	-0.0298169	-0.350812	23.6638	23.8412	23.8233	23.6971	23.8725	23.6693
3	3	3	10.2	10.2	10.2	56.55	0	60.588	458610000	4	Atp6v1b2	P62814	P62814	V-type proton ATPase subunit B, brain isoform		0.115501	-0.0298818	-0.317884	21.8773	21.783	21.5749	21.6661	21.7674	21.712
7	7	7	19.4	19.4	19.4	31.395	0	34.618	3480600000	12	Tmx1	Q8VBT0	Q8VBT0	Thioredoxin-related transmembrane protein 1		0.156387	-0.0300903	-0.417706	24.0236	23.9007	24.0979	23.9701	23.906	24.0558
9	9	9	27.2	27.2	27.2	34.67	0	312.77	11798000000	28	Slc25a22	Q9D6M3;Q9DB41-2;Q9DB41	Q9D6M3	Mitochondrial glutamate carrier 1	Known mitochondrial	0.237731	-0.0302429	-0.603953	25.6586	25.6576	25.5302	25.5757	25.6347	25.5453
5	5	5	4.9	4.9	4.9	144.27	0	11.849	1110400000	9	Iars	Q8BU30	Q8BU30	Isoleucine--tRNA ligase, cytoplasmic		0.241767	-0.0303504	-0.612853	22.9084	22.8731	22.7651	22.8598	22.7753	22.8204
7	7	7	47.4	47.4	47.4	17.008	0	171.51	4500700000	21	Fis1	Q9CQ92	Q9CQ92	Mitochondrial fission 1 protein	Known mitochondrial	0.162265	-0.0305551	-0.431666	23.795	23.8658	23.88	23.8706	23.6856	23.8929
27	27	27	48.7	48.7	48.7	51.091	0	323.31	42223000000	90	Timm44	O35857	O35857	Mitochondrial import inner membrane translocase subunit TIM44	Known mitochondrial	0.174559	-0.0306053	-0.460585	27.0136	27.0901	27.0076	27.0562	26.8853	27.0779
1	1	1	17.2	17.2	17.2	10.135	0.00037369	2.8017	35743000	2	COA4	Q8BT51	Q8BT51	Cytochrome c oxidase assembly factor 4 homolog, mitochondrial		0.0509399	-0.0306454	-0.148242	18.5364	18.6976	18.1356	18.5158	18.1849	18.5769
23	23	23	25.6	25.6	25.6	101.48	0	101.53	7767200000	45	Lars2	Q8VDC0	Q8VDC0	Probable leucine--tRNA ligase, mitochondrial	Known mitochondrial	0.189733	-0.0309353	-0.495782	26.0523	26.0668	26.1037	26.067	25.9288	26.1343
41	41	40	24.3	24.3	24	237.91	0	236.26	11578000000	84	Dysf	Q9ESD7;Q9ESD7-3;Q9ESD7-2	Q9ESD7;Q9ESD7-3;Q9ESD7-2	Dysferlin		0.212948	-0.0311203	-0.548662	26.3588	26.2465	26.4293	26.2783	26.3171	26.3458
17	17	17	28.4	28.4	28.4	96.372	0	100.32	2329000000	26	Vldlr	P98156	P98156	Very low-density lipoprotein receptor		0.111575	-0.0311464	-0.308023	24.1626	24.0726	24.199	24.1981	23.9261	24.2165
2	2	2	7.1	7.1	7.1	52.149	0	8.396	87573000	4	Cyp20a1	Q8BKE6	Q8BKE6	Cytochrome P450 20A1		0.266035	-0.0312678	-0.665821	20.9763	20.9624	21.0697	20.9928	20.9073	21.0145
9	9	9	50.7	50.7	50.7	24.634	0	121.98	7604900000	20	Pcmt1	P23506;P23506-2	P23506;P23506-2	Protein-L-isoaspartate(D-aspartate) O-methyltransferase	Predicted mitochondrial	0.262764	-0.0312837	-0.658735	24.9357	24.8917	24.9959	24.8514	24.9773	24.9007
16	16	16	32.4	32.4	32.4	63.232	0	177.62	12321000000	49	Dnajc11	Q5U458	Q5U458	DnaJ homolog subfamily C member 11	Known mitochondrial	0.579031	-0.0313142	-1.29948	26.2042	26.2437	26.2445	26.2085	26.1611	26.2289
2	2	2	1.5	1.5	1.5	169.1	0.009901	1.5125	160740000	2	Zcchc6	Q5BLK4	Q5BLK4	Terminal uridylyltransferase 7		0.224557	-0.0314223	-0.574702	20.6529	20.5131	20.5812	20.4803	20.6046	20.5681
21	21	12	26.7	26.7	15.9	104.02	0	134.18	9149400000	34	Ap2a2	P17427	P17427	AP-2 complex subunit alpha-2		0.194867	-0.0314522	-0.507574	25.6115	25.6108	25.4995	25.5075	25.6403	25.4797
5	5	5	12.9	12.9	12.9	43.843	0	181.1	1892000000	12	Ptcd2	Q8R3K3	Q8R3K3	Pentatricopeptide repeat-containing protein 2, mitochondrial	Known mitochondrial	0.452326	-0.0316957	-1.05012	23.3581	23.3091	23.2927	23.2966	23.2451	23.3231
3	3	3	27.9	27.9	27.9	22.239	0	63.656	2799000000	7	Rtn2	O70622-2;O70622	O70622-2;O70622	Reticulon-2		0.0856718	-0.0318565	-0.241598	22.7065	22.7105	22.79	22.7999	22.4484	22.8632
3	3	2	4.4	4.4	3.3	80.823	0	3.4514	1593700000	5	Mark2	Q05512-3;Q05512-4;Q05512;Q05512-2	Q05512-3;Q05512-4;Q05512;Q05512-2	Serine/threonine-protein kinase MARK2		0.115658	-0.0323302	-0.318277	22.8236	22.8311	22.646	22.694	22.8917	22.618
4	4	4	21.3	21.3	21.3	19.099	0	7.7474	874500000	6	Nme3	Q9WV85	Q9WV85	Nucleoside diphosphate kinase 3	Predicted mitochondrial	0.113103	-0.0324535	-0.311869	23.0578	23.1484	22.8995	23.0891	22.8546	23.0646
12	12	12	40.7	40.7	40.7	29.674	0	191.09	72907000000	117	Bsg	P18572-2;P18572	P18572-2;P18572	Basigin	Predicted mitochondrial	0.0954437	-0.0330137	-0.26695	27.2484	27.093	27.3407	27.1944	27.0206	27.3682
3	3	3	13.6	13.6	13.6	24.566	0	23.983	2104600000	13	Gpihbp1	Q9D1N2	Q9D1N2	Glycosylphosphatidylinositol-anchored high density lipoprotein-binding protein 1		0.117974	-0.033048	-0.324067	24.3629	24.2867	24.4008	24.3444	24.1383	24.4685
13	13	13	50.4	50.4	50.4	42.524	0	191.18	6854700000	27	Ndufaf7	Q9CWG8-2;Q9CWG8	Q9CWG8-2;Q9CWG8	NADH dehydrogenase [ubiquinone] complex I, assembly factor 7	Known mitochondrial	0.196203	-0.0330995	-0.510634	24.9508	24.9623	25.0004	25.004	24.812	24.9982
14	4	0	38.9	10	0	22.099	0	12.065	2547800000	9	Hist1h1d	P43277	P43277	Histone H1.3		0.169589	-0.0331993	-0.44894	23.6565	23.6992	23.7202	23.6694	23.777	23.5299
6	6	6	30	30	30	26.791	0	18.583	586740000	7	Efhd2	Q9D8Y0;Q9D4J1	Q9D8Y0	EF-hand domain-containing protein D2		0.199035	-0.033322	-0.517105	23.3148	23.2916	23.1881	23.166	23.3328	23.1958
14	14	14	42	42	42	35.623	0	137.85	15833000000	34	Mtx1	P47802	P47802	Metaxin-1	Known mitochondrial	0.324418	-0.0337474	-0.789883	25.2104	25.2487	25.1149	25.1878	25.1361	25.1488
3	3	3	20.5	20.5	20.5	20.059	0	29.728	143100000	3	Tpd52	Q62393-2;Q62393-3;Q62393	Q62393-2;Q62393-3;Q62393	Tumor protein D52		0.358387	-0.033748	-0.860285	21.1329	21.1551	21.2554	21.1627	21.1532	21.1262
2	2	2	4	4	4	52.264	0	5.8464	333280000	3	Sec61a1	P61620	P61620	Protein transport protein Sec61 subunit alpha isoform 1		0.190138	-0.0340919	-0.496716	21.9013	21.8376	21.685	21.747	21.8225	21.7521
37	37	35	50.4	50.4	49.3	75.884	0	323.31	62164000000	127	Anxa6	P14824	P14824	Annexin A6	Predicted mitochondrial	0.0650872	-0.0341066	-0.18692	27.9607	27.8358	27.5543	27.6214	27.6032	28.0239
2	2	2	10	10	10	20.302	0.00073556	2.5788	163080000	2	Trappc3	O55013	O55013	Trafficking protein particle complex subunit 3		0.118711	-0.0344168	-0.325906	20.4725	20.2907	20.4369	20.2669	20.5448	20.2851
6	6	6	44.3	44.3	44.3	22.127	0	95.403	6813100000	16	Rps7	P62082	P62082	40S ribosomal protein S7		0.0650957	-0.0345211	-0.186943	24.6321	24.7952	24.4586	24.4054	24.9058	24.4711
4	4	4	77.8	77.8	77.8	6.784	0	69	10169000000	31	Cox17	P56394	P56394	Cytochrome c oxidase copper chaperone	Known mitochondrial	0.210308	-0.0345529	-0.542704	25.2091	25.2329	25.1478	25.2075	25.0462	25.2325
23	23	23	20.1	20.1	20.1	164.98	0	220.74	3331900000	30	Mrc1	Q61830	Q61830	Macrophage mannose receptor 1		0.0958512	-0.0345802	-0.267999	24.5476	24.7356	24.5206	24.3995	24.7739	24.5268
11	11	11	56.7	56.7	56.7	20.677	0	253.14	7577300000	26	Mrpl13	Q9D1P0	Q9D1P0	39S ribosomal protein L13, mitochondrial	Known mitochondrial	0.483074	-0.0353196	-1.11113	24.8262	24.8558	24.7738	24.773	24.7534	24.8235
19	19	19	34.5	34.5	34.5	61.422	0	323.31	77646000000	74	Psap	Q61207	Q61207	Prosaposin	Predicted mitochondrial	0.394383	-0.0353521	-0.933759	27.2698	27.2074	27.2307	27.1927	27.1475	27.2617
3	3	3	12.1	12.1	12.1	23.802	0.00036969	2.6403	165110000	3	Them6	Q80ZW2	Q80ZW2	Protein THEM6		0.0747605	-0.0354792	-0.212839	21.8049	21.8907	21.7519	21.895	21.4611	21.9849
63	1	1	54.8	0.8	0.8	114.86	0.0054348	1.7836	2946700000	3	Atp2a2	O55143	O55143	Sarcoplasmic/endoplasmic reticulum calcium ATPase 2		0.235293	-0.0354958	-0.598563	21.7079	21.7141	21.5583	21.5639	21.6578	21.6522
[truncated: 1,019 more rows]
